# Supplementary material for: MetaPop: a pipeline for macro- and microdiversity analyses and visualization of microbial and viral metagenome-derived populations
Source: Microbiome. 2022 Mar 15;10:49. doi: 10.1186/s40168-022-01231-0 (PMC8922842; doi:10.1186/s40168-022-01231-0)
Supplement: Supplementary file 3 — Additional file 2: Table S1. Mock communities data actual and metapop derived abundances. Table S2. Biological virome dataset population abundances. Table S3. Full codon bias usage results for all genes in Staphylococcus aureus ECT-R2. [file 40168_2022_1231_MOESM3_ESM.xlsx]

## Sheet: TableS1
Table S1. Mock community data abundances
	Actual relative abundances*			MetaPop derived relative abundances
	Staphylococcus aureus (ST5 strain ECT-R2)	Staphylococcus epidermidis (ST8 strain TAW60)	Bacillus subtilis	Staphylococcus aureus (ST5 strain ECT-R2)	Staphylococcus epidermidis (ST8 strain TAW60)	Bacillus subtilis
Community_1		0	0	1	0	0
Community_2	0	0.9	0.1	0	0.973494	0.0265065
Community_3	0.1	0.85	0.05	0.08497	0.894971	0.0200586
Community_4	0.41	0.51	0.1	0.4066	0.565042	0.0283572
Community_5	1	0	0	1	0	0
Community_6	0.5	0.5	0	0.469617	0.530383	0
Community_7	0.54	0.39	0.07	0.534155	0.44234	0.023505
Community_8	0.75	0	0.25	0.941867	0	0.0581331
Community_9	0	1	0	0	1	0
Community_10	0.45	0.52	0.03	0.427066	0.572934	0
Community_11	0.54	0.39	0.07	0.535122	0.447186	0.017692
Community_12	0.5	0.5	0	0.467306	0.532694	0
Community_13	0.45	0.52	0.03	0.420437	0.566675	0.0128874
Community_14	0	1	0	0	1	0
Community_15	0.3	0.69	0	0.274751	0.725249	0
Community_16	0	1	0	0	1	0
Community_17	1	0	0	1	0	0
Community_18	1	0	0	1	0	0
Community_19	1	0	0	1	0	0
Community_20	0	1	0	0	1	0
Community_21	1	0	0	1	0	0
Community_22	0.5	0.5	0	0.474612	0.525388	0
Community_23	0.41	0.51	0.1	0.409862	0.572293	0.0178445
Community_24	0	1	0	0	1	0
Community_25	0.69	0.3	0	0.673451	0.326549	0
Community_26	0	1	0	0	1	0
Community_27	0	0.7	0.3	0	0.935048	0.0649523
Community_28	0.66	0.33	0	0.629806	0.370194	0
Community_29	1	0	0	1	0	0
Community_30	1	0	0	1	0	0
*Data from Sankar et al. 2016

## Sheet: TableS2
Table S2. Biological data viral population abundances
	Kang_0001_ST001_A_only_virome_viruses	Kang_0001_ST002_A_only_virome_viruses	Kang_0001_ST002_A_take2_only_virome_viruses	Kang_0001_ST003_A_only_virome_viruses	Kang_0001_ST004_A_only_virome_viruses	Kang_0003_ST001_A_only_virome_viruses	Kang_0003_ST002_A_only_virome_viruses	Kang_0003_ST003_A_only_virome_viruses	Kang_0007_ST001_A_only_virome_viruses	Kang_0007_ST002_A_only_virome_viruses	Kang_0007_ST003_A_only_virome_viruses	Kang_0007_ST004_A_only_virome_viruses	Kang_0009_ST001_A_only_virome_viruses	Kang_0009_ST002_A_only_virome_viruses	Kang_0009_ST003_A_only_virome_viruses	Kang_0009_ST004_A_only_virome_viruses	Kang_0011_ST001_A_only_virome_viruses	Kang_0011_ST003_A_only_virome_viruses	Kang_0013_ST001_A_only_virome_viruses	Kang_0019_ST001_A_only_virome_viruses	Kang_0019_ST003_A_only_virome_viruses	Kang_0021_ST001_A_only_virome_viruses	Kang_0021_ST003_A_only_virome_viruses	Kang_0023_ST001_A_only_virome_viruses	Kang_0023_ST003_A_only_virome_viruses	Kang_0027_ST001_A_only_virome_viruses	Kang_0027_ST003_A_only_virome_viruses	Kang_0035_ST001_A_only_virome_viruses	Kang_0035_ST003_A_only_virome_viruses	Kang_0037_ST001_A_only_virome_viruses	Kang_0037_ST003_A_only_virome_viruses	Kang_0041_ST001_N_only_virome_viruses	Kang_0041_ST002_N_only_virome_viruses	Kang_0043_ST001_N_only_virome_viruses	Kang_0043_ST002_N_only_virome_viruses	Kang_0045_ST001_N_only_virome_viruses	Kang_0045_ST002_N_only_virome_viruses	Kang_0047_ST001_N_only_virome_viruses	Kang_0047_ST002_N_only_virome_viruses	Kang_0057_ST001_N_only_virome_viruses	Kang_0057_ST002_N_only_virome_viruses	Kang_0065_ST001_N_only_virome_viruses	Kang_0065_ST002_N_only_virome_viruses	Kang_2014-00029_D_only_virome_viruses	Kang_2014-00036_D_only_virome_viruses	Kang_2014-00037_D_only_virome_viruses	Kang_2014-00038_D_only_virome_viruses	Kang_MD-2014-0002_D_only_virome_viruses	Kang_MD-2014-0003_D_only_virome_viruses
Broecker_Sample_ID29-1191-0_NODE_132_length_42397_cov_27.547494	0	0	0	0	0	0	0	0	0	0	0	0	0	0	0	0	0	0	0	0	0	0	0	0	0	0	0	0	0	0	0	0	0	0	0	0	0	0	0	0	0	0	0	0	0	0	0	0	0
Broecker_Sample_ID29-1191-0_NODE_1524_length_8276_cov_8.926043	0	0	0	0	0	0	0	0	0	0	0	0	0	0	0	0	0	0	0	0	0	0	0	0	0	0	0	0	0	0	0	0	0	0	0	0	0	0	0	0	0	0	0	0	0	0	0	0	0
Broecker_Sample_ID29-1191-0_NODE_165_length_38363_cov_48.958520	0	0	0	0	0	0	0	0	0	0	0	0	0	0	0	0	0	0	0	0	0	0	0	0	0	0	0	0	0	0	0	0	0	0	0	0	0	0	0	0	0	0	0	0	0	0	0	0	0
Broecker_Sample_ID29-1191-0_NODE_1680_length_7740_cov_4.897072	0	0	0	0	0	0	0	0	0	0	0	0	0	0	0	0	0	0	0	0	0	0	0	0	0	0	0	0	0	0	0	0	0	0	0	0	0	0	0	0	0	0	0	0	0	0	0	0	0
Broecker_Sample_ID29-1191-0_NODE_1755_length_7484_cov_4.920447	0	0	0	0	0	0	0	0	0	0	0	0	0	0	0	0	0	0	0	0	0	0	0	0	0	0	0	0	0	0	0	0	0	0	0	0	0	0	0	0	0	0	0	0	0	0	0	0	0
Broecker_Sample_ID29-1191-0_NODE_1762_length_7463_cov_8.122570	0	0	0	0	0	0	0	0	0	0	0	0	0	0	0	0	0	0	0	0	0	0	0	0	0	0	0	0	0	0	0	0	0	0	0	0	0	0	0	0	0	0	0	0	0	0	0	0	0
Broecker_Sample_ID29-1191-0_NODE_1786_length_7375_cov_3.984563	0	0	0	0	0	0	0	0	0	0	0	0	0	0	0	0	0	0	0	0	0	0	0	0	0	0	0	0	0	0	0	0	0	0	0	0	0	0	0	0	0	0	0	0	0	0	0	0	0
Broecker_Sample_ID29-1191-0_NODE_1826_length_7254_cov_8.801361	0	0	0	0	0	0	0	0	0	0	0	0	0	0	0	0	0	0	0	0	0	0	0	0	0	0	0	0	0	0	0	0	0	0	0	0	0	0	0	0	0	0	0	0	0	0	0	0	0
Broecker_Sample_ID29-1191-0_NODE_1901_length_7009_cov_3.832614	0	0	0	0	0	0	0	0	0	0	0	0	0	0	0	0	0	0	0	0	0	0	0	0	0	0	0	0	0	0	0	0	0	0	0	0	0	0	0	0	0	0	0	0	0	0	0	0	0
Broecker_Sample_ID29-1191-0_NODE_1939_length_6922_cov_6.709189	0	0	0	0	0	0	0	0	0	0	0	0	0	0	0	0	0	0	0	0	0	0	0	0	0	0	0	0	0	0	0	0	0	0	0	0	0	0	0	0	0	0	0	0	0	0	0	0	0
Broecker_Sample_ID29-1191-0_NODE_1995_length_6797_cov_9.057698	0	0	0	0	0	0	0	0	0	0	0	0	0	0	0	0	0	0	0	0	0	0	0	0	0	0	0	0	0	0	0	0	0	0	0	0	0	0	0	0	0	0	0	0	0	0	0	0	0
Broecker_Sample_ID29-1191-0_NODE_2005_length_6781_cov_5.606304	0	0	0	0	0	0	0	0	0	0	0	0	0	0	0	0	0	0	0	0	0	0	0	0	0	0	0	0	0	0	0	0	0	0	0	0	0	0	0	0	0	0	0	0	0	0	0	0	0
Broecker_Sample_ID29-1191-0_NODE_201_length_34757_cov_13.156360	0	0	0	0	0	0	0	0	0	0	0	0	0	0	0	0	0	0	0	0	0	0	0	0	0	0	0	0	0	0	0	0	0	0	0	0	0	0	0	0	0	0	0	0	0	0	0	0	0
Broecker_Sample_ID29-1191-0_NODE_2032_length_6694_cov_5.406537	0	0	0	0	0	0	0	0	0	0	0	0	0	0	0	0	0	0	0	0	0	0	0	0	0	0	0	0	0	0	0	0	0	0	0	0	0	0	0	0	0	0	0	0	0	0	0	0	0
Broecker_Sample_ID29-1191-0_NODE_2048_length_6665_cov_14.955068	0	0	0	0	0	0	0	0	0	0	0	0	0	0	0	0	0	0	0	0	0	0	0	0	0	0	0	0	0	0	0	0	0	0	0	0	0	0	0	0	0	0	0	0	0	0	0	0	0
Broecker_Sample_ID29-1191-0_NODE_2160_length_6411_cov_4.802863	0	0	0	0	0	0	0	0	0	0	0	0	0	0	0	0	0	0	0	0	0	0	0	0	0	0	0	0	0	0	0	0	0	0	0	0	0	0	0	0	0	0	0	0	0	0	0	0	0
Broecker_Sample_ID29-1191-0_NODE_2253_length_6214_cov_7.770255	0	0	0	0	0	0	0	0	0	0	0	0	0	0	0	0	0	0	0	0	0	0	0	0	0	0	0	0	0	0	0	0	0	0	0	0	0	0	0	0	0	0	0	0	0	0	0	0	0
Broecker_Sample_ID29-1191-0_NODE_2262_length_6200_cov_14.170545	0	0	0	0	0	0	0	0	0	0	0	0	0	0	0	0	0	0	0	0	0	0	0	0	0	0	0	0	0	0	0	0	0	0	0	0	0	0	0	0	0	0	0	0	0	0	0	0	0
Broecker_Sample_ID29-1191-0_NODE_2340_length_6039_cov_23.159425	0	0	0	0	0	0	0	0	0	0	0	0	0	0	0	0	0	0	0	0	0	75.015	0	0	0	0	0	0	0	0	0	0	0	0	5.89431	0	0	0	0	0	0	0	0	0	0	0	0	0	0
Broecker_Sample_ID29-1191-0_NODE_2493_length_5790_cov_4.626678	0	0	0	0	0	0	0	0	0	0	0	0	0	0	0	0	0	0	0	0	0	0	0	0	0	0	0	0	0	0	0	0	0	0	0	0	0	0	0	0	0	0	0	0	0	0	0	0	0
Broecker_Sample_ID29-1191-0_NODE_276_length_27893_cov_30.319276	0	0	0	0	0	0	0	0	0	0	0	0	0	0	0	0	0	0	0	0	0	0	0	0	0	0	0	0	0	0	0	0	0	0	0	0	0	0	0	0	0	0	0	0	0	0	0	0	0
Broecker_Sample_ID29-1191-0_NODE_2791_length_5350_cov_45.181114	0	0	0	0	0	0	0	0	0	0	0	0	0	0	0	0	0	0	0	0	0	0	0	0	0	0	0	0	0	0	0	0	0	0	0	0	0	0	0	0	0	0	0	0	0	0	0	0	0
Broecker_Sample_ID29-1191-0_NODE_2825_length_5313_cov_44.040510	0	0	0	0	0	0	0	0	0	0	0	0	0	0	0	0	0	0	0	0	0	0	0	0	0	0	0	0	0	0	0	0	0	0	0	0	0	0	0	0	0	0	0	0	0	0	0	0	0
Broecker_Sample_ID29-1191-0_NODE_288_length_26764_cov_47.006590	0	0	0	0	0	0	0	0	0	0	0	0	0	0	0	0	0	0	0	0	0	0	0	0	0	0	0	0	0	0	0	0	0	0	0	0	0	0	0	0	0	0	0	0	0	0	0	0	0
Broecker_Sample_ID29-1191-0_NODE_2911_length_5216_cov_10.715171	0	0	0	0	0	0	0	0	0	0	0	0	0	0	0	0	0	0	0	0	0	0	0	0	0	0	0	0	0	0	0	0	0	0	0	0	0	0	0	0	0	0	0	0	0	0	0	0	0
Broecker_Sample_ID29-1191-0_NODE_2913_length_5215_cov_19.495155	0	0	0	0	0	0	0	0	0	0	0	0	0	0	0	0	0	0	0	0	0	0	0	0	0	0	0	0	0	0	0	0	0	0	0	0	0	0	0	0	0	0	0	0	0	0	0	0	0
Broecker_Sample_ID29-1191-0_NODE_2996_length_5072_cov_3.207495	0	0	0	0	0	0	0	0	0	0	0	0	0	0	0	0	0	0	0	0	0	0	0	0	0	0	0	0	0	0	0	0	10.8407	0	0	0	0	0	0	0	0	0	0	0	0	0	0	0	0
Broecker_Sample_ID29-1191-0_NODE_356_length_23576_cov_31.661834	0	0	0	0	0	0	0	0	0	0	0	0	0	0	0	0	0	0	0	0	0	0	0	0	0	0	0	0	0	0	0	0	0	0	0	0	0	0	0	0	0	0	0	0	0	0	0	0	0
Broecker_Sample_ID29-1191-0_NODE_364_length_23296_cov_8.034035	0	0	0	0	0	0	0	0	0	0	0	0	0	0	0	0	0	0	0	0	0	0	0	0	0	0	0	0	0	0	0	0	0	0	0	0	0	0	0	0	0	0	0	0	0	0	0	0	0
Broecker_Sample_ID29-1191-0_NODE_415_length_21165_cov_9.714590	0	0	0	0	0	0	0	0	0	0	0	0	0	0	0	0	0	0	0	0	0	0	0	0	0	0	0	0	0	0	0	0	0	0	0	0	0	0	0	0	0	0	0	0	0	0	0	0	0
Broecker_Sample_ID29-1191-0_NODE_443_length_20416_cov_8.402387	0	0	0	0	0	0	0	0	0	0	0	0	0	0	0	0	0	0	0	0	0	0	0	0	0	0	0	0	0	0	0	0	0	0	0	0	0	0	0	0	0	0	0	0	0	0	0	0	0
Broecker_Sample_ID29-1191-0_NODE_604_length_15886_cov_12.675700	0	0	0	0	0	0	0	0	0	0	0	0	0	0	0	0	0	0	0	0	0	0	0	0	0	0	0	0	0	0	0	0	0	0	0	0	0	0	0	0	0	0	0	0	0	0	0	0	0
Broecker_Sample_ID29-1191-0_NODE_626_length_15538_cov_12.172124	0	0	0	0	0	0	0	0	0	0	0	0	0	0	0	0	0	0	0	0	0	0	0	0	0	0	0	0	0	0	0	0	0	0	0	0	0	0	0	0	0	0	0	0	0	0	0	0	0
Broecker_Sample_ID29-1191-0_NODE_785_length_13376_cov_15.286990	0	0	0	0	0	0	0	0	0	0	0	0	0	0	0	0	0	0	0	0	0	0	0	0	0	0	0	0	0	0	0	0	0	0	0	0	0	0	0	0	0	0	0	0	0	0	0	0	0
Broecker_Sample_ID29-1191-0_NODE_80_length_63549_cov_8.208130	0	0	0	0	0	0	0	0	0	0	0	0	0	0	0	0	0	0	0	0	0	0	0	0	0	0	0	0	0	0	0	0	0	0	0	0	0	0	0	0	0	0	0	0	0	0	0	0	0
Broecker_Sample_ID29-1191-0_NODE_881_length_12231_cov_17.324573	0	0	0	0	0	0	0	0	0	0	0	0	0	0	0	0	0	0	0	0	0	0	0	0	0	0	0	0	0	0	0	0	0	0	0	0	0	0	0	0	0	0	0	0	0	0	0	0	0
Broecker_Sample_ID29-1191-0_NODE_952_length_11499_cov_5.112985	0	0	0	0	0	0	0	0	0	0	0	0	0	0	0	0	0	0	0	0	0	0	0	0	0	0	0	0	0	0	0	0	0	0	0	0	0	0	0	0	0	0	0	0	0	0	0	0	0
Broecker_Sample_ID29-1191-3_NODE_1000_length_7331_cov_2.968252	0	0	0	0	0	0	0	0	0	0	0	0	0	0	0	0	0	0	0	0	0	0	0	0	0	0	0	0	0	0	0	0	0	0	0	0	0	0	0	0	0	0	0	0	0	0	0	0	0
Broecker_Sample_ID29-1191-3_NODE_1021_length_7202_cov_3.017350	0	0	0	0	0	0	0	0	0	0	0	0	0	0	0	0	0	0	0	0	0	0	0	0	0	0	0	0	0	0	0	0	0	0	0	0	0	0	0	0	0	0	0	0	0	0	0	0	0
Broecker_Sample_ID29-1191-3_NODE_102_length_38363_cov_11.011251	0	0	0	0	0	0	0	0	0	0	0	0	0	0	0	0	0	0	0	0	0	0	0	0	0	0	0	0	0	0	0	0	0	0	0	0	0	0	0	0	0	0	0	0	0	0	0	0	0
Broecker_Sample_ID29-1191-3_NODE_1036_length_7091_cov_3.039653	0	0	0	0	0	0	0	0	0	0	0	0	0	0	0	0	0	0	0	0	0	0	0	0	0	0	0	0	0	0	0	0	0	0	0	0	0	0	0	0	0	0	0	0	0	0	0	0	0
Broecker_Sample_ID29-1191-3_NODE_1056_length_6978_cov_3.214213	0	0	0	0	0	0	0	0	0	0	0	0	0	0	0	0	0	0	0	0	0	0	0	0	0	0	0	0	0	0	0	0	0	0	0	0	0	0	0	0	0	0	0	0	0	0	0	0	0
Broecker_Sample_ID29-1191-3_NODE_1065_length_6931_cov_4.456079	0	0	0	0	0	0	0	0	0	0	0	0	0	0	0	0	0	0	0	0	0	0	0	0	0	0	0	0	0	0	0	0	0	0	0	0	0	0	0	0	0	0	0	0	0	0	0	0	0
Broecker_Sample_ID29-1191-3_NODE_1105_length_6712_cov_22.655250	0	0	0	0	0	0	0	0	0	0	0	0	0	0	0	0	0	0	0	0	0	0	0	0	0	0	0	0	0	0	0	0	0	0	0	0	0	0	0	0	0	0	0	0	0	0	0	0	0
Broecker_Sample_ID29-1191-3_NODE_1119_length_6651_cov_3.799879	0	0	0	0	0	0	0	0	0	0	0	0	0	0	0	0	0	0	0	0	0	0	0	0	0	0	0	0	0	0	0	0	0	0	0	0	0	0	0	0	0	0	0	0	0	0	0	0	0
Broecker_Sample_ID29-1191-3_NODE_1147_length_6563_cov_4.636447	0	0	0	0	0	0	0	0	0	0	0	0	0	0	0	0	0	0	0	0	0	0	0	0	0	0	0	0	0	0	0	0	0	0	0	0	0	0	0	0	0	0	0	0	0	0	0	0	0
Broecker_Sample_ID29-1191-3_NODE_1160_length_6463_cov_3.034488	0	0	0	0	0	0	0	0	0	0	0	0	0	0	0	0	0	0	0	0	0	0	0	0	0	0	0	0	0	0	0	0	0	0	0	0	0	0	0	0	0	0	0	0	0	0	0	0	0
Broecker_Sample_ID29-1191-3_NODE_1210_length_6284_cov_3.820677	0	0	0	0	0	0	0	0	0	0	0	0	0	0	0	0	0	0	0	0	0	0	0	0	0	0	0	0	0	0	116.307	0	0	0	0	0	33.4108	0	0	0	0	0	0	0	0	0	0	0	0
Broecker_Sample_ID29-1191-3_NODE_1276_length_6000_cov_8.699916	0	0	0	0	0	0	0	0	0	0	0	0	0	0	0	0	0	0	0	0	0	0	0	0	0	0	0	0	0	0	10.3855	0	0	0	0	0	0	0	8.41426	9.03417	16.6423	0	0	0	0	0	0	0	0
Broecker_Sample_ID29-1191-3_NODE_1285_length_5967_cov_3.660352	0	0	0	0	0	0	0	0	0	0	0	0	0	0	0	0	0	0	0	0	0	0	0	0	0	0	0	0	0	0	0	0	0	0	0	0	0	0	0	0	0	0	0	0	0	0	0	0	0
Broecker_Sample_ID29-1191-3_NODE_1292_length_5944_cov_1.974359	0	0	0	0	0	0	0	0	0	0	0	0	0	0	0	0	0	0	0	0	0	0	0	0	0	0	0	0	0	0	0	0	0	0	0	0	0	0	0	0	0	0	0	0	0	0	0	0	0
Broecker_Sample_ID29-1191-3_NODE_1402_length_5571_cov_5.667875	0	0	0	0	0	0	0	0	0	0	0	0	0	0	0	0	0	0	0	0	0	0	0	0	0	0	0	0	0	0	0	0	0	0	0	0	0	0	0	0	0	0	0	0	0	0	0	0	0
Broecker_Sample_ID29-1191-3_NODE_1428_length_5520_cov_3.320586	0	0	0	0	0	0	0	0	0	0	0	0	0	0	0	0	0	0	0	0	0	0	0	0	0	0	0	0	0	0	0	0	0	0	0	0	0	0	0	0	0	0	0	0	0	0	0	0	0
Broecker_Sample_ID29-1191-3_NODE_1494_length_5350_cov_8.943909	0	0	0	0	0	0	0	0	0	0	0	0	0	0	0	0	0	0	0	0	0	0	0	0	0	0	0	0	0	0	0	0	0	0	0	0	0	0	0	0	0	0	0	0	0	0	0	0	0
Broecker_Sample_ID29-1191-3_NODE_1512_length_5302_cov_11.113208	0	0	0	0	0	0	0	0	0	0	0	0	0	0	0	0	0	0	0	0	0	0	0	0	0	0	0	0	0	0	0	0	0	0	0	0	0	0	0	0	0	0	0	0	0	0	0	0	0
Broecker_Sample_ID29-1191-3_NODE_1518_length_5286_cov_2.623208	0	0	0	0	0	0	0	0	0	0	0	0	0	0	0	0	0	0	0	0	0	0	0	0	0	0	0	0	0	0	0	0	0	0	0	0	0	0	0	0	0	0	0	0	0	0	0	0	0
Broecker_Sample_ID29-1191-3_NODE_1539_length_5232_cov_4.037087	0	0	0	0	0	0	0	0	0	0	0	0	0	0	0	0	0	0	0	0	0	0	0	0	0	0	0	0	0	0	0	0	0	0	0	0	0	0	0	0	0	0	0	0	0	0	0	0	0
Broecker_Sample_ID29-1191-3_NODE_1602_length_5119_cov_2.081754	0	0	0	0	0	0	0	0	0	0	0	0	0	0	0	0	0	0	0	0	0	0	0	0	0	0	0	0	0	0	0	0	0	0	0	0	0	0	0	0	0	0	0	0	0	0	0	0	0
Broecker_Sample_ID29-1191-3_NODE_179_length_24326_cov_7.426352	0	0	0	0	0	0	0	0	0	0	0	0	0	0	0	0	0	0	0	0	0	0	0	0	0	0	0	0	0	0	0	0	0	0	0	0	0	0	0	0	0	0	0	0	0	0	0	0	0
Broecker_Sample_ID29-1191-3_NODE_189_length_23949_cov_4.047543	0	0	0	0	0	0	0	0	0	0	0	0	0	0	0	0	0	0	0	0	4.11377	0	4.86991	0	0	0	4.94785	0	0	0	0	0	0	0	0	0	0	0	0	0	0	0	0	0	0	0	0	0	0
Broecker_Sample_ID29-1191-3_NODE_267_length_18245_cov_3.400715	0	0	0	0	0	0	0	0	0	0	0	0	0	0	0	0	0	0	0	0	0	0	0	0	0	0	0	0	0	0	0	0	0	0	0	0	0	0	0	0	0	0	0	0	0	0	0	0	0
Broecker_Sample_ID29-1191-3_NODE_277_length_17849_cov_10.604867	0	0	0	0	0	0	0	0	0	0	0	0	0	0	0	0	0	0	0	0	0	0	0	0	0	0	0	0	0	0	0	0	0	0	0	0	0	0	0	0	0	0	0	0	0	0	0	0	0
Broecker_Sample_ID29-1191-3_NODE_335_length_15834_cov_3.630078	0	0	0	0	0	0	0	0	0	0	0	0	0	0	0	0	0	0	0	0	0	0	0	0	0	0	0	0	0	0	0	0	0	0	0	0	0	0	0	0	0	0	0	0	0	0	0	0	0
Broecker_Sample_ID29-1191-3_NODE_381_length_14378_cov_2.795364	0	0	0	0	0	0	0	0	0	0	0	0	0	0	0	0	0	0	0	0	0	0	0	0	0	0	0	0	0	0	0	0	0	0	0	0	0	0	0	0	0	0	0	0	0	0	0	0	0
Broecker_Sample_ID29-1191-3_NODE_426_length_13462_cov_8.331618	0	0	0	0	0	0	0	0	0	0	0	0	19.076	39.1422	0	0	0	0	0	0	0	0	0	0	0	0	0	0	0	0	20.0919	0	0	0	0	0	0	0	0	0	0	0	0	0	0	0	0	0	0
Broecker_Sample_ID29-1191-3_NODE_505_length_11868_cov_6.026666	0	0	0	0	0	0	0	0	0	0	0	0	0	0	0	0	0	0	0	0	0	0	0	0	0	0	0	0	0	0	0	0	0	0	0	0	0	0	0	0	0	0	0	0	0	0	0	0	0
Broecker_Sample_ID29-1191-3_NODE_552_length_11013_cov_3.259354	0	0	0	0	0	0	0	0	0	0	0	0	0	0	0	0	0	0	0	0	0	0	0	0	0	0	0	0	0	0	0	0	0	0	0	0	0	0	0	0	0	0	0	0	0	0	0	0	0
Broecker_Sample_ID29-1191-3_NODE_849_length_8174_cov_3.067866	0	0	0	0	0	0	0	0	0	0	0	0	0	0	0	0	0	0	0	0	0	0	0	0	0	0	0	0	0	0	0	0	0	0	0	0	0	0	0	0	0	0	0	0	0	0	0	0	0
Broecker_Sample_ID29-1191-3_NODE_914_length_7804_cov_7.615950	0	0	0	0	0	0	0	0	0	0	0	0	0	0	0	0	0	0	0	0	0	0	0	0	0	0	0	0	0	0	0	0	0	0	0	0	0	0	0	0	0	0	0	0	0	0	0	0	0
Broecker_Sample_ID29-1191-3_NODE_927_length_7671_cov_7.985032	0	0	0	0	0	0	0	0	0	0	0	0	0	0	0	0	0	0	0	0	0	0	0	0	0	0	0	0	0	0	0	0	0	0	0	0	0	0	0	0	0	0	0	0	0	0	0	0	0
Broecker_Sample_ID29-1191-3_NODE_984_length_7389_cov_2.966049	0	0	0	0	0	0	0	0	0	0	0	0	0	0	0	0	0	0	0	0	0	0	0	0	0	0	0	0	0	0	0	0	0	0	0	0	0	0	0	0	0	0	0	0	0	0	0	0	0
Broecker_Sample_ID29-1192-0_NODE_1032_length_12047_cov_40.259840	0	0	0	0	0	0	0	0	0	0	0	0	0	0	0	0	0	0	0	0	0	0	0	0	0	0	0	0	0	0	0	0	0	0	0	0	0	0	0	0	0	0	0	0	0	0	0	0	0
Broecker_Sample_ID29-1192-0_NODE_1219_length_10495_cov_2.580843	0	0	0	0	0	0	0	0	0	0	0	0	0	0	0	0	0	0	0	0	0	0	0	0	0	0	0	0	0	0	0	0	0	0	0	0	0	0	0	0	0	0	0	0	0	0	0	0	0
Broecker_Sample_ID29-1192-0_NODE_1404_length_9390_cov_2.567542	0	0	0	0	0	0	0	0	0	0	0	0	0	0	0	0	0	0	0	0	0	0	0	0	0	0	0	0	0	0	0	0	0	0	0	0	0	0	0	0	0	0	0	0	0	0	0	0	0
Broecker_Sample_ID29-1192-0_NODE_1406_length_9387_cov_3.922096	0	0	0	0	0	0	0	0	0	0	0	0	0	0	0	0	0	0	0	0	0	0	0	0	0	0	0	0	0	0	0	0	0	0	0	0	0	0	0	0	0	0	0	0	0	0	0	0	0
Broecker_Sample_ID29-1192-0_NODE_1514_length_8834_cov_5.258116	0	0	0	0	0	0	0	0	0	0	0	0	0	0	0	0	0	0	0	0	0	0	0	0	0	0	0	0	0	0	0	0	0	0	0	0	0	0	0	0	0	0	0	0	0	0	0	0	0
Broecker_Sample_ID29-1192-0_NODE_153_length_54007_cov_4.436388	0	0	0	0	0	0	0	0	0	0	0	0	0	0	0	0	0	0	0	0	0	0	0	0	0	0	0	0	0	0	0	0	0	0	0	0	0	0	0	0	0	0	0	0	0	0	0	0	0
Broecker_Sample_ID29-1192-0_NODE_1566_length_8626_cov_2.555361	0	0	0	0	0	0	0	0	0	0	0	0	0	0	0	0	0	0	0	0	0	0	0	0	0	0	0	0	0	0	0	0	0	0	0	0	0	0	0	0	0	0	0	0	0	0	0	0	0
Broecker_Sample_ID29-1192-0_NODE_1620_length_8304_cov_2.108983	0	0	0	0	0	0	0	0	0	0	0	0	0	0	0	0	0	0	6.85441	0	0	0	0	0	0	0	0	0	0	0	0	0	0	0	0	0	0	0	0	0	0	0	0	0	0	0	0	0	0
Broecker_Sample_ID29-1192-0_NODE_1710_length_7938_cov_2.571610	0	0	0	0	0	0	0	0	0	0	0	0	0	0	0	0	0	0	0	0	0	0	0	0	0	0	0	0	0	0	0	0	0	0	0	0	0	0	0	0	0	0	0	0	0	0	0	0	0
Broecker_Sample_ID29-1192-0_NODE_1718_length_7884_cov_2.240644	0	0	0	0	0	0	0	0	0	0	0	0	0	0	0	0	0	0	0	0	23.0784	0	0	0	0	0	0	0	0	0	0	0	0	0	0	0	0	0	0	0	0	0	0	0	0	0	0	0	0
Broecker_Sample_ID29-1192-0_NODE_1948_length_7150_cov_2.136716	0	0	0	0	0	0	0	0	0	0	0	0	0	0	0	0	0	0	0	0	73.5898	27.7018	0	0	0	16.3979	0	0	0	0	0	0	0	0	0	0	0	0	0	0	0	0	0	0	0	0	0	0	0
Broecker_Sample_ID29-1192-0_NODE_1992_length_6996_cov_6.475436	0	0	0	0	0	0	0	0	0	0	0	0	0	0	0	0	0	0	0	0	0	0	0	0	0	0	0	0	0	0	0	0	0	0	0	0	0	0	0	0	0	0	0	0	0	0	0	0	0
Broecker_Sample_ID29-1192-0_NODE_2152_length_6514_cov_34.440471	0	0	0	0	0	0	0	0	0	0	0	0	0	0	0	0	0	0	15.8882	0	0	0	0	0	0	0	0	0	0	0	0	0	0	0	0	0	0	0	0	0	0	0	0	0	0	0	0	0	0
Broecker_Sample_ID29-1192-0_NODE_2172_length_6462_cov_28.645700	0	0	0	0	0	0	0	0	0	0	0	0	0	0	0	0	0	0	0	0	0	0	0	0	0	0	0	0	0	0	0	0	0	0	0	0	0	0	0	0	0	0	0	0	0	0	0	0	0
Broecker_Sample_ID29-1192-0_NODE_224_length_38363_cov_4.417850	0	0	0	0	0	0	0	0	0	0	0	0	0	0	0	0	0	0	0	0	0	0	0	0	0	0	0	0	0	0	0	0	0	0	0	0	0	0	0	0	0	0	0	0	0	0	0	0	0
Broecker_Sample_ID29-1192-0_NODE_2299_length_6143_cov_2.917871	0	0	0	0	0	0	0	0	0	0	0	0	0	0	0	0	0	0	0	0	0	0	0	0	0	0	0	0	0	0	0	0	0	0	0	0	0	0	0	0	0	0	0	0	0	0	0	0	0
Broecker_Sample_ID29-1192-0_NODE_2381_length_5941_cov_49.791199	0	0	0	0	0	0	0	0	0	0	0	0	0	0	0	0	0	0	0	0	0	0	0	0	0	0	0	0	0	0	0	0	0	0	0	0	0	0	0	0	0	0	0	0	0	0	0	0	0
Broecker_Sample_ID29-1192-0_NODE_2443_length_5818_cov_5.747701	0	0	0	0	0	0	0	0	0	0	0	0	0	0	0	0	0	0	0	0	0	0	0	0	0	0	0	0	0	0	0	0	0	0	0	0	0	0	0	0	0	0	0	0	0	0	0	0	0
Broecker_Sample_ID29-1192-0_NODE_2651_length_5408_cov_6.392303	0	0	0	0	0	0	0	0	0	0	0	0	0	0	0	0	0	0	0	0	0	0	0	0	0	0	0	0	0	0	0	0	0	0	0	0	0	0	0	0	0	0	0	0	0	0	0	0	0
Broecker_Sample_ID29-1192-0_NODE_2656_length_5395_cov_2.445880	0	0	0	0	0	0	0	0	0	0	0	0	0	0	0	0	0	0	0	0	0	0	0	0	0	0	0	0	0	0	0	0	0	0	0	0	0	0	0	0	0	0	0	0	0	0	0	0	0
Broecker_Sample_ID29-1192-0_NODE_2671_length_5378_cov_51.873004	0	0	0	0	0	0	0	0	0	0	0	0	0	0	0	0	0	0	0	0	0	0	0	0	0	0	0	0	0	0	0	0	0	0	0	0	0	0	0	0	0	0	0	0	0	0	0	0	0
Broecker_Sample_ID29-1192-0_NODE_2701_length_5339_cov_2.627176	0	0	0	0	0	0	0	0	0	0	0	0	0	0	0	0	0	0	0	0	0	0	0	0	0	0	0	0	0	0	0	0	0	0	0	0	0	0	0	0	0	0	0	0	0	0	0	0	0
Broecker_Sample_ID29-1192-0_NODE_2703_length_5332_cov_7.386394	0	0	0	0	0	0	0	0	0	0	0	0	0	0	0	0	0	0	0	0	0	0	0	0	0	0	0	0	0	0	0	0	0	0	0	0	0	0	0	0	0	0	0	0	0	0	0	0	0
Broecker_Sample_ID29-1192-0_NODE_2750_length_5244_cov_8.275198	0	0	0	0	0	0	0	0	0	0	0	0	0	0	0	0	0	0	0	0	0	0	0	0	0	0	0	0	0	0	0	0	0	0	0	0	0	0	0	0	0	0	0	0	0	0	0	0	0
Broecker_Sample_ID29-1192-0_NODE_2896_length_5046_cov_4.049890	0	0	0	0	0	0	0	0	0	0	0	0	0	0	0	0	0	0	0	0	0	0	0	0	0	0	0	0	0	0	0	0	0	0	0	0	0	0	0	0	0	0	0	0	0	0	0	0	0
Broecker_Sample_ID29-1192-0_NODE_357_length_26490_cov_8.543787	0	0	0	0	0	0	0	0	0	0	0	0	0	0	0	0	0	0	0	0	0	0	0	0	0	0	0	0	0	0	0	0	0	0	0	0	0	0	0	0	0	0	0	0	0	0	0	0	0
Broecker_Sample_ID29-1192-0_NODE_394_length_24217_cov_3.922771	0	0	0	0	0	0	0	0	0	0	0	0	0	0	0	0	0	0	0	0	0	0	0	0	0	0	0	0	0	0	0	0	0	0	0	0	2.76812	0	0	0	0	0	0	0	0	0	0	0	0
Broecker_Sample_ID29-1192-0_NODE_441_length_22475_cov_57.549509	0	0	0	0	0	0	0	0	0	0	0	0	0	0	0	0	0	0	0	0	0	0	0	0	0	0	0	0	0	0	0	0	0	0	0	0	0	0	0	0	0	0	0	0	0	0	0	0	0
Broecker_Sample_ID29-1192-0_NODE_475_length_20949_cov_9.899780	0	0	0	0	0	0	0	0	0	0	0	0	0	0	0	0	0	0	0	0	0	0	0	0	0	0	0	0	0	0	0	0	0	0	0	0	0	0	0	0	0	0	0	0	0	0	0	0	0
Broecker_Sample_ID29-1192-0_NODE_484_length_20346_cov_15.325760	0	0	0	0	0	0	0	0	0	0	0	0	0	0	0	0	0	0	0	0	0	0	0	0	0	0	0	0	0	0	0	0	0	0	0	0	0	0	0	0	0	0	0	0	0	0	0	0	0
Broecker_Sample_ID29-1192-0_NODE_576_length_18093_cov_11.517463	0	0	0	0	0	0	0	0	0	0	0	0	0	0	0	0	0	0	0	0	0	0	0	0	0	0	0	0	0	0	0	0	0	0	0	0	0	0	0	0	0	0	0	0	0	0	0	0	0
Broecker_Sample_ID29-1192-0_NODE_84_length_88214_cov_60.298688	0	0	0	0	0	0	0	0	0	0	0	0	0	0	0	0	0	0	0	0	0	0	0	0	0	0	0	0	0	0	0	0	0	0	0	0	0	0	0	0	0	0	0	0	0	0	0	0	0
Broecker_Sample_ID29-1192-0_NODE_953_length_12732_cov_4.717047	0	0	0	0	0	0	0	0	0	0	0	0	0	0	0	0	0	0	0	0	0	0	0	0	0	0	0	0	0	0	0	0	0	0	0	0	0	0	0	0	0	0	0	0	0	0	0	0	0
Broecker_Sample_ID29-1192-0_NODE_959_length_12695_cov_18.701503	0	0	0	0	0	0	0	0	0	0	0	0	0	0	0	0	0	0	0	0	0	0	0	0	0	0	0	0	0	0	0	0	0	0	0	0	0	0	0	0	0	0	0	0	0	0	0	0	0
Broecker_Sample_ID29-1192-0_NODE_984_length_12502_cov_4.650358	0	0	0	0	0	0	0	0	0	0	0	0	0	0	0	0	15.5748	0	0	0	0	0	0	0	0	0	0	0	0	0	0	0	0	0	0	0	0	0	0	0	0	0	0	0	0	0	0	0	0
Broecker_Sample_ID29-1192-0_NODE_991_length_12423_cov_4.535899	0	0	0	0	0	0	0	0	0	0	0	0	0	0	0	0	0	0	0	0	0	0	0	0	0	0	0	0	0	0	0	0	0	0	0	0	0	0	0	0	0	0	0	0	0	0	0	0	0
Broecker_Sample_ID29-1192-4_NODE_1172_length_6460_cov_1.964871	0	0	0	0	0	0	0	0	0	0	0	0	0	0	0	0	0	0	0	0	0	0	0	0	0	0	0	0	0	0	0	0	0	0	0	0	0	0	0	0	0	0	0	0	0	0	0	0	0
Broecker_Sample_ID29-1192-4_NODE_1183_length_6382_cov_5.205785	0	0	0	0	0	0	0	0	0	0	0	0	0	0	0	0	0	0	0	0	0	0	0	0	0	0	0	0	0	0	0	0	0	0	0	0	0	0	0	0	0	0	0	0	0	0	0	0	0
Broecker_Sample_ID29-1192-4_NODE_1215_length_6176_cov_11.585035	0	0	0	0	0	0	0	0	0	0	0	0	0	0	0	0	0	0	0	0	0	0	0	0	0	0	0	0	0	0	0	0	0	0	0	0	0	0	0	0	0	0	0	0	0	0	0	0	0
Broecker_Sample_ID29-1192-4_NODE_1351_length_5576_cov_3.906539	0	0	0	0	0	0	0	0	0	0	0	0	0	0	0	0	0	0	0	0	0	0	0	0	0	0	0	0	0	0	0	0	0	0	0	0	0	0	0	0	0	0	0	0	0	0	0	0	0
Broecker_Sample_ID29-1192-4_NODE_1405_length_5368_cov_3.313382	0	0	0	0	0	0	0	0	0	0	0	0	0	0	0	0	0	0	0	0	0	0	0	0	0	0	0	0	0	0	0	0	0	0	0	0	0	0	0	0	0	0	0	0	0	0	0	0	0
Broecker_Sample_ID29-1192-4_NODE_1422_length_5310_cov_5.495718	0	0	0	0	0	0	0	0	0	0	0	0	0	0	0	0	0	0	0	0	0	0	0	0	0	0	0	0	0	0	0	0	0	0	0	0	0	0	0	0	0	0	0	0	0	0	0	0	0
Broecker_Sample_ID29-1192-4_NODE_1478_length_5134_cov_2.500689	0	0	0	0	0	0	0	0	0	0	0	0	0	0	0	0	0	0	0	0	0	0	0	0	0	0	0	0	0	0	0	0	0	0	0	0	0	0	0	0	0	0	0	0	0	0	0	0	0
Broecker_Sample_ID29-1192-4_NODE_1516_length_5025_cov_13.409457	0	0	0	0	0	0	0	0	0	0	0	0	0	0	0	0	0	0	0	0	0	0	0	0	0	0	0	0	0	0	0	0	0	0	0	0	0	0	0	0	0	0	0	0	0	0	0	0	0
Broecker_Sample_ID29-1192-4_NODE_325_length_22998_cov_5.961295	0	0	0	0	0	0	0	0	0	0	0	0	0	0	0	0	0	0	0	0	0	0	0	0	0	0	0	0	0	0	0	0	0	0	0	0	0	0	0	0	0	0	0	0	0	0	0	0	0
Broecker_Sample_ID29-1192-4_NODE_333_length_22472_cov_19.014409	0	0	0	0	0	0	0	0	0	0	0	0	0	0	0	0	0	0	0	0	0	0	0	0	0	0	0	0	0	0	0	0	0	0	0	0	0	0	0	0	0	0	0	0	0	0	0	0	0
Broecker_Sample_ID29-1192-4_NODE_415_length_17962_cov_6.259619	0	0	0	0	0	0	0	0	0	0	0	0	0	0	0	0	0	0	0	0	0	0	0	0	0	0	0	0	0	0	0	0	0	0	0	0	0	0	0	0	0	0	0	0	0	0	0	0	0
Broecker_Sample_ID29-1192-4_NODE_522_length_14236_cov_4.115577	0	0	0	0	0	0	0	0	0	0	0	0	0	0	0	0	0	0	0	0	0	0	0	0	0	0	0	0	0	0	0	0	0	0	0	0	0	0	0	0	0	0	0	0	0	0	0	0	0
Broecker_Sample_ID29-1192-4_NODE_556_length_13428_cov_3.387348	0	0	0	0	0	0	0	0	0	0	0	0	0	0	0	0	0	0	0	0	0	0	0	0	0	0	0	0	0	0	0	0	0	0	0	0	0	0	0	0	0	0	0	0	0	0	0	0	0
Broecker_Sample_ID29-1192-4_NODE_55_length_77306_cov_16.361225	0	0	0	0	0	0	0	0	0	0	0	0	0	0	0	0	0	0	0	0	0	0	0	0	0	0	0	0	0	0	0	0	0	0	0	0	0	0	0	0	0	0	0	0	0	0	0	0	0
Broecker_Sample_ID29-1192-4_NODE_679_length_11264_cov_2.639129	0	0	0	0	0	0	0	0	0	0	0	0	0	0	0	0	0	0	0	0	0	0	0	0	0	0	0	0	0	0	0	0	0	0	0	0	0	0	0	0	0	0	0	0	0	0	0	0	0
Broecker_Sample_ID29-1192-4_NODE_702_length_10840_cov_2.371535	0	0	0	0	0	0	0	0	0	0	0	0	0	0	0	0	0	0	0	0	0	0	0	0	0	0	0	0	0	0	0	0	0	0	0	0	0	0	0	0	0	0	0	0	0	0	0	0	0
Broecker_Sample_ID29-1192-4_NODE_730_length_10286_cov_6.647640	0	0	0	0	0	0	0	0	0	0	0	0	0	0	0	0	0	0	0	0	0	0	0	0	0	0	0	0	0	0	0	0	0	0	0	0	0	0	0	0	0	0	0	0	0	0	0	0	0
Broecker_Sample_ID29-1192-4_NODE_768_length_9941_cov_3.433441	0	0	0	0	0	0	0	0	0	0	0	0	0	0	0	0	0	0	0	0	0	0	0	0	0	0	0	0	0	0	0	0	0	0	0	0	0	0	0	0	0	0	0	0	0	0	0	0	0
Broecker_Sample_ID29-1192-4_NODE_814_length_9379_cov_2.397147	0	0	0	0	0	0	0	0	0	0	0	0	0	0	0	0	0	0	0	0	0	0	0	0	0	0	0	0	0	0	0	0	0	0	0	0	0	0	0	0	0	0	0	0	0	0	0	0	0
Broecker_Sample_ID29-1192-4_NODE_854_length_9003_cov_4.424676	0	0	0	0	0	0	0	0	0	0	0	0	0	0	0	0	0	0	0	0	0	0	0	0	0	0	0	0	0	0	0	0	0	0	0	0	0	0	0	0	0	0	0	0	0	0	0	0	0
Broecker_Sample_ID29-1192-4_NODE_878_length_8761_cov_4.725706	0	0	0	0	0	0	0	0	0	0	0	0	0	0	0	0	0	0	0	0	0	0	0	0	0	0	0	0	0	0	0	0	0	0	0	0	0	0	0	0	0	0	0	0	0	0	0	0	0
Broecker_Sample_ID29-1192-4_NODE_885_length_8719_cov_4.076985	0	0	0	0	0	0	0	0	0	0	0	0	0	0	0	0	0	0	0	0	0	0	0	0	0	0	0	0	0	0	0	0	0	0	0	0	0	0	0	0	0	0	0	0	0	0	0	0	0
Broecker_Sample_ID29-1192-4_NODE_936_length_8273_cov_3.029934	0	0	0	0	0	0	0	0	0	0	0	0	0	0	0	0	0	0	0	0	0	0	0	0	0	0	0	0	0	0	0	0	0	0	0	0	0	0	0	0	0	0	0	0	0	0	0	0	0
Broecker_Sample_ID29-1192-4_NODE_954_length_8106_cov_2.040864	0	0	0	0	0	0	0	0	0	0	0	0	0	0	0	0	0	0	0	0	0	0	0	0	0	0	0	0	0	0	0	0	0	0	0	0	0	0	0	0	0	0	0	0	0	0	0	0	0
Broecker_Sample_ID29-1193-0_NODE_1246_length_11196_cov_5.227269	0	0	0	0	0	0	0	0	0	0	0	0	0	0	0	0	0	0	0	0	0	0	0	0	0	0	0	0	0	0	0	0	0	0	0	0	0	0	0	0	0	0	0	0	0	0	0	0	0
Broecker_Sample_ID29-1193-0_NODE_1298_length_10867_cov_6.301702	0	0	0	0	0	0	0	0	0	0	0	0	0	0	0	0	0	0	0	0	0	0	0	0	0	0	0	0	0	0	0	0	0	0	0	0	0	0	0	0	0	0	0	0	0	0	0	0	0
Broecker_Sample_ID29-1193-0_NODE_1546_length_9472_cov_3.446427	0	0	0	0	0	0	0	0	0	0	0	0	0	0	0	0	0	0	0	0	0	0	0	0	0	0	0	0	0	0	0	0	0	0	0	0	0	0	0	0	0	0	0	0	0	0	0	0	0
Broecker_Sample_ID29-1193-0_NODE_1665_length_8912_cov_14.103308	0	0	0	0	0	0	0	0	0	0	0	0	0	0	0	0	0	0	0	0	0	0	0	0	0	0	0	0	0	0	0	0	0	0	0	0	0	0	0	0	0	0	0	0	0	0	0	0	0
Broecker_Sample_ID29-1193-0_NODE_1723_length_8695_cov_4.739699	0	0	0	0	0	0	0	0	0	0	0	0	0	0	0	0	0	20.0028	0	0	0	0	0	0	176.701	0	0	0	0	0	0	0	0	0	0	0	0	0	0	0	0	0	0	0	0	0	0	0	0
Broecker_Sample_ID29-1193-0_NODE_1736_length_8656_cov_3.633996	0	0	0	0	0	0	0	0	0	0	0	0	0	0	0	0	0	0	0	0	0	0	0	0	0	0	0	0	0	0	0	0	0	0	0	0	0	0	0	0	0	0	0	0	0	0	0	0	0
Broecker_Sample_ID29-1193-0_NODE_1749_length_8628_cov_3.818500	0	0	0	0	0	0	0	0	0	0	0	0	0	0	0	0	0	0	0	0	0	0	0	0	0	0	0	0	0	0	0	0	0	0	0	0	0	0	0	0	0	0	0	0	0	0	0	0	0
Broecker_Sample_ID29-1193-0_NODE_1761_length_8597_cov_5.166237	0	0	0	0	0	0	0	0	0	0	0	0	0	0	0	0	0	0	0	0	0	0	0	0	0	0	0	0	0	0	0	0	0	0	0	0	0	0	0	0	0	0	0	0	0	0	0	0	0
Broecker_Sample_ID29-1193-0_NODE_1822_length_8377_cov_3.223624	0	0	0	0	0	0	0	0	0	0	0	0	0	0	0	0	0	0	0	0	0	0	0	0	0	0	0	0	0	0	0	0	0	0	0	0	0	0	0	0	0	0	0	0	0	0	0	0	0
Broecker_Sample_ID29-1193-0_NODE_1862_length_8199_cov_3.536346	0	0	0	0	0	0	0	0	0	0	0	0	0	0	0	0	0	0	0	0	0	0	0	0	0	0	0	0	0	0	0	0	0	0	0	0	0	0	0	0	0	0	0	0	0	0	0	0	0
Broecker_Sample_ID29-1193-0_NODE_1928_length_8007_cov_4.296781	0	0	0	0	0	0	0	0	0	0	0	0	0	0	0	0	0	0	0	0	0	0	0	0	0	0	0	0	0	0	0	0	0	0	0	0	0	0	0	0	0	0	0	0	0	0	0	0	0
Broecker_Sample_ID29-1193-0_NODE_1999_length_7813_cov_4.859371	0	0	0	0	0	0	0	0	0	0	0	0	0	0	0	0	0	0	0	0	0	0	0	0	0	0	0	0	0	0	0	0	0	0	0	0	0	0	0	0	0	0	0	0	0	0	0	0	0
Broecker_Sample_ID29-1193-0_NODE_2079_length_7500_cov_3.542915	0	0	0	0	0	0	0	0	0	0	0	0	0	0	0	0	0	0	0	0	0	0	0	0	0	0	0	0	0	0	0	0	0	0	0	0	0	0	0	0	0	0	0	0	0	0	0	0	0
Broecker_Sample_ID29-1193-0_NODE_211_length_38304_cov_6.289445	0	0	0	0	0	0	0	0	0	0	0	0	0	0	0	0	0	0	0	0	0	0	0	0	0	0	0	0	0	0	0	0	0	0	0	0	0	0	0	0	0	0	0	0	0	0	0	0	0
Broecker_Sample_ID29-1193-0_NODE_2151_length_7293_cov_1.916690	0	0	0	0	0	0	0	0	0	0	0	0	0	0	0	0	0	0	0	0	0	0	0	0	0	0	0	0	0	0	0	0	0	0	0	0	0	0	0	0	0	0	0	0	0	0	0	0	0
Broecker_Sample_ID29-1193-0_NODE_2378_length_6742_cov_6.334380	0	0	0	0	0	0	0	0	0	0	0	0	0	0	0	0	0	0	0	0	0	0	0	0	0	0	0	0	0	0	0	0	0	0	0	0	0	0	0	0	0	0	0	0	0	0	0	0	0
Broecker_Sample_ID29-1193-0_NODE_2387_length_6724_cov_4.775079	0	0	0	0	0	0	0	0	0	0	0	0	0	0	0	0	0	0	0	0	0	10.1601	0	0	0	0	0	0	0	0	0	0	0	0	0	0	0	0	0	0	0	0	0	0	0	0	0	0	0
Broecker_Sample_ID29-1193-0_NODE_2413_length_6673_cov_3.451345	0	0	0	0	0	0	0	0	0	0	0	0	0	0	0	0	0	0	6.29456	0	0	0	0	0	0	0	0	0	0	0	0	0	0	0	0	0	0	0	0	0	0	0	0	0	0	0	0	0	0
Broecker_Sample_ID29-1193-0_NODE_2510_length_6460_cov_4.034817	0	0	0	0	0	0	0	0	0	0	0	0	0	0	0	0	0	0	0	0	0	0	0	0	0	0	0	0	0	0	0	0	0	0	0	0	0	0	0	0	0	0	0	0	0	0	0	0	0
Broecker_Sample_ID29-1193-0_NODE_252_length_34289_cov_7.092452	0	0	0	0	0	0	0	0	0	0	0	0	0	0	0	0	0	0	0	0	0	0	4.20387	0	0	0	0	0	0	0	0	0	0	0	0	0	0	0	0	0	0	0	0	0	0	0	0	0	0
Broecker_Sample_ID29-1193-0_NODE_2552_length_6360_cov_3.051071	0	0	0	0	0	0	0	0	0	0	0	0	0	0	0	0	0	0	0	0	0	0	0	0	0	0	0	0	0	0	0	0	0	0	0	0	0	0	0	0	0	0	0	0	0	0	0	0	0
Broecker_Sample_ID29-1193-0_NODE_2625_length_6243_cov_4.077085	0	0	0	0	0	0	0	0	0	0	0	0	0	0	0	0	0	0	0	0	0	0	0	0	0	0	0	0	0	0	0	0	0	0	0	0	0	0	0	0	0	0	0	0	0	0	0	0	0
Broecker_Sample_ID29-1193-0_NODE_2776_length_5952_cov_8.589961	0	0	0	0	0	0	0	0	0	0	0	0	0	0	0	0	0	0	0	0	0	0	0	0	0	0	0	0	0	0	0	0	0	0	0	0	0	0	0	0	0	0	0	0	0	0	0	0	0
Broecker_Sample_ID29-1193-0_NODE_2859_length_5823_cov_2.295596	0	0	0	0	0	0	0	0	0	0	0	0	0	0	0	0	0	0	0	0	0	0	0	0	29.9335	0	0	0	0	0	31.2626	0	0	0	0	0	0	0	0	0	0	0	0	0	0	0	0	0	0
Broecker_Sample_ID29-1193-0_NODE_2863_length_5820_cov_2.318474	0	0	0	0	0	0	0	0	0	0	0	0	0	0	0	0	0	0	0	0	0	0	0	0	0	0	0	0	0	0	0	0	0	0	0	0	0	0	0	0	0	0	0	0	0	0	0	0	0
Broecker_Sample_ID29-1193-0_NODE_3045_length_5536_cov_2.553184	0	0	0	0	0	0	0	0	0	0	0	0	0	0	0	0	0	0	0	0	0	0	0	0	0	0	0	0	0	0	0	0	0	0	0	0	0	0	0	0	0	0	0	0	0	0	0	0	0
Broecker_Sample_ID29-1193-0_NODE_3050_length_5532_cov_3.158846	0	0	0	0	0	0	0	0	0	0	0	0	0	0	0	0	0	0	0	0	0	0	0	0	0	0	0	0	0	0	0	0	0	0	0	0	0	0	0	0	0	0	0	0	0	0	0	0	0
Broecker_Sample_ID29-1193-0_NODE_3086_length_5496_cov_2.391656	0	0	0	0	0	0	0	0	0	0	0	0	0	0	0	0	0	0	0	0	0	0	0	0	0	0	0	0	0	0	0	0	0	0	0	0	0	0	0	0	0	0	0	0	0	0	0	0	0
Broecker_Sample_ID29-1193-0_NODE_3165_length_5377_cov_8.867907	0	0	0	0	0	0	0	0	0	0	0	0	0	0	0	0	0	0	0	0	0	0	0	0	0	0	0	0	0	0	0	0	0	0	0	0	0	0	0	0	0	0	0	0	0	0	0	0	0
Broecker_Sample_ID29-1193-0_NODE_3170_length_5368_cov_3.976285	0	0	0	0	0	0	0	0	0	0	0	0	0	0	0	0	0	0	0	0	0	0	0	0	0	0	0	0	0	0	0	0	0	0	0	0	0	0	0	0	0	0	0	0	0	0	0	0	0
Broecker_Sample_ID29-1193-0_NODE_3231_length_5297_cov_6.175696	0	0	0	0	0	0	0	0	0	0	0	0	0	0	0	0	0	0	0	0	0	0	0	0	0	0	0	0	0	0	0	0	0	0	0	0	0	0	0	0	0	0	0	0	0	0	0	0	0
Broecker_Sample_ID29-1193-0_NODE_5489_length_3345_cov_14.955927	0	0	0	0	0	0	0	0	0	0	0	0	0	0	0	0	0	0	0	0	0	0	0	0	0	0	0	0	0	0	0	0	0	0	0	0	0	0	0	0	0	0	0	0	0	0	0	0	0
Broecker_Sample_ID29-1193-0_NODE_552_length_20351_cov_8.841791	0	0	0	0	0	0	0	0	0	0	0	0	0	0	0	0	0	0	0	0	0	0	0	0	0	0	0	0	0	0	0	0	0	0	0	0	0	0	0	0	0	0	0	0	0	0	0	0	0
Broecker_Sample_ID29-1193-0_NODE_671_length_18138_cov_6.558314	0	0	0	0	0	0	0	0	0	0	0	0	0	0	0	0	0	0	0	0	0	0	0	0	0	0	0	0	0	0	0	0	0	0	0	0	0	0	0	0	0	0	0	0	0	0	0	0	0
Broecker_Sample_ID29-1193-5_NODE_1033_length_6870_cov_5.203522	0	0	0	0	0	0	0	0	0	0	0	0	0	0	0	0	0	0	0	0	0	0	0	0	0	0	0	0	0	0	0	0	0	0	0	0	0	0	0	0	0	0	0	0	0	0	0	0	0
Broecker_Sample_ID29-1193-5_NODE_1277_length_5679_cov_2.197013	0	0	0	0	0	0	0	0	0	0	0	0	0	0	0	0	0	0	0	0	0	0	0	0	0	0	0	0	0	0	0	0	0	0	0	0	0	0	0	0	0	0	0	0	0	0	0	0	0
Broecker_Sample_ID29-1193-5_NODE_1429_length_5169_cov_3.948573	0	0	0	0	0	0	0	0	0	0	0	0	0	0	0	0	0	0	0	0	0	0	0	0	0	0	0	0	0	0	0	0	0	0	0	0	0	0	0	0	0	0	0	0	0	0	0	0	0
Broecker_Sample_ID29-1193-5_NODE_1482_length_5037_cov_1.969089	0	0	0	0	0	0	0	0	0	0	0	0	0	0	0	0	0	0	0	0	0	0	0	0	0	0	0	0	0	0	0	0	0	0	0	0	0	0	0	0	0	0	0	0	0	0	0	0	0
Broecker_Sample_ID29-1193-5_NODE_1484_length_5036_cov_2.584220	0	0	0	0	0	0	0	0	0	0	0	0	0	0	0	0	0	0	0	0	0	0	0	0	0	0	0	0	0	0	0	0	0	0	0	0	0	0	0	0	0	0	0	0	0	0	0	0	0
Broecker_Sample_ID29-1193-5_NODE_466_length_13598_cov_2.209186	0	0	0	0	0	0	0	0	0	0	0	0	0	0	0	0	0	0	0	0	0	0	0	0	0	0	0	0	0	0	0	0	0	0	0	0	0	0	0	0	0	0	0	0	0	0	0	0	0
Broecker_Sample_ID29-1193-5_NODE_713_length_9443_cov_2.478696	0	0	0	0	0	0	0	0	0	0	0	0	0	0	0	0	0	0	0	0	0	0	0	0	0	0	0	0	0	0	0	0	0	0	0	0	0	0	0	0	0	0	0	0	0	0	0	0	0
Broecker_Sample_ID29-1193-5_NODE_762_length_9004_cov_4.303609	0	0	0	0	0	0	0	0	0	0	0	0	0	0	0	0	0	0	0	0	0	0	0	0	0	0	0	0	0	0	0	0	0	0	0	0	0	0	0	0	0	0	0	0	0	0	0	0	0
Broecker_Sample_ID29-1193-5_NODE_765_length_8964_cov_2.907397	0	0	0	0	0	0	0	0	0	0	0	0	0	0	0	0	0	0	0	0	0	0	0	0	0	0	0	0	0	0	0	0	0	0	0	0	0	0	0	0	0	0	0	0	0	0	0	0	0
Broecker_Sample_ID29-1193-5_NODE_790_length_8698_cov_4.511281	0	0	0	0	0	0	0	0	0	0	0	0	0	0	0	0	0	0	0	0	0	0	0	0	0	0	0	0	0	0	0	0	0	0	0	0	0	0	0	0	0	0	0	0	0	0	0	0	0
Broecker_Sample_ID29-1193-5_NODE_873_length_8007_cov_5.648642	0	0	0	0	0	0	0	0	0	0	0	0	0	0	0	0	0	0	0	0	0	0	0	0	0	0	0	0	0	0	0	0	0	0	0	0	0	0	0	0	0	0	0	0	0	0	0	0	0
Broecker_Sample_ID29-1193-5_NODE_890_length_7843_cov_5.251284	0	0	0	0	0	0	0	0	0	0	0	0	0	0	0	0	0	0	0	0	0	0	0	0	0	0	0	0	0	0	0	0	0	0	0	0	0	0	0	0	0	0	0	0	0	0	0	0	0
Broecker_Sample_ID29-1193-5_NODE_974_length_7238_cov_2.579702	0	0	0	0	0	0	0	0	0	0	0	0	0	0	0	0	0	0	0	0	0	0	0	0	0	0	0	0	0	0	0	0	0	0	0	0	0	0	0	0	0	0	0	0	0	0	0	0	0
Broecker_Sample_ID29-1193-5_NODE_989_length_7150_cov_5.884144	0	0	0	0	0	0	0	0	0	0	0	0	0	0	0	0	0	0	0	0	0	0	0	0	0	0	0	0	0	0	0	0	0	0	0	0	0	0	0	0	0	0	0	0	0	0	0	0	0
Broecker_Sample_ID29-1194-0_NODE_1019_length_21281_cov_4.865118	0	0	0	0	0	0	0	0	0	0	0	0	0	0	0	0	0	0	0	0	0	0	0	0	0	0	0	0	0	0	0	0	0	0	0	0	11.9196	0	22.172	0	0	0	0	0	0	0	0	0	0
Broecker_Sample_ID29-1194-0_NODE_1024_length_21161_cov_4.502985	0	0	0	0	0	0	0	0	0	0	0	0	0	0	0	0	0	0	0	0	0	0	0	0	0	0	0	0	0	0	0	0	0	0	0	0	0	0	0	0	0	0	0	0	0	0	0	0	0
Broecker_Sample_ID29-1194-0_NODE_1055_length_20643_cov_2.694385	0	0	0	0	0	0	0	0	0	0	0	0	0	0	0	0	0	0	0	0	0	0	0	0	0	0	0	0	0	0	0	0	0	0	0	0	0	0	0	0	0	0	0	0	0	0	0	0	0
Broecker_Sample_ID29-1194-0_NODE_1177_length_19062_cov_5.534540	0	0	0	0	0	0	0	0	0	0	0	0	0	0	0	0	0	0	0	0	0	0	0	0	0	0	0	0	0	0	0	0	0	0	0	0	0	0	0	0	0	0	0	0	0	0	0	0	26.19
Broecker_Sample_ID29-1194-0_NODE_1430_length_16271_cov_6.467070	0	0	0	0	0	0	0	0	0	0	0	0	0	0	0	0	0	0	0	0	0	0	0	0	0	0	0	0	0	0	0	0	0	0	0	0	0	0	0	0	0	0	0	0	0	0	0	0	0
Broecker_Sample_ID29-1194-0_NODE_1465_length_15836_cov_6.760788	0	0	0	0	0	0	0	0	0	0	0	0	0	0	0	0	0	0	0	0	0	0	0	0	0	0	0	0	0	0	0	0	0	0	0	0	0	0	0	0	0	0	0	0	0	0	0	0	0
Broecker_Sample_ID29-1194-0_NODE_1479_length_15641_cov_3.413448	0	0	0	0	0	0	0	0	0	0	0	0	0	0	0	0	0	0	0	0	0	0	0	0	0	0	0	0	0	0	0	0	0	0	0	0	0	0	0	0	0	0	0	0	0	0	0	0	0
Broecker_Sample_ID29-1194-0_NODE_174_length_68267_cov_6.247610	0	0	0	0	0	0	0	0	0	0	0	0	0	0	0	0	0	0	0	0	0	0	0	0	0	0	0	0	0	0	0	0	0	0	0	0	0	0	0	0	0	0	0	0	0	0	0	0	0
Broecker_Sample_ID29-1194-0_NODE_1902_length_12391_cov_4.542234	0	0	0	0	0	0	0	0	0	0	0	0	0	0	0	0	0	0	0	0	0	0	0	0	0	0	0	0	0	0	0	0	0	0	0	0	0	0	0	0	0	0	0	0	0	0	0	0	0
Broecker_Sample_ID29-1194-0_NODE_2116_length_10861_cov_12.187951	0	0	0	0	0	0	0	0	0	0	0	0	0	0	0	0	0	0	0	0	0	0	0	0	0	0	0	0	0	0	0	0	0	0	0	0	0	0	0	0	0	0	0	0	0	0	0	0	0
Broecker_Sample_ID29-1194-0_NODE_2168_length_10568_cov_3.650243	0	0	0	0	0	0	0	0	0	0	0	0	0	0	0	0	0	0	0	0	0	0	0	0	0	0	0	0	0	0	0	0	0	0	0	0	0	0	0	0	0	0	0	0	0	0	0	0	0
Broecker_Sample_ID29-1194-0_NODE_2288_length_10017_cov_2.832564	0	0	0	0	0	0	0	0	0	0	0	0	0	0	0	0	0	0	0	0	0	0	0	0	0	0	0	0	0	0	0	0	0	0	0	0	0	0	0	0	0	0	0	0	0	0	0	0	0
Broecker_Sample_ID29-1194-0_NODE_2387_length_9545_cov_3.552160	0	0	0	0	0	0	0	0	0	0	0	0	0	0	0	0	0	0	0	0	0	0	0	0	0	0	0	0	0	0	0	0	0	0	0	0	0	0	0	0	0	0	0	0	0	0	0	0	0
Broecker_Sample_ID29-1194-0_NODE_2501_length_9022_cov_16.788447	0	0	0	0	0	0	0	0	0	0	0	0	0	0	0	0	0	0	0	0	0	0	0	0	0	0	0	0	0	0	0	0	0	0	0	0	0	0	0	0	0	0	0	0	0	0	0	0	0
Broecker_Sample_ID29-1194-0_NODE_2568_length_8777_cov_7.275854	0	0	0	0	0	0	0	0	0	0	0	0	0	0	0	0	0	0	0	0	0	0	0	0	0	0	0	0	0	0	0	0	0	0	0	0	0	0	0	0	0	0	0	0	0	0	0	0	0
Broecker_Sample_ID29-1194-0_NODE_2584_length_8714_cov_3.614043	0	0	0	0	0	0	0	0	0	0	0	0	0	0	0	0	0	0	0	0	0	0	0	0	0	0	0	0	0	0	0	0	0	0	0	0	0	0	0	0	0	0	0	0	0	0	0	0	0
Broecker_Sample_ID29-1194-0_NODE_2585_length_8711_cov_25.370610	0	0	0	0	0	0	0	0	0	0	0	0	0	0	0	0	0	0	0	0	0	0	0	0	0	0	0	0	0	0	0	0	0	0	0	0	0	0	0	0	0	0	0	0	0	0	0	0	0
Broecker_Sample_ID29-1194-0_NODE_2609_length_8616_cov_16.591987	0	0	0	0	0	0	0	0	0	0	0	0	0	0	0	0	0	0	0	0	0	0	0	0	0	0	0	0	0	0	0	0	0	0	0	0	0	0	0	0	0	0	0	0	0	0	0	0	0
Broecker_Sample_ID29-1194-0_NODE_2695_length_8292_cov_3.012140	0	0	0	0	0	0	0	0	0	0	0	0	0	0	0	0	0	0	0	0	0	0	0	0	0	0	0	0	0	0	0	0	0	0	0	0	0	0	0	0	0	0	0	0	0	0	0	0	0
Broecker_Sample_ID29-1194-0_NODE_2754_length_8090_cov_6.736154	0	0	0	0	0	0	0	0	0	0	0	0	0	0	0	0	0	0	0	0	0	0	0	0	0	0	0	0	0	0	0	0	0	0	0	0	0	0	0	0	0	0	0	0	0	0	0	0	0
Broecker_Sample_ID29-1194-0_NODE_2788_length_7993_cov_12.486395	0	0	0	0	0	0	0	0	0	0	0	0	0	0	0	0	0	0	0	0	0	0	0	0	0	0	0	0	0	0	0	0	0	0	0	0	0	0	0	0	0	0	0	0	0	0	0	0	0
Broecker_Sample_ID29-1194-0_NODE_288_length_50381_cov_4.132417	0	0	0	0	0	0	0	0	0	0	0	0	0	0	0	0	0	0	0	0	0	0	0	0	0	0	0	0	0	0	0	0	0	0	0	0	0	0	0	0	0	0	0	0	0	0	0	0	0
Broecker_Sample_ID29-1194-0_NODE_2985_length_7320_cov_19.219133	0	0	0	0	0	0	0	0	0	0	0	0	0	0	0	0	0	0	0	0	0	0	0	0	0	0	0	0	0	0	0	0	0	0	0	0	0	0	0	0	0	0	0	0	0	0	0	0	0
Broecker_Sample_ID29-1194-0_NODE_3028_length_7214_cov_4.458723	0	0	0	0	0	0	0	0	0	0	0	0	0	0	0	0	0	0	0	0	0	0	0	0	0	0	0	0	0	0	0	0	0	0	0	0	0	0	0	0	0	0	0	0	0	0	0	0	0
Broecker_Sample_ID29-1194-0_NODE_3043_length_7174_cov_3.557944	0	0	0	0	0	0	0	0	0	0	0	0	0	0	0	0	0	0	0	0	0	0	0	0	0	0	0	0	0	0	0	0	0	0	0	0	0	0	0	0	0	0	0	0	0	0	0	0	0
Broecker_Sample_ID29-1194-0_NODE_3045_length_7163_cov_2.176140	0	0	0	0	0	0	0	0	0	0	0	0	0	0	0	0	0	0	0	0	0	0	0	0	0	0	0	0	0	0	0	0	0	0	0	0	0	0	0	0	0	0	0	0	0	0	0	0	0
Broecker_Sample_ID29-1194-0_NODE_3113_length_6966_cov_2.092317	0	0	0	0	0	0	0	0	0	0	0	0	0	0	0	0	0	0	0	0	0	0	0	0	0	0	0	0	0	0	0	0	0	0	0	0	0	0	0	0	0	0	0	0	0	0	0	0	0
Broecker_Sample_ID29-1194-0_NODE_3151_length_6884_cov_3.510763	0	0	0	0	0	0	0	0	0	0	0	0	0	0	0	0	0	0	0	0	0	0	0	0	0	0	0	0	0	0	0	0	0	0	0	0	0	0	0	0	0	12.2799	0	0	0	0	0	0	0
Broecker_Sample_ID29-1194-0_NODE_3221_length_6694_cov_2.923784	0	0	0	0	0	0	0	0	0	0	0	0	0	0	0	0	0	0	0	0	0	0	0	0	0	0	0	0	0	0	0	0	0	0	0	0	0	0	0	0	0	0	0	0	0	0	0	0	0
Broecker_Sample_ID29-1194-0_NODE_3257_length_6614_cov_3.241500	0	0	0	0	0	0	0	0	0	0	0	0	0	0	0	0	0	0	0	0	0	0	0	0	0	0	0	0	0	0	0	0	0	0	0	0	0	0	0	0	0	0	0	0	0	0	0	0	0
Broecker_Sample_ID29-1194-0_NODE_3263_length_6593_cov_1.762924	0	0	0	0	0	0	0	0	0	0	0	0	0	0	0	0	0	0	0	0	0	0	0	0	0	0	0	0	0	0	0	0	0	0	0	0	0	0	0	0	0	0	0	0	0	0	0	0	0
Broecker_Sample_ID29-1194-0_NODE_3296_length_6510_cov_2.967467	0	0	0	0	0	0	0	0	0	0	0	0	0	0	0	0	0	0	0	0	0	0	0	0	0	0	0	0	0	0	0	0	0	0	0	0	0	0	0	0	0	0	0	0	0	0	0	0	0
Broecker_Sample_ID29-1194-0_NODE_3451_length_6178_cov_5.780336	0	0	0	0	0	0	0	0	0	0	0	0	0	0	0	0	0	0	0	0	0	0	0	0	0	0	0	0	0	0	0	0	0	0	0	0	0	0	0	0	0	0	0	0	0	0	0	0	0
Broecker_Sample_ID29-1194-0_NODE_3524_length_6030_cov_3.928033	0	0	0	0	0	0	0	0	0	0	0	0	0	0	0	0	0	0	0	0	0	0	0	0	0	0	0	0	0	0	0	0	0	0	0	0	0	0	0	0	0	0	0	0	0	0	0	0	0
Broecker_Sample_ID29-1194-0_NODE_3537_length_5995_cov_2.090741	0	0	0	0	0	0	0	0	0	0	0	0	0	0	0	0	0	0	0	0	0	0	0	0	0	0	0	0	0	0	0	0	0	0	0	0	0	0	0	0	0	0	0	0	0	0	0	0	0
Broecker_Sample_ID29-1194-0_NODE_3670_length_5745_cov_3.968541	0	0	0	0	0	0	0	0	0	0	0	0	0	20.0252	0	0	0	0	0	13.8908	0	240.336	0	0	0	10.8689	0	0	0	0	0	0	0	0	0	0	0	0	0	0	0	0	0	0	0	0	0	0	0
Broecker_Sample_ID29-1194-0_NODE_3712_length_5679_cov_1.979730	0	0	0	0	0	0	0	0	0	0	0	0	0	0	0	0	0	0	0	0	0	0	0	0	0	0	0	0	0	0	0	0	0	0	0	0	0	0	0	0	0	0	0	0	0	0	0	0	0
Broecker_Sample_ID29-1194-0_NODE_3737_length_5655_cov_2.687143	0	0	0	0	0	0	0	0	0	0	0	0	0	0	0	0	0	0	0	0	0	0	0	0	0	0	0	0	0	0	0	0	0	0	0	0	0	0	0	0	0	0	0	0	0	0	0	0	0
Broecker_Sample_ID29-1194-0_NODE_3741_length_5652_cov_2.368412	0	0	0	0	0	0	0	0	0	0	0	0	0	0	0	0	0	0	0	0	0	0	0	0	0	0	0	0	0	0	0	0	0	0	0	0	0	0	0	0	0	0	0	0	0	0	0	0	0
Broecker_Sample_ID29-1194-0_NODE_3811_length_5541_cov_3.699781	0	0	0	0	0	0	0	0	0	0	0	0	0	0	0	0	0	0	0	0	0	0	0	0	0	0	0	0	0	0	0	0	0	0	0	0	0	0	0	0	0	0	0	0	0	0	0	0	0
Broecker_Sample_ID29-1194-0_NODE_3831_length_5512_cov_2.249221	0	0	0	0	0	0	0	0	0	0	0	0	0	0	0	0	0	0	0	0	0	0	0	0	0	0	0	0	0	0	0	0	0	0	0	0	0	0	0	0	0	0	0	0	0	0	0	0	0
Broecker_Sample_ID29-1194-0_NODE_3875_length_5436_cov_2.047946	0	0	0	0	0	0	0	0	0	0	0	0	0	0	0	0	0	0	0	0	0	0	0	0	0	0	0	0	0	0	0	0	0	0	0	0	0	0	0	0	0	0	0	0	0	0	0	0	0
Broecker_Sample_ID29-1194-0_NODE_4053_length_5155_cov_2.344118	0	0	0	0	0	0	0	0	0	0	0	0	0	0	0	0	0	0	0	0	0	0	0	0	0	0	0	0	0	0	0	0	0	0	0	0	0	0	0	0	0	0	0	0	0	0	0	0	0
Broecker_Sample_ID29-1194-0_NODE_4160_length_5000_cov_3.725581	0	0	0	0	0	0	0	0	0	0	0	0	0	0	0	0	0	0	0	0	0	0	0	0	0	0	0	0	0	0	0	0	0	0	0	0	0	0	0	0	0	0	0	0	0	0	0	0	0
Broecker_Sample_ID29-1194-0_NODE_454_length_38320_cov_4.016935	0	0	0	0	0	0	0	0	0	0	0	0	0	0	0	0	0	0	0	0	0	0	0	0	0	0	0	0	0	0	0	0	0	0	0	0	0	0	0	0	0	0	0	0	0	0	0	0	0
Broecker_Sample_ID29-1194-0_NODE_535_length_34485_cov_3.960935	0	0	0	0	0	0	0	0	0	0	0	0	0	0	0	0	0	0	0	0	0	0	0	0	0	0	0	0	0	0	0	0	0	0	0	0	0	0	0	0	0	0	0	0	0	0	0	0	0
Broecker_Sample_ID29-1194-0_NODE_5989_length_3345_cov_3.456231	0	0	0	0	0	0	0	0	0	0	0	0	0	0	0	0	0	0	0	0	0	0	0	0	0	0	0	0	0	0	0	0	0	0	0	0	0	0	0	0	0	0	0	0	0	0	0	0	0
Broecker_Sample_ID29-1194-0_NODE_762_length_27022_cov_7.941076	0	0	0	0	0	0	0	0	0	0	0	0	0	0	0	0	0	0	0	0	0	0	0	0	0	0	0	0	0	0	0	0	0	0	0	94.1195	0	0	0	0	0	0	0	0	0	0	0	0	0
Broecker_Sample_ID29-1194-0_NODE_943_length_23011_cov_4.909261	0	0	0	0	0	0	0	0	0	0	0	0	0	0	0	0	0	0	0	0	0	0	0	0	0	0	0	0	0	0	0	0	0	0	0	0	0	0	0	0	0	0	0	0	0	0	0	0	0
Broecker_Sample_ID29-1194-6_NODE_1088_length_5498_cov_1.588279	0	0	0	0	0	0	0	0	0	0	0	0	0	0	0	0	0	0	0	0	0	0	0	0	0	0	0	0	0	0	0	0	0	0	0	0	0	0	0	0	0	0	0	0	0	0	0	0	0
Broecker_Sample_ID29-1194-6_NODE_1141_length_5255_cov_2.165385	0	0	0	0	0	0	0	0	0	0	0	0	0	0	0	0	0	0	0	0	0	0	0	0	0	0	0	0	0	0	0	0	0	0	0	0	0	0	0	0	0	0	0	0	0	0	0	0	0
Broecker_Sample_ID29-1194-6_NODE_1176_length_5096_cov_1.705217	0	0	0	0	0	0	0	0	0	0	0	0	0	0	0	0	0	0	0	0	0	0	0	0	0	0	0	0	0	0	0	0	0	0	0	0	0	0	0	0	0	0	0	0	0	0	0	0	0
Broecker_Sample_ID29-1194-6_NODE_1177_length_5095_cov_1.577976	0	0	0	0	0	0	0	0	0	0	0	0	0	0	0	0	0	0	0	0	0	0	0	0	0	0	0	0	0	0	0	0	0	0	0	0	0	0	0	0	0	0	0	0	0	0	0	0	0
Broecker_Sample_ID29-1194-6_NODE_446_length_12165_cov_1.679769	0	0	0	0	0	0	0	0	0	0	0	0	0	0	0	0	0	0	0	0	0	0	0	0	0	0	0	0	0	0	0	0	0	0	0	0	0	0	0	0	0	0	0	0	0	0	0	0	0
Broecker_Sample_ID29-1194-6_NODE_482_length_11460_cov_3.076370	0	0	0	0	0	0	0	0	0	0	0	0	0	0	0	0	0	0	0	0	0	0	0	0	0	0	0	0	0	0	0	0	0	0	0	0	0	0	0	0	0	0	0	0	0	0	0	0	0
Broecker_Sample_ID29-1194-6_NODE_503_length_10957_cov_1.615667	0	0	0	0	0	0	0	0	0	0	0	0	0	0	0	0	0	0	0	0	0	0	0	0	0	0	0	0	0	0	0	0	0	0	0	0	0	0	0	0	0	0	0	0	0	0	0	0	0
Broecker_Sample_ID29-1194-6_NODE_578_length_9638_cov_2.188354	0	0	0	0	0	0	0	0	0	0	0	0	0	0	0	0	0	0	0	0	0	0	0	0	0	0	0	0	0	0	0	0	0	0	0	0	0	0	0	0	0	0	0	0	0	0	0	0	0
Broecker_Sample_ID29-1194-6_NODE_792_length_7204_cov_2.042803	0	0	0	0	0	0	0	0	0	0	0	0	0	0	0	0	0	0	0	0	0	0	0	0	0	0	0	0	0	0	0	0	0	0	0	0	0	0	0	0	0	0	0	0	0	0	0	0	0
Broecker_Sample_ID29-1194-6_NODE_812_length_7041_cov_1.618666	0	0	0	0	0	0	0	0	0	0	0	0	0	0	0	0	0	0	0	0	0	0	0	0	0	0	0	0	0	0	0	0	0	0	0	0	0	0	0	0	0	0	0	0	0	0	0	0	0
Broecker_Sample_ID29-1194-6_NODE_830_length_6902_cov_1.927560	0	0	0	0	0	0	0	0	0	0	0	0	0	0	0	0	0	0	0	0	0	0	0	0	0	0	0	0	0	0	0	0	0	0	0	0	0	0	0	0	0	0	0	0	0	0	0	0	0
Broecker_Sample_ID29-1194-6_NODE_850_length_6801_cov_1.650015	0	0	0	0	0	0	0	0	0	0	0	0	0	0	0	0	0	0	0	0	0	0	0	0	0	0	0	0	0	0	0	0	0	0	0	0	0	0	0	0	0	0	0	0	0	0	0	0	0
Chehoud_control_NODE_103_length_9189_cov_5.848259	0	0	0	0	0	0	0	0	0	0	0	0	0	0	0	0	0	0	0	0	0	0	0	0	0	0	0	0	0	0	0	0	0	0	0	0	0	0	0	0	0	0	0	0	0	0	0	0	0
Chehoud_control_NODE_104_length_9139_cov_5.994716	0	0	0	0	0	0	0	0	0	0	0	0	0	0	0	0	0	0	0	0	0	0	0	0	0	0	0	0	0	0	0	0	0	0	0	0	0	0	0	0	0	0	0	0	0	0	0	0	0
Chehoud_control_NODE_106_length_8960_cov_6.803257	0	0	0	0	0	0	0	0	0	0	0	0	0	0	0	0	0	0	0	0	0	0	0	0	0	0	0	0	0	0	0	0	0	0	0	0	0	0	0	0	0	0	0	0	0	0	0	0	0
Chehoud_control_NODE_108_length_8867_cov_25.192578	0	0	0	0	0	0	0	0	0	0	0	0	0	0	0	0	0	0	0	0	0	0	0	0	0	0	0	0	0	0	0	0	0	0	0	0	0	0	0	0	0	0	0	0	0	0	0	0	0
Chehoud_control_NODE_109_length_8811_cov_16.205573	0	0	0	0	0	0	0	0	0	0	0	0	0	0	0	0	0	0	0	0	0	0	0	0	0	0	0	0	0	0	0	0	0	0	0	0	0	0	0	0	0	0	0	0	0	0	0	0	0
Chehoud_control_NODE_110_length_8800_cov_7.041852	0	0	0	0	0	0	0	0	0	0	0	0	0	0	0	0	0	0	0	0	0	0	0	0	0	0	0	0	0	0	0	0	0	0	0	0	0	0	0	0	0	0	0	0	0	0	0	0	0
Chehoud_control_NODE_112_length_8536_cov_685.816295	0	0	0	0	0	0	0	0	0	0	0	0	0	0	0	0	0	0	0	0	0	0	0	0	0	0	0	0	0	0	0	0	0	0	0	0	0	0	0	0	0	0	0	0	0	0	0	0	0
Chehoud_control_NODE_114_length_8397_cov_5.535363	0	0	0	0	0	0	0	0	0	0	0	0	0	0	0	0	0	0	0	0	0	0	0	0	0	0	0	0	0	0	0	0	0	0	0	0	0	0	0	0	0	0	0	0	0	0	0	0	0
Chehoud_control_NODE_118_length_8244_cov_10.761754	0	0	0	0	0	0	0	0	0	0	0	0	0	0	0	0	0	0	0	0	0	0	0	0	0	0	0	0	0	0	0	0	0	0	0	0	0	0	0	0	0	0	0	0	0	0	0	0	0
Chehoud_control_NODE_11_length_34681_cov_13.945474	0	0	0	0	0	0	0	0	0	0	0	0	0	0	0	0	0	0	23.5647	0	0	0	0	0	0	0	0	0	0	0	0	0	0	0	0	0	0	0	0	0	0	0	0	0	0	0	0	0	0
Chehoud_control_NODE_126_length_7784_cov_5.862207	0	0	0	0	0	0	0	0	0	0	0	0	0	0	0	0	0	0	0	0	0	0	0	0	0	0	0	0	0	0	0	0	0	0	0	0	0	0	0	0	0	0	0	0	0	0	0	0	0
Chehoud_control_NODE_137_length_7399_cov_31.954657	0	0	0	0	0	0	0	0	0	0	0	0	0	0	0	0	0	0	0	0	0	0	0	0	0	0	0	0	0	0	0	0	0	0	0	0	0	0	0	0	0	0	0	0	0	0	0	0	0
Chehoud_control_NODE_138_length_7364_cov_9.208373	0	0	0	0	0	0	0	0	0	0	0	0	0	0	0	0	0	0	0	0	0	0	0	0	0	0	0	0	0	0	0	0	0	0	0	0	0	0	0	0	0	0	0	0	0	0	0	0	0
Chehoud_control_NODE_13_length_33976_cov_16.086053	0	0	0	0	0	0	0	0	0	0	0	0	0	0	0	0	0	0	0	0	0	0	0	0	0	0	0	0	0	0	0	0	0	0	0	0	0	0	0	0	0	0	0	0	0	0	0	0	0
Chehoud_control_NODE_143_length_7201_cov_8.728799	0	0	0	0	0	0	0	0	0	0	0	0	0	0	0	0	0	0	0	0	0	0	0	0	0	0	0	0	0	0	0	0	0	0	0	0	0	0	0	0	0	0	0	0	0	0	0	0	0
Chehoud_control_NODE_145_length_7131_cov_14.079141	0	0	0	0	0	0	0	0	0	0	0	0	0	0	0	0	0	0	0	0	0	0	0	0	0	0	0	0	0	0	0	0	0	0	0	0	0	0	0	0	0	0	0	0	0	0	0	0	0
Chehoud_control_NODE_150_length_6936_cov_4.315216	0	0	0	0	0	0	0	0	0	0	0	0	0	0	0	0	0	0	0	0	0	0	0	0	0	0	0	0	0	0	0	0	0	0	0	0	0	0	0	0	0	0	0	0	0	0	0	0	0
Chehoud_control_NODE_152_length_6866_cov_20.761269	0	0	0	0	0	0	0	0	0	0	0	0	0	0	0	0	0	0	0	0	0	0	0	0	0	0	0	0	0	0	0	0	0	0	0	0	0	0	0	0	0	0	0	0	0	0	0	0	0
Chehoud_control_NODE_153_length_6853_cov_9.804648	0	0	0	0	0	0	0	0	0	0	0	0	0	0	0	0	0	0	0	0	0	0	0	0	0	0	0	0	0	0	0	0	0	0	0	0	0	0	0	0	0	0	0	0	0	0	0	0	0
Chehoud_control_NODE_155_length_6783_cov_3.433264	0	0	0	0	0	0	0	0	0	0	0	0	0	0	0	0	0	0	0	0	0	0	0	0	0	0	0	0	0	0	0	0	0	0	0	0	0	0	0	0	0	0	0	0	0	0	0	0	0
Chehoud_control_NODE_163_length_6509_cov_3.534707	0	0	0	0	0	0	0	0	0	0	0	0	0	0	0	0	0	0	0	0	0	0	0	0	0	0	0	0	0	0	0	0	0	0	0	0	0	0	0	0	0	0	0	0	0	0	0	0	0
Chehoud_control_NODE_16_length_33058_cov_51.839621	0	0	0	0	0	0	0	0	0	0	0	0	0	0	0	0	0	0	0	0	0	0	0	0	0	0	0	0	0	0	0	0	0	0	0	0	0	0	0	0	0	0	0	0	0	0	0	0	0
Chehoud_control_NODE_170_length_6378_cov_6.603511	0	0	0	0	0	0	0	0	0	0	0	0	0	0	0	0	0	0	0	0	0	0	0	0	0	0	0	0	0	0	0	0	0	0	0	0	0	0	0	0	0	0	0	0	0	0	0	0	0
Chehoud_control_NODE_171_length_6344_cov_6.313881	0	0	0	0	0	0	0	0	0	0	0	0	0	0	0	0	0	0	0	0	0	0	0	0	0	0	0	0	0	0	0	0	0	0	0	0	0	0	0	0	0	0	0	0	0	0	0	0	0
Chehoud_control_NODE_179_length_6182_cov_18.895708	0	0	0	0	0	0	0	0	0	0	0	0	0	0	0	0	0	0	0	0	0	0	0	0	0	0	0	0	0	0	0	0	0	0	0	0	0	0	0	0	0	0	0	0	0	0	0	0	0
Chehoud_control_NODE_180_length_6176_cov_8.288025	0	0	0	0	0	0	0	0	0	0	0	0	0	0	0	0	0	0	0	0	0	0	0	0	0	0	0	0	0	0	0	0	0	0	0	0	0	0	0	0	0	0	0	0	0	0	0	0	0
Chehoud_control_NODE_183_length_6128_cov_7.541413	0	0	0	0	0	0	0	0	0	0	0	0	0	0	0	0	0	0	0	0	0	0	0	0	0	0	0	0	0	0	0	0	0	0	0	0	0	0	0	0	0	0	0	0	0	0	0	0	0
Chehoud_control_NODE_184_length_6122_cov_5.936542	0	0	0	0	0	0	0	0	0	0	0	0	0	0	0	0	0	0	0	0	0	0	0	0	0	0	0	0	0	0	0	0	0	0	0	0	0	0	0	0	0	0	0	0	0	0	0	0	0
Chehoud_control_NODE_189_length_6038_cov_11.861106	0	0	0	0	0	0	0	0	0	0	0	0	0	0	0	0	0	0	0	0	0	0	0	0	0	0	0	0	0	0	0	0	0	0	0	0	0	0	0	0	0	0	0	0	0	0	0	0	0
Chehoud_control_NODE_18_length_31207_cov_24.991365	0	0	0	0	0	0	0	0	0	0	0	0	0	0	0	0	0	0	0	0	0	0	0	0	0	0	0	0	0	0	0	0	0	0	0	0	0	0	0	0	0	0	0	0	0	0	0	0	0
Chehoud_control_NODE_190_length_6011_cov_21549.456011	0	0	0	0	0	0	0	0	0	0	0	0	0	0	0	0	0	0	0	0	0	0	0	0	0	0	0	0	0	0	0	0	0	0	0	0	0	0	0	0	0	0	0	0	0	0	0	0	0
Chehoud_control_NODE_191_length_5957_cov_6.923246	0	0	0	0	0	0	0	0	0	0	0	0	0	0	0	0	0	0	0	0	0	0	0	0	0	0	0	0	0	0	0	0	0	0	0	0	0	0	0	0	0	0	0	0	0	0	0	0	0
Chehoud_control_NODE_196_length_5872_cov_5.563177	0	0	0	0	0	0	0	0	0	0	0	0	0	0	0	0	0	0	0	0	0	0	0	0	0	0	0	0	0	0	0	0	0	0	0	0	0	0	0	0	0	0	0	0	0	0	0	0	0
Chehoud_control_NODE_19_length_30566_cov_15.038642	0	0	0	0	0	0	0	0	0	0	0	0	0	0	0	0	0	0	0	0	0	0	0	0	0	0	0	0	0	0	0	0	0	0	0	0	0	0	0	0	0	0	0	0	0	0	0	0	0
Chehoud_control_NODE_201_length_5783_cov_6.309358	0	0	0	0	0	0	0	0	0	0	0	0	0	0	0	0	0	0	0	0	0	0	0	0	0	0	0	0	0	0	0	0	0	0	0	0	0	0	0	0	0	0	0	0	0	0	0	0	0
Chehoud_control_NODE_209_length_5660_cov_6.212489	0	0	0	0	0	0	0	0	0	0	0	0	0	0	0	0	0	0	0	0	0	0	0	0	0	0	0	0	0	0	0	0	0	0	0	0	0	0	0	0	0	0	0	0	0	0	0	0	0
Chehoud_control_NODE_211_length_5627_cov_4.934135	0	0	0	0	0	0	0	0	0	0	0	0	0	0	0	0	0	0	0	0	0	0	0	0	0	0	0	0	0	0	907.032	0	0	0	0	0	108.1	0	0	0	0	0	0	0	0	0	0	0	0
Chehoud_control_NODE_214_length_5501_cov_6.321520	0	0	0	0	0	0	0	0	0	0	0	0	0	0	0	0	0	0	0	0	0	0	0	0	0	0	0	0	0	0	0	0	0	0	0	0	0	0	0	0	0	0	0	0	0	0	0	0	0
Chehoud_control_NODE_215_length_5500_cov_12.434343	0	0	0	0	0	0	0	0	0	0	0	0	0	0	0	0	0	0	0	0	0	0	0	0	0	0	0	0	0	0	0	0	0	0	0	0	0	0	0	0	0	0	0	0	0	0	0	0	0
Chehoud_control_NODE_216_length_5498_cov_3.103436	0	0	0	0	0	0	0	0	0	0	0	0	0	0	0	0	0	0	0	0	0	0	0	0	0	0	0	0	0	0	0	0	0	0	0	0	0	0	0	0	0	0	0	0	0	0	0	0	0
Chehoud_control_NODE_219_length_5403_cov_12.148841	0	0	0	0	0	0	0	0	0	0	0	0	0	0	0	0	0	0	0	0	0	0	0	0	0	0	0	0	0	0	0	0	0	0	0	0	0	0	0	0	0	0	0	0	0	0	0	0	0
Chehoud_control_NODE_223_length_5305_cov_3.632952	0	0	0	0	0	0	0	0	0	0	0	0	0	0	0	0	0	0	0	0	0	0	0	0	0	0	0	0	0	0	0	0	0	0	0	0	0	0	0	0	0	0	0	0	0	0	0	0	0
Chehoud_control_NODE_22_length_26203_cov_8.346719	0	0	0	0	0	0	0	0	0	0	0	0	0	0	0	0	0	0	0	0	0	0	0	0	0	0	0	0	0	0	0	0	0	0	0	0	0	0	0	0	0	0	0	0	0	0	0	0	0
Chehoud_control_NODE_230_length_5084_cov_5.679857	0	0	0	0	0	0	0	0	0	0	0	0	0	0	0	0	0	0	0	0	0	0	0	0	0	0	0	0	0	0	0	0	0	0	0	0	0	0	0	0	0	0	0	0	0	0	220.516	0	0
Chehoud_control_NODE_23_length_24711_cov_13.111900	0	0	0	0	0	0	0	0	0	0	0	0	0	0	0	0	0	0	0	0	0	0	0	0	0	0	0	0	0	0	0	0	0	0	0	0	0	0	0	0	0	0	0	0	0	0	0	0	0
Chehoud_control_NODE_24_length_24430_cov_8.650954	0	0	0	0	0	0	0	0	0	0	0	0	0	0	0	0	0	0	0	0	0	0	0	0	0	0	0	0	0	0	0	0	0	0	0	0	0	0	0	0	0	0	0	0	0	0	0	0	0
Chehoud_control_NODE_27_length_23127_cov_15.195128	0	0	34.6499	0	0	0	0	0	0	0	0	0	0	0	0	0	0	0	0	0	0	0	0	0	0	0	0	0	0	0	0	0	0	0	0	0	0	0	0	0	0	0	0	0	0	0	0	0	0
Chehoud_control_NODE_28_length_23094_cov_14.243153	0	0	0	0	0	0	0	0	0	0	0	0	0	0	0	0	0	0	0	0	0	0	0	0	0	0	0	0	0	0	0	0	0	0	0	0	0	0	0	0	0	0	0	0	0	0	0	0	0
Chehoud_control_NODE_29_length_22978_cov_9.929285	0	0	0	0	0	0	0	0	0	0	0	0	0	0	0	0	0	0	0	0	0	0	0	0	0	0	0	0	0	0	0	0	0	0	0	0	0	0	0	0	0	0	0	0	0	0	0	0	0
Chehoud_control_NODE_2_length_48115_cov_27.751789	0	0	0	0	0	0	0	0	0	0	0	0	0	0	0	0	0	0	0	0	0	0	0	0	0	0	0	0	0	0	0	0	0	0	0	0	0	0	0	0	0	0	0	0	0	0	0	0	0
Chehoud_control_NODE_30_length_22485_cov_9.197771	0	0	0	0	0	0	0	0	0	0	0	0	0	0	0	0	0	0	0	0	0	0	0	0	0	0	0	0	0	0	0	0	0	0	0	0	0	0	0	0	0	0	0	0	0	0	0	0	0
Chehoud_control_NODE_33_length_21145_cov_13.495543	0	0	0	0	0	0	0	0	0	0	0	0	0	0	0	0	0	0	0	0	0	0	0	0	0	0	0	0	0	0	0	0	0	0	0	0	0	0	0	0	0	0	0	0	0	0	0	0	0
Chehoud_control_NODE_35_length_20347_cov_7.881875	0	0	0	0	0	0	0	0	0	0	0	0	0	0	0	0	0	0	0	0	0	0	0	0	0	0	0	0	0	0	0	0	0	0	0	0	0	0	0	0	0	0	0	0	0	0	0	0	0
Chehoud_control_NODE_37_length_20311_cov_10.317832	0	0	0	0	0	0	0	0	0	0	0	0	0	0	0	0	0	0	0	0	0	0	33.1091	0	0	0	0	0	0	0	0	0	0	0	0	0	0	0	0	0	0	0	0	0	0	0	0	0	0
Chehoud_control_NODE_41_length_17966_cov_9.069510	0	0	0	0	0	0	0	0	0	0	0	0	0	0	0	0	0	0	0	0	0	0	67.7992	0	0	0	0	0	0	0	0	0	0	0	0	0	0	0	0	0	0	0	0	0	0	0	0	0	0
Chehoud_control_NODE_42_length_17868_cov_71.023185	0	0	0	0	0	0	0	0	0	0	0	0	0	0	0	0	0	0	0	0	0	0	0	0	0	0	0	0	0	0	0	0	0	0	0	0	0	0	0	0	0	0	0	0	0	0	0	0	0
Chehoud_control_NODE_43_length_17755_cov_164.050282	0	0	0	0	0	0	0	0	0	0	0	0	0	0	0	0	0	0	0	0	0	0	0	0	0	0	0	0	0	0	0	0	0	0	0	0	0	0	0	0	0	0	0	0	0	0	0	0	0
Chehoud_control_NODE_452_length_3014_cov_287.644474	0	0	0	0	0	0	0	0	0	0	0	0	0	0	0	0	0	0	0	0	0	0	0	0	0	0	0	0	0	0	0	0	0	0	0	0	0	0	0	0	0	0	0	0	0	0	0	0	0
Chehoud_control_NODE_4_length_45527_cov_28.836449	0	0	0	0	0	0	0	0	0	0	0	0	0	0	0	0	0	0	0	0	0	0	0	0	0	0	0	0	0	0	0	0	0	0	0	0	0	0	0	0	0	0	0	0	0	0	0	0	0
Chehoud_control_NODE_54_length_14818_cov_8.672289	0	0	0	0	0	0	0	0	0	0	0	0	0	0	0	0	0	0	0	0	0	0	0	0	0	0	0	0	0	0	0	0	0	0	0	0	0	0	0	0	0	0	0	0	0	0	0	0	0
Chehoud_control_NODE_58_length_13528_cov_48.256068	0	0	0	0	0	0	0	0	0	0	0	0	0	0	0	0	0	0	0	0	0	0	0	0	0	0	35.3589	0	0	0	0	0	0	0	0	0	0	0	0	0	0	0	0	0	0	0	0	0	0
Chehoud_control_NODE_5_length_45278_cov_98.185171	0	0	0	0	0	0	0	0	0	0	0	0	0	0	0	0	0	0	0	0	0	0	0	0	0	0	0	0	0	0	0	0	0	0	0	0	0	0	0	0	0	0	0	0	0	0	0	0	0
Chehoud_control_NODE_607_length_2497_cov_4.400082	0	0	0	0	0	0	0	0	0	0	0	0	0	0	0	0	0	0	0	0	0	0	0	0	0	0	0	0	0	0	0	0	0	0	0	0	0	0	0	0	0	0	0	0	0	0	0	0	0
Chehoud_control_NODE_60_length_13379_cov_7.968703	0	0	0	0	0	0	0	0	0	0	0	0	0	0	0	0	0	0	0	0	0	0	51.2709	0	0	0	0	0	0	0	0	0	0	0	0	0	0	0	0	0	0	0	0	0	0	0	0	0	0
Chehoud_control_NODE_67_length_12568_cov_10.246464	0	0	0	0	0	0	0	0	0	0	0	0	0	0	0	0	0	0	0	0	0	0	0	0	0	0	0	0	0	0	0	0	0	0	0	0	0	0	0	0	0	0	0	0	0	0	0	0	0
Chehoud_control_NODE_68_length_12246_cov_7.487491	0	0	0	0	0	0	0	0	0	0	0	0	0	0	0	0	0	0	0	0	0	0	0	0	0	0	0	0	0	0	0	0	0	0	0	0	0	0	0	0	0	0	0	0	0	0	0	0	0
Chehoud_control_NODE_69_length_12230_cov_16.135770	0	0	0	0	0	0	0	0	0	0	0	0	0	0	0	0	0	0	0	0	0	0	0	0	0	0	0	0	0	0	0	0	0	0	0	0	0	0	0	0	0	0	0	0	0	0	0	0	0
Chehoud_control_NODE_70_length_12216_cov_11.267330	0	0	44.9211	0	0	0	0	0	0	0	0	0	0	0	0	0	0	0	0	0	0	0	0	0	0	0	0	0	0	0	0	0	0	0	0	0	0	0	0	0	0	0	0	0	0	0	400.358	0	0
Chehoud_control_NODE_71_length_12145_cov_14.477585	0	0	0	0	0	0	0	0	0	0	0	0	0	0	0	0	0	0	0	0	0	0	0	0	0	0	0	0	0	0	0	0	0	0	0	0	0	0	0	0	0	0	0	0	0	0	0	0	0
Chehoud_control_NODE_73_length_11614_cov_6.641059	0	0	0	0	0	0	0	0	0	0	0	0	0	0	0	0	0	0	0	0	0	0	0	0	0	0	0	0	0	0	0	0	0	0	0	0	0	0	0	0	0	0	0	0	0	0	0	0	0
Chehoud_control_NODE_76_length_11083_cov_6.893090	0	0	0	0	0	0	0	0	0	0	0	0	0	0	0	0	0	0	0	0	0	0	0	0	0	0	0	0	0	0	0	0	0	0	0	0	0	0	0	0	0	0	0	0	0	0	0	0	0
Chehoud_control_NODE_79_length_10990_cov_4.554275	0	0	0	0	0	0	0	0	0	0	0	0	0	10.6416	0	0	0	0	0	0	0	0	0	0	0	0	0	0	0	0	0	0	0	0	0	0	0	0	0	0	0	0	0	0	0	0	0	0	0
Chehoud_control_NODE_7_length_38026_cov_24.346449	0	0	0	0	0	0	0	0	0	0	0	0	0	0	0	0	0	0	0	0	0	0	0	0	0	0	0	0	0	0	0	0	0	0	0	0	0	0	0	0	0	0	0	0	0	0	0	0	0
Chehoud_control_NODE_80_length_10834_cov_10.473884	0	0	0	0	0	0	0	0	0	0	0	0	0	0	0	0	0	0	0	0	0	0	0	0	0	0	0	0	0	0	0	0	0	0	0	0	0	0	0	0	0	0	0	0	0	0	0	0	0
Chehoud_control_NODE_81_length_10796_cov_12.164975	0	0	0	0	0	0	0	0	0	0	0	0	0	0	0	0	0	0	0	0	0	0	0	0	0	0	0	0	0	0	0	0	0	0	0	0	0	0	0	0	0	0	0	0	0	0	0	0	0
Chehoud_control_NODE_83_length_10573_cov_5.350922	0	0	0	0	0	0	0	0	0	0	0	0	0	0	0	0	0	0	0	0	0	0	0	0	0	0	0	0	0	0	0	0	0	0	0	0	0	0	0	0	0	0	0	0	0	0	0	0	0
Chehoud_control_NODE_88_length_10120_cov_5.900646	0	0	0	0	0	0	0	0	0	0	0	0	0	0	0	0	0	0	0	0	0	0	0	0	0	0	0	0	0	0	0	0	0	0	0	0	0	0	0	0	0	0	0	0	0	0	0	0	0
Chehoud_control_NODE_91_length_9695_cov_11.632884	0	0	0	0	0	0	0	0	0	0	0	0	0	0	0	0	0	0	0	0	0	0	0	0	0	0	0	0	0	0	0	0	0	0	0	0	0	0	0	0	0	0	0	0	0	0	0	0	0
Chehoud_control_NODE_96_length_9505_cov_8.096085	0	0	0	0	0	0	0	0	0	0	0	0	0	0	0	0	0	0	0	0	0	0	0	0	0	0	0	0	0	0	0	0	0	0	0	0	0	0	0	0	0	0	0	0	0	0	0	0	0
Chehoud_control_NODE_98_length_9296_cov_6.983552	0	0	0	0	0	0	0	0	0	0	0	0	0	0	0	0	0	0	0	0	0	0	0	0	0	0	0	0	0	0	0	0	0	0	0	0	0	0	0	0	0	0	0	0	0	0	0	0	0
Chehoud_control_NODE_9_length_37847_cov_21.406991	0	0	0	0	0	0	0	0	0	0	0	0	0	0	0	0	0	0	0	0	0	0	0	0	0	0	0	0	0	0	0	0	0	0	0	0	0	0	0	0	0	0	0	0	0	0	0	0	0
Chehoud_donor_NODE_102_length_6027_cov_2248.965003	0	0	0	0	0	0	0	0	0	0	0	0	0	0	0	0	0	0	0	0	0	0	0	0	0	0	0	0	0	0	0	0	0	0	0	0	0	0	0	0	0	0	0	0	0	0	0	0	0
Chehoud_donor_NODE_103_length_5925_cov_7.045656	0	0	0	0	0	0	0	0	0	0	0	0	0	0	0	0	0	0	0	0	0	0	0	0	0	0	0	0	0	0	0	0	0	0	0	0	0	0	0	0	0	0	0	0	0	0	0	0	0
Chehoud_donor_NODE_104_length_5897_cov_7.931017	0	0	0	0	0	0	0	0	0	0	0	0	0	0	0	0	0	0	0	0	0	0	0	0	0	0	0	0	0	0	0	0	0	0	0	0	0	0	0	0	0	0	0	0	0	0	0	0	0
Chehoud_donor_NODE_106_length_5855_cov_4070.194483	0	0	0	0	0	0	0	0	0	0	0	0	0	0	0	0	0	0	0	0	0	0	0	0	0	0	0	0	0	0	0	0	0	0	0	0	0	0	0	0	0	0	0	0	0	0	0	0	0
Chehoud_donor_NODE_108_length_5803_cov_3.017919	0	0	0	0	0	0	0	0	0	0	0	0	0	0	0	0	0	0	0	0	0	0	0	0	0	0	0	0	0	0	0	0	0	0	0	0	0	0	0	0	0	0	0	0	0	0	0	0	0
Chehoud_donor_NODE_109_length_5774_cov_8.922014	0	0	0	0	0	0	0	0	0	0	0	0	0	0	0	0	0	0	0	0	0	0	0	0	0	0	0	0	0	0	0	0	0	0	0	0	0	0	0	0	0	0	0	0	0	0	0	0	0
Chehoud_donor_NODE_110_length_5753_cov_9.959810	0	0	0	0	0	0	0	0	0	0	0	0	0	0	0	0	0	0	0	0	0	0	0	0	0	0	0	0	0	0	0	0	0	0	0	0	0	0	0	0	0	0	0	0	0	0	0	0	0
Chehoud_donor_NODE_112_length_5700_cov_87.115855	0	0	0	0	0	0	0	0	0	0	0	0	0	0	0	0	0	0	0	0	0	0	0	0	0	0	0	0	0	0	0	0	0	0	0	0	0	0	0	0	0	0	0	0	0	0	0	0	0
Chehoud_donor_NODE_119_length_5498_cov_4.564946	0	0	0	0	0	0	0	0	0	0	0	0	0	0	0	0	0	0	0	0	0	0	0	0	0	0	0	0	0	0	0	0	0	0	0	0	0	0	0	0	0	0	0	0	0	0	0	0	0
Chehoud_donor_NODE_122_length_5453_cov_61.622082	0	0	0	0	0	0	0	0	0	0	0	0	0	0	0	0	0	0	0	0	0	0	0	0	0	0	0	0	0	0	0	0	0	0	0	0	0	0	0	0	0	0	0	0	0	0	0	0	0
Chehoud_donor_NODE_127_length_5287_cov_5.145451	0	0	0	0	0	0	0	0	0	0	0	0	0	0	0	0	0	0	0	0	0	0	0	0	0	0	0	0	0	0	0	0	0	0	0	0	0	0	0	0	0	0	0	0	0	0	0	0	0
Chehoud_donor_NODE_129_length_5205_cov_6.627379	0	0	0	0	0	0	0	0	0	0	0	0	0	0	0	0	0	0	0	0	0	0	0	0	0	0	0	0	0	0	0	0	0	0	0	0	0	0	0	0	0	0	0	0	0	0	0	0	0
Chehoud_donor_NODE_132_length_5126_cov_6.063893	0	0	0	0	0	0	0	0	0	0	0	0	0	0	0	0	0	0	0	0	0	0	0	0	0	0	16.7482	0	0	0	0	0	0	0	0	0	0	0	0	0	0	0	0	0	0	0	0	0	0
Chehoud_donor_NODE_13_length_31009_cov_644.049493	0	0	0	0	0	0	0	0	0	0	0	0	0	0	0	0	0	0	0	0	0	0	0	0	0	0	0	0	0	0	0	0	0	0	0	0	0	0	0	0	0	0	0	0	0	0	0	0	0
Chehoud_donor_NODE_143_length_4757_cov_21.444492	0	0	0	0	0	0	0	0	0	0	0	0	0	0	0	0	0	0	0	0	0	0	0	0	0	0	0	0	0	0	0	0	0	0	0	0	0	0	0	0	0	0	0	0	0	0	0	0	0
Chehoud_donor_NODE_14_length_30338_cov_36.912558	0	0	0	0	0	0	0	0	0	0	0	0	0	0	0	0	0	0	0	0	0	0	0	0	0	7.16636	0	0	0	0	0	0	0	0	0	0	0	0	0	0	0	0	0	0	0	0	0	0	0
Chehoud_donor_NODE_18_length_24166_cov_10.367343	0	0	0	0	0	0	0	0	0	0	0	0	0	0	0	0	0	0	0	0	0	0	0	0	0	0	0	0	0	0	0	0	0	0	0	0	0	0	0	0	0	0	0	0	0	0	0	0	0
Chehoud_donor_NODE_19_length_23793_cov_19.535091	0	0	0	0	0	0	0	0	0	0	0	0	0	0	0	0	0	0	0	0	0	0	0	0	0	5.67896	0	0	0	0	0	0	0	0	0	0	0	0	0	0	0	0	0	0	0	0	0	0	0
Chehoud_donor_NODE_20_length_20977_cov_60.406271	0	0	0	0	0	0	0	0	0	0	0	0	0	0	0	0	0	0	0	0	0	0	0	0	0	0	0	0	0	0	0	0	0	0	0	0	0	0	0	0	0	0	0	0	0	0	0	0	0
Chehoud_donor_NODE_21_length_20964_cov_11.378976	0	0	0	0	0	0	0	0	0	0	0	0	0	0	0	0	0	0	0	0	0	0	0	0	0	0	0	0	0	0	0	0	0	0	0	0	0	0	0	0	0	0	0	0	0	0	0	0	0
Chehoud_donor_NODE_23_length_19717_cov_29.588089	0	0	0	0	0	0	0	0	0	0	0	0	0	0	0	0	0	0	0	0	0	0	0	0	0	0	0	0	0	0	0	0	0	0	0	0	0	0	0	0	0	0	0	0	0	0	0	0	0
Chehoud_donor_NODE_24_length_19622_cov_13.283488	0	0	0	0	0	0	0	0	0	0	0	0	0	0	0	0	0	0	0	0	0	0	0	0	0	0	0	0	0	0	0	0	0	0	0	0	0	0	0	0	0	0	0	0	0	0	0	0	0
Chehoud_donor_NODE_26_length_16942_cov_8.796175	0	0	0	0	0	0	0	0	0	25.1695	0	0	0	0	0	0	0	0	30.895	0	0	0	0	7.39305	0	0	0	0	0	0	23.2763	0	0	0	0	0	0	0	0	0	0	0	0	0	0	0	0	0	0
Chehoud_donor_NODE_27_length_16716_cov_10.283656	0	0	0	0	0	0	0	0	0	0	0	0	0	0	0	0	0	0	0	0	0	0	0	0	0	0	0	0	0	0	0	0	0	0	0	0	0	0	0	0	0	0	0	0	0	0	0	0	0
Chehoud_donor_NODE_28_length_16604_cov_8.849538	0	0	0	0	0	0	0	0	0	0	0	0	0	0	0	0	0	0	26.4714	0	0	0	0	6.56763	0	0	0	0	0	0	0	0	0	0	0	0	0	0	0	0	0	0	0	0	0	0	0	0	0
Chehoud_donor_NODE_2_length_57559_cov_52.340081	0	0	0	0	0	0	0	0	0	0	0	0	0	0	0	0	0	0	0	0	0	0	0	0	0	0	0	0	0	0	0	0	0	0	0	0	0	0	0	0	0	0	0	0	0	0	0	0	0
Chehoud_donor_NODE_30_length_16151_cov_10.590830	0	0	0	0	0	0	0	0	0	0	0	0	0	0	0	0	0	0	0	0	0	0	0	0	0	0	0	0	0	0	0	0	0	0	0	0	0	0	0	0	0	0	0	0	0	0	0	0	0
Chehoud_donor_NODE_31_length_15788_cov_24.994979	0	0	0	0	0	0	0	0	0	0	0	0	0	0	0	0	0	0	0	0	0	0	0	0	0	0	0	0	0	0	0	0	0	0	0	0	0	0	0	0	0	0	0	0	0	0	0	0	0
Chehoud_donor_NODE_33_length_15475_cov_22.321725	0	0	0	0	0	0	0	0	0	0	0	0	0	0	0	0	0	0	0	0	0	0	0	0	0	0	0	0	0	0	0	0	0	0	0	0	0	0	0	0	0	0	0	0	0	0	0	0	0
Chehoud_donor_NODE_34_length_15341_cov_11.513411	0	0	0	0	0	0	0	0	0	0	0	0	0	0	0	0	0	0	0	0	0	0	0	0	0	0	28.9033	0	0	0	0	0	0	0	0	0	0	0	0	0	0	0	0	0	0	0	0	0	0
Chehoud_donor_NODE_36_length_15232_cov_65.875469	0	0	0	0	0	0	0	0	0	0	0	0	0	0	0	0	0	0	0	0	0	0	0	0	0	0	0	0	0	0	0	0	0	0	0	0	0	0	0	0	0	0	0	0	0	0	0	0	0
Chehoud_donor_NODE_37_length_14694_cov_6.201721	0	0	0	0	0	0	0	0	0	0	0	0	0	0	0	0	0	0	0	0	0	0	0	0	0	0	0	0	0	0	0	0	0	0	0	0	0	0	0	0	0	0	0	0	0	0	0	0	0
Chehoud_donor_NODE_39_length_12239_cov_14.796701	0	0	0	0	0	0	0	0	0	0	0	0	0	0	0	0	0	0	0	0	0	0	0	0	0	0	0	0	0	0	0	0	0	0	0	0	0	0	0	0	0	0	0	0	0	0	0	0	0
Chehoud_donor_NODE_415_length_2218_cov_12.171983	0	0	0	0	0	0	0	0	0	0	0	0	0	0	0	0	0	0	0	0	0	0	0	0	0	0	0	0	0	0	0	0	0	0	0	0	0	0	0	0	0	0	0	0	0	0	0	0	0
Chehoud_donor_NODE_418_length_2216_cov_128.819065	0	0	0	0	0	0	0	0	0	0	0	0	0	0	0	0	0	0	0	0	0	0	0	0	0	0	0	0	0	0	0	0	0	0	0	0	0	0	0	0	0	0	0	0	0	0	0	0	0
Chehoud_donor_NODE_42_length_11541_cov_8.237158	0	0	0	0	0	0	0	0	0	0	0	0	0	0	0	0	0	0	0	0	0	0	0	0	0	0	0	0	0	0	0	0	0	0	0	0	0	0	0	0	0	0	0	0	0	0	0	0	0
Chehoud_donor_NODE_43_length_11265_cov_20.699376	0	0	0	0	0	0	0	0	0	0	0	0	0	0	0	0	0	0	0	0	0	0	0	0	0	0	0	0	0	0	0	0	0	0	0	0	0	0	0	0	0	0	0	0	0	0	0	0	0
Chehoud_donor_NODE_45_length_10447_cov_10.418495	0	0	0	0	0	0	0	0	0	0	0	0	0	0	0	0	0	0	0	0	0	0	0	0	0	0	0	0	0	0	0	0	0	0	0	0	0	0	0	0	0	0	0	0	0	0	0	0	0
Chehoud_donor_NODE_49_length_10104_cov_7.949945	0	0	0	0	0	0	0	0	0	0	0	0	0	0	0	0	0	0	0	0	0	0	0	0	0	0	0	0	0	0	0	0	0	0	0	0	0	0	0	0	0	0	0	0	0	0	0	0	0
Chehoud_donor_NODE_4_length_41624_cov_12.198730	0	0	0	0	0	0	0	0	0	0	0	0	0	0	0	0	0	0	0	0	0	0	0	0	0	0	0	0	0	0	0	0	0	0	0	0	0	0	0	0	0	0	0	0	0	0	0	0	0
Chehoud_donor_NODE_50_length_10093_cov_15.899382	0	0	0	0	0	0	0	0	0	0	0	0	0	0	0	0	0	0	0	0	0	0	0	0	0	0	0	0	0	0	0	0	0	0	0	0	0	0	0	0	0	0	0	0	0	0	0	0	0
Chehoud_donor_NODE_51_length_10026_cov_7.470665	0	0	0	0	0	0	0	0	0	0	0	0	0	7.52937	0	0	0	0	0	0	0	0	0	0	0	0	0	0	0	0	0	0	0	0	0	0	0	0	0	0	0	0	0	0	0	0	0	0	0
Chehoud_donor_NODE_57_length_8954_cov_9.485785	0	0	0	0	0	0	0	0	0	0	0	0	0	0	0	0	0	0	0	0	0	0	0	0	0	0	0	0	0	0	0	0	0	0	0	0	0	0	0	0	0	0	0	0	0	0	0	0	0
Chehoud_donor_NODE_59_length_8825_cov_5.425314	0	0	0	0	0	0	0	0	0	0	0	0	0	0	0	0	0	0	0	0	0	0	0	0	0	0	0	0	0	0	0	0	0	0	0	0	0	0	0	0	0	0	0	0	0	0	0	0	0
Chehoud_donor_NODE_5_length_40782_cov_41.940654	0	0	0	0	0	0	0	0	0	0	0	0	0	0	0	0	0	0	0	0	0	0	0	0	0	0	0	0	0	0	0	0	1.99493	0	0	37.9767	0	0	0	0	0	0	0	0	0	0	0	0	0
Chehoud_donor_NODE_63_length_8611_cov_11.505493	0	0	0	0	0	0	0	0	0	0	0	0	0	0	0	0	0	0	0	0	0	0	0	0	0	0	0	0	0	0	0	0	0	0	0	0	0	0	0	0	0	0	0	0	0	0	0	0	0
Chehoud_donor_NODE_67_length_8207_cov_1069.704735	0	0	0	0	0	0	0	0	0	0	0	0	0	0	0	0	0	0	0	0	0	0	0	0	0	0	0	0	0	0	0	0	0	0	0	0	0	0	0	0	0	0	0	0	0	0	0	0	0
Chehoud_donor_NODE_68_length_8137_cov_6.301905	0	0	0	0	0	0	0	0	0	0	0	0	0	0	0	0	0	0	0	0	0	0	0	0	0	0	0	0	0	0	0	0	0	0	0	0	0	0	0	0	0	0	0	0	0	0	0	0	0
Chehoud_donor_NODE_69_length_8082_cov_5.760060	0	0	0	0	0	0	0	0	0	0	0	0	0	0	0	0	0	0	0	0	0	0	0	0	0	0	0	0	0	0	0	0	0	0	0	0	0	0	0	0	0	0	0	0	0	0	0	0	0
Chehoud_donor_NODE_6_length_40473_cov_156.131303	0	0	0	0	0	0	0	0	0	0	0	0	0	0	0	0	0	0	0	0	0	0	0	0	0	0	0	0	0	0	0	0	0	0	0	0	1.57343	0	0	0	0	0	0	0	0	0	0	0	0
Chehoud_donor_NODE_77_length_7296_cov_10.051927	0	0	0	0	0	0	0	0	0	0	0	0	0	0	0	0	0	0	0	0	0	0	0	0	0	0	0	0	0	0	0	0	0	0	0	0	0	0	0	0	0	0	0	0	0	0	0	0	0
Chehoud_donor_NODE_79_length_7119_cov_48.340317	0	0	0	0	0	0	0	0	0	0	0	0	0	0	0	0	0	0	0	0	0	0	0	0	0	0	0	0	0	0	0	0	0	0	0	0	0	0	0	0	0	0	0	0	0	0	0	0	0
Chehoud_donor_NODE_81_length_6869_cov_4.249340	0	0	0	0	0	0	0	0	0	0	0	0	0	0	0	0	0	0	0	0	0	0	0	0	0	0	0	0	0	0	0	0	0	0	0	0	0	0	0	0	0	0	0	0	0	0	0	0	0
Chehoud_donor_NODE_82_length_6837_cov_4.718667	0	0	0	0	0	0	0	0	0	0	0	0	0	0	0	0	0	0	0	0	0	0	0	0	0	0	0	0	0	0	0	0	0	0	0	0	0	0	0	0	0	0	0	0	0	0	0	0	0
Chehoud_donor_NODE_84_length_6798_cov_26.361412	0	0	0	0	0	0	0	0	0	0	0	0	0	0	0	0	0	0	0	0	0	0	0	0	0	0	0	0	0	0	0	0	0	0	0	0	0	0	0	0	0	0	0	0	0	0	0	0	0
Chehoud_donor_NODE_85_length_6717_cov_5.593215	0	0	0	0	0	0	0	0	0	0	0	0	0	0	0	0	0	0	0	0	0	0	0	0	0	0	0	0	0	0	0	0	0	0	0	0	0	0	0	0	0	0	0	0	0	0	0	0	0
Chehoud_donor_NODE_86_length_6708_cov_7.903352	0	0	0	0	0	0	0	0	0	0	0	0	0	0	0	0	0	0	0	0	0	0	0	0	0	0	0	0	0	0	0	0	0	0	0	0	0	0	0	0	0	0	0	0	0	0	0	0	0
Chehoud_donor_NODE_90_length_6576_cov_419.897715	0	0	0	0	0	0	0	0	0	0	0	0	0	0	0	0	0	0	0	0	0	0	0	0	0	0	0	0	0	0	0	0	0	0	0	0	0	0	0	0	0	0	0	0	0	0	0	0	0
Chehoud_donor_NODE_91_length_6572_cov_8.727635	0	0	0	0	0	0	0	0	0	0	0	0	0	0	0	0	0	0	0	0	0	0	0	0	0	0	0	0	0	0	0	0	0	0	0	0	0	0	0	0	0	0	0	0	0	0	0	0	0
Chehoud_donor_NODE_93_length_6564_cov_2.845598	0	0	0	0	0	0	0	0	0	0	0	0	44.6582	0	0	0	0	0	1311.77	0	14.4173	0	41.392	0	38.3449	8.01487	25.1051	0	0	0	280.11	0	24.8871	0	0	0	19.268	60.1875	16.9487	217.95	57.5752	0	54.3033	0	0	0	0	0	0
Chehoud_donor_NODE_94_length_6407_cov_4.001732	0	0	0	0	0	0	0	0	0	0	0	0	0	0	0	0	0	0	0	0	0	0	0	0	0	0	0	0	0	0	0	0	0	0	0	0	0	0	0	0	0	0	0	0	0	0	0	0	0
Chehoud_donor_NODE_96_length_6368_cov_33.117852	0	0	0	0	0	0	0	0	0	0	0	0	0	0	0	0	0	0	0	0	0	0	0	0	0	0	0	0	0	0	0	0	0	0	0	0	0	0	0	0	0	0	0	0	0	0	0	0	0
Chehoud_donor_NODE_99_length_6289_cov_6.003048	0	0	0	0	0	0	0	0	0	0	0	0	0	0	0	0	0	0	0	0	0	0	0	0	0	0	0	0	0	0	0	0	0	0	0	0	0	0	0	0	0	0	0	0	0	0	0	0	0
Chehoud_patient_1_NODE_11_length_17749_cov_9.334294	0	0	0	0	0	0	0	0	0	0	0	0	0	0	0	0	0	0	0	0	0	0	0	0	0	0	0	0	0	0	0	0	0	0	0	0	0	0	0	0	0	0	0	0	0	0	0	0	0
Chehoud_patient_1_NODE_13_length_14977_cov_5.522986	0	0	0	0	0	0	0	0	0	0	0	0	0	0	0	0	0	0	0	0	0	0	0	0	0	0	0	0	0	0	0	0	0	0	0	0	0	0	0	0	0	0	0	0	0	0	0	0	0
Chehoud_patient_1_NODE_14_length_14628_cov_22.650587	0	0	0	0	0	0	0	0	0	0	0	0	0	0	0	0	0	0	0	0	0	0	0	0	0	0	0	0	0	0	0	0	0	0	0	0	0	0	0	0	0	0	0	0	0	0	0	0	0
Chehoud_patient_1_NODE_15_length_14477_cov_8.173069	0	0	0	0	0	0	0	0	0	0	0	0	0	0	0	0	0	0	0	0	0	0	0	0	0	0	0	0	0	0	0	0	0	0	0	0	0	0	0	0	0	0	0	0	0	0	0	0	0
Chehoud_patient_1_NODE_16_length_12854_cov_7.814126	0	0	0	0	0	0	0	0	0	0	0	0	0	0	0	0	0	0	0	0	0	0	0	0	0	0	0	0	0	0	0	0	0	0	0	0	0	0	0	0	0	0	0	0	0	0	0	0	0
Chehoud_patient_1_NODE_19_length_9602_cov_15.581125	0	0	0	0	0	0	0	0	0	0	0	0	0	0	0	0	0	0	0	0	0	0	0	0	0	0	0	0	0	0	0	0	0	0	0	0	0	0	0	0	0	0	0	0	0	0	0	0	0
Chehoud_patient_1_NODE_20_length_9194_cov_9.344786	0	0	0	0	0	0	0	0	0	0	0	0	0	0	0	0	0	0	0	0	0	0	0	0	0	0	0	0	0	0	0	0	0	0	0	0	0	0	0	0	0	0	0	0	0	0	0	0	0
Chehoud_patient_1_NODE_28_length_6027_cov_424.722873	0	0	0	0	0	0	0	0	0	0	0	0	0	0	0	0	0	0	0	0	0	0	0	0	0	0	0	0	0	0	0	0	0	0	0	0	0	0	0	0	0	0	0	0	0	0	0	0	0
Chehoud_patient_1_NODE_29_length_5844_cov_20.506996	0	0	0	0	0	0	0	0	0	0	0	0	0	0	0	0	0	0	0	0	0	0	0	0	0	0	0	0	0	0	0	0	0	0	0	0	0	0	0	0	0	0	0	0	0	0	0	0	0
Chehoud_patient_1_NODE_2_length_49844_cov_3214.416337	0	0	0	0	0	0	0	0	0	0	0	0	0	0	0	0	0	0	0	0	0	0	0	0	0	0	0	0	0	0	0	0	0	0	0	0	0	0	0	0	0	0	0	0	0	0	0	0	0
Chehoud_patient_1_NODE_30_length_5700_cov_750.142427	0	0	0	0	0	0	0	0	0	0	0	0	0	0	0	0	0	0	0	0	0	0	0	0	0	0	0	0	0	0	0	0	0	0	0	0	0	0	0	0	0	0	0	0	0	0	0	0	0
Chehoud_patient_1_NODE_33_length_5453_cov_52.446462	0	0	0	0	0	0	0	0	0	0	0	0	0	0	0	0	0	0	0	0	0	0	0	0	0	0	0	0	0	0	0	0	0	0	0	0	0	0	0	0	0	0	0	0	0	0	0	0	0
Chehoud_patient_1_NODE_39_length_4395_cov_8.019124	0	0	0	0	0	0	0	0	0	0	0	0	0	0	0	0	0	0	0	0	0	0	0	0	0	0	0	0	0	0	0	0	0	0	0	0	0	0	0	0	0	0	0	0	0	0	0	0	0
Chehoud_patient_1_NODE_3_length_43672_cov_1017.789921	0	0	0	0	0	0	0	0	0	0	0	0	0	0	0	0	0	0	0	0	0	0	0	0	0	0	0	0	0	0	0	0	0	0	0	0	0	0	0	0	0	0	0	0	0	0	0	0	0
Chehoud_patient_1_NODE_47_length_3745_cov_204.679133	0	0	0	0	0	0	0	0	0	0	0	0	0	0	0	0	0	0	0	0	0	0	0	0	0	0	0	0	0	0	0	0	0	0	0	0	0	0	0	0	0	0	0	0	0	0	0	0	0
Chehoud_patient_1_NODE_4_length_42455_cov_24.570825	0	0	0	0	0	0	0	0	0	0	0	0	0	0	0	0	0	0	0	0	0	0	0	0	0	0	0	0	0	0	0	0	0	0	0	0	0	0	0	0	0	0	0	0	0	0	0	0	0
Chehoud_patient_1_NODE_89_length_2246_cov_35.479233	0	0	0	0	0	0	0	0	0	0	0	0	0	0	0	0	0	0	0	0	0	0	0	0	0	0	0	0	0	0	0	0	0	0	0	0	0	0	0	0	0	0	0	0	0	0	0	0	0
Chehoud_patient_1_NODE_90_length_2246_cov_14.811502	0	0	0	0	0	0	0	0	0	0	0	0	0	0	0	0	0	0	0	0	0	0	0	0	0	0	0	0	0	0	0	0	0	0	0	0	0	0	0	0	0	0	0	0	0	0	0	0	0
Chehoud_patient_1_NODE_9_length_19233_cov_18.927990	0	0	0	0	0	0	0	0	0	0	0	0	0	0	0	0	0	0	0	0	0	0	0	0	0	0	0	0	0	0	0	0	0	0	0	0	0	0	0	0	0	0	0	0	0	0	0	0	0
Chehoud_patient_2_NODE_100_length_5700_cov_5.264128	0	0	0	0	0	0	0	0	0	0	0	0	0	0	0	0	0	0	0	0	0	0	0	0	0	0	0	0	0	0	0	0	0	0	0	0	0	0	0	0	0	0	0	0	0	0	0	0	0
Chehoud_patient_2_NODE_105_length_5453_cov_7.817155	0	0	0	0	0	0	0	0	0	0	0	0	0	0	0	0	0	0	0	0	0	0	0	0	0	0	0	0	0	0	0	0	0	0	0	0	0	0	0	0	0	0	0	0	0	0	0	0	0
Chehoud_patient_2_NODE_10_length_36921_cov_15.804210	0	0	0	0	0	0	0	0	0	0	0	0	0	0	0	209.902	0	0	0	0	0	0	0	0	0	0	0	0	0	0	0	0	0	0	0	0	139.696	0	0	0	0	0	0	0	0	0	0	0	0
Chehoud_patient_2_NODE_112_length_5094_cov_6.543957	0	0	0	0	0	0	0	0	0	0	0	0	0	0	0	0	0	0	0	0	0	0	0	0	0	0	0	0	0	0	0	0	0	0	0	0	0	0	0	0	0	0	0	0	0	0	0	0	0
Chehoud_patient_2_NODE_119_length_4758_cov_9.678503	0	0	0	0	0	0	0	0	0	0	0	0	0	0	0	0	0	0	0	0	0	0	0	0	0	0	0	0	0	0	0	0	0	0	0	0	0	0	0	0	0	0	0	0	0	0	0	0	0
Chehoud_patient_2_NODE_12_length_32705_cov_16.176753	0	0	0	0	0	0	0	0	0	0	0	0	0	0	0	0	0	0	0	0	0	0	0	0	0	0	0	0	0	0	0	0	0	0	0	0	0	0	0	0	0	0	0	0	0	0	0	0	0
Chehoud_patient_2_NODE_13_length_29569_cov_11.363489	0	0	0	0	0	0	0	0	0	0	0	0	0	0	0	0	0	0	0	0	0	0	0	0	0	0	0	0	0	0	0	0	0	0	0	0	0	0	0	0	0	0	0	0	0	0	0	0	0
Chehoud_patient_2_NODE_19_length_19315_cov_52.877259	0	0	0	0	0	0	0	0	0	0	0	0	0	0	0	0	0	0	0	0	0	0	0	0	0	0	0	0	0	0	0	0	0	0	0	0	0	0	0	0	0	0	0	0	0	0	0	0	0
Chehoud_patient_2_NODE_24_length_16877_cov_11.099215	0	0	0	0	0	0	0	0	0	0	0	0	0	0	0	0	0	0	0	0	0	0	0	0	0	0	0	0	0	0	0	0	0	0	0	0	0	0	0	0	0	0	0	0	0	0	0	0	0
Chehoud_patient_2_NODE_25_length_16821_cov_10150.666229	0	0	0	0	0	0	0	0	0	0	0	0	0	0	0	0	0	0	0	0	0	0	0	0	0	0	0	0	0	0	0	0	0	0	0	0	0	0	0	0	0	0	0	0	0	0	0	0	0
Chehoud_patient_2_NODE_26_length_16553_cov_13.045581	0	0	0	0	0	0	0	0	0	0	0	0	0	0	0	0	0	0	0	0	0	0	0	0	0	0	0	0	0	0	0	0	0	0	0	0	0	0	0	0	0	0	0	0	0	0	0	0	0
Chehoud_patient_2_NODE_283_length_2248_cov_13.771546	0	0	0	0	0	0	0	0	0	0	0	0	0	0	0	0	0	0	0	0	0	0	0	0	0	0	0	0	0	0	0	0	0	0	0	0	0	0	0	0	0	0	0	0	0	0	0	0	0
Chehoud_patient_2_NODE_290_length_2198_cov_5.721419	0	0	0	0	0	0	0	0	0	0	0	0	0	0	0	0	0	0	0	0	0	0	0	0	0	0	0	0	0	0	0	0	0	0	0	0	0	0	0	0	0	0	0	0	0	0	0	0	0
Chehoud_patient_2_NODE_29_length_15626_cov_18.860381	0	0	0	0	0	0	0	0	0	0	0	0	0	0	0	0	0	0	0	0	0	0	0	0	0	0	0	0	0	0	0	0	0	0	0	0	0	0	0	0	0	0	0	0	0	0	0	0	0
Chehoud_patient_2_NODE_30_length_15603_cov_28.922627	0	0	0	0	0	0	0	0	0	0	0	0	0	0	0	0	0	0	0	0	0	0	0	0	0	0	0	0	0	0	0	0	0	0	0	0	0	0	0	0	0	0	0	0	0	0	0	0	0
Chehoud_patient_2_NODE_32_length_15279_cov_649.803731	0	0	0	0	0	0	0	0	0	0	0	0	0	0	0	0	0	0	0	0	0	0	0	0	0	0	0	0	0	0	0	0	0	0	0	0	0	0	0	0	0	0	0	0	0	0	0	0	0
Chehoud_patient_2_NODE_33_length_14899_cov_17.437618	0	0	0	0	0	0	0	0	0	0	0	0	0	0	0	0	0	0	0	0	0	0	30.4318	0	0	0	198.526	0	66.2231	0	218.722	0	0	0	0	0	0	0	0	0	0	0	0	0	0	0	0	0	0
Chehoud_patient_2_NODE_34_length_14877_cov_11.856565	0	0	0	0	0	0	0	0	0	0	0	0	0	0	0	0	0	0	0	0	0	0	0	0	0	0	81.939	0	0	0	89.6543	0	0	0	0	0	0	0	0	0	0	0	0	0	0	0	0	0	0
Chehoud_patient_2_NODE_36_length_14608_cov_13.068371	0	0	0	0	0	0	0	0	0	0	0	0	0	0	0	0	0	0	0	0	0	0	0	0	0	0	0	0	0	0	0	0	0	0	0	0	0	0	0	0	0	0	0	0	0	0	0	0	0
Chehoud_patient_2_NODE_3_length_58127_cov_394.798836	0	0	0	0	0	0	0	0	0	0	0	0	0	0	0	0	0	0	0	0	0	0	0	0	0	0	0	0	0	0	0	0	0	0	0	0	0	0	0	0	0	6.48995	0	0	0	0	0	0	0
Chehoud_patient_2_NODE_40_length_13855_cov_10.045580	0	0	0	0	0	0	0	0	0	0	0	0	0	0	0	0	0	0	0	0	0	0	0	0	0	0	0	0	0	0	0	0	0	0	0	0	0	0	0	0	0	0	0	0	0	0	0	0	0
Chehoud_patient_2_NODE_42_length_13549_cov_10.148659	0	0	0	0	0	0	0	0	0	0	0	0	0	0	0	0	468.507	0	121.789	0	0	0	0	0	0	0	0	0	0	0	0	0	0	0	0	0	0	0	0	0	144.506	0	0	0	0	0	0	0	0
Chehoud_patient_2_NODE_43_length_13484_cov_28.908854	0	0	0	0	0	0	0	0	0	0	0	0	0	0	0	0	0	0	0	0	0	0	0	0	0	0	0	0	0	0	0	0	0	0	0	0	0	0	0	0	0	0	0	0	0	0	0	0	0
Chehoud_patient_2_NODE_45_length_12740_cov_15.074103	13277.7	0	0	0	0	0	0	0	0	0	0	0	0	0	0	0	0	0	0	0	0	0	0	752.056	0	0	0	0	0	0	0	0	31.1959	0	0	0	0	0	0	0	0	0	0	0	0	0	0	0	0
Chehoud_patient_2_NODE_49_length_10709_cov_14.444434	0	0	0	0	0	0	0	0	0	0	0	0	0	0	0	0	0	0	0	0	0	0	0	0	0	0	0	0	0	0	0	0	0	0	0	0	0	0	0	0	0	0	0	0	0	0	0	0	0
Chehoud_patient_2_NODE_50_length_10676_cov_310.494963	0	0	0	0	0	0	0	0	0	0	0	0	0	0	0	0	0	0	0	0	0	0	0	0	0	0	0	0	0	0	0	0	0	0	0	0	0	0	0	0	0	0	0	0	0	0	0	0	0
Chehoud_patient_2_NODE_51_length_10676_cov_11.787026	0	0	0	0	0	0	0	0	0	0	0	0	0	0	0	0	0	0	0	0	0	0	0	0	0	0	0	0	0	0	0	0	0	0	0	0	0	0	0	0	0	0	0	0	0	0	0	0	0
Chehoud_patient_2_NODE_53_length_10477_cov_10.805508	0	0	0	0	0	0	0	0	0	0	0	0	0	0	0	0	0	0	0	0	0	0	0	0	0	0	0	0	0	0	0	0	0	0	0	0	0	0	0	0	0	0	0	0	0	0	0	0	0
Chehoud_patient_2_NODE_55_length_10246_cov_15.075949	0	0	0	0	0	0	0	0	0	0	0	0	0	0	0	0	0	0	0	0	0	0	0	0	0	0	0	0	0	0	0	0	0	0	0	0	0	0	0	0	0	0	0	0	0	0	0	0	0
Chehoud_patient_2_NODE_56_length_10037_cov_424.786015	0	0	0	0	0	0	0	0	0	0	0	0	0	0	0	0	0	0	0	0	0	0	0	0	0	0	0	0	0	0	0	0	0	0	0	0	0	0	0	0	0	0	0	0	0	0	0	0	0
Chehoud_patient_2_NODE_57_length_9962_cov_8.369537	0	0	0	0	0	0	0	0	0	0	0	0	0	0	0	0	0	0	0	0	0	0	0	0	0	0	0	0	0	0	0	0	0	0	0	0	0	0	0	0	0	0	0	0	0	0	0	0	0
Chehoud_patient_2_NODE_58_length_9462_cov_8.422239	0	0	0	0	0	0	0	0	0	0	0	0	0	0	0	0	0	0	0	0	0	0	0	0	0	0	0	0	0	0	0	0	0	0	0	0	0	0	0	0	0	0	0	0	0	0	0	0	0
Chehoud_patient_2_NODE_61_length_9228_cov_11.637196	0	0	0	0	0	0	0	0	0	0	0	0	0	0	0	0	0	0	0	0	0	0	0	0	0	0	0	0	0	0	0	0	0	0	0	0	0	0	0	0	0	0	0	0	0	0	0	0	0
Chehoud_patient_2_NODE_62_length_9088_cov_14164.953172	0	0	0	0	0	0	0	0	0	0	0	0	0	0	0	0	0	0	0	0	0	0	0	0	0	0	0	0	0	0	0	0	0	0	0	0	0	0	0	0	0	0	0	0	0	0	0	0	0
Chehoud_patient_2_NODE_66_length_8438_cov_5.361684	0	0	0	0	0	0	0	0	0	0	0	0	0	0	0	0	0	0	0	0	0	0	0	0	0	0	0	0	0	0	0	0	0	0	0	0	0	0	0	0	0	0	0	0	0	0	0	0	0
Chehoud_patient_2_NODE_6_length_40366_cov_1166.857136	0	0	0	0	0	0	0	0	0	0	0	0	0	0	0	0	0	0	0	0	0	0	0	0	0	0	0	0	0	0	0	0	0	0	0	0	0	0	0	0	0	0	0	0	0	0	0	0	0
Chehoud_patient_2_NODE_71_length_7053_cov_13.578594	0	0	0	0	0	0	0	0	0	0	0	0	0	0	0	0	0	0	0	0	0	0	0	0	0	0	0	0	0	0	40.8496	0	21.3894	0	0	0	0	0	0	0	0	0	0	0	0	0	0	0	0
Chehoud_patient_2_NODE_72_length_6919_cov_7.514277	0	0	0	0	0	0	0	0	0	0	0	0	0	0	0	0	0	0	0	0	0	0	0	0	0	0	0	0	0	0	0	0	0	0	0	0	0	0	0	0	0	0	0	0	0	0	0	0	0
Chehoud_patient_2_NODE_74_length_6748_cov_6.278799	0	0	0	0	0	0	0	0	0	0	0	0	0	0	0	0	0	0	0	0	0	0	0	0	0	0	0	0	0	0	0	0	0	0	0	0	0	0	0	0	0	0	0	0	0	0	0	0	0
Chehoud_patient_2_NODE_75_length_6698_cov_757.427066	0	0	0	0	0	0	0	0	0	0	0	0	0	0	0	0	0	0	0	0	0	0	0	0	0	0	0	0	0	0	0	0	0	0	0	0	0	0	0	0	0	0	0	0	0	0	0	0	0
Chehoud_patient_2_NODE_76_length_6666_cov_15.841476	0	0	0	0	0	0	0	0	375.488	0	0	0	0	0	0	0	0	0	0	0	0	0	0	0	0	0	208.566	0	0	0	231.626	0	0	0	0	0	0	0	0	0	0	0	0	0	0	0	0	0	0
Chehoud_patient_2_NODE_82_length_6312_cov_1125.439508	0	0	0	0	0	0	0	0	0	0	0	0	0	0	0	0	0	0	0	0	0	0	0	0	0	0	0	0	0	0	0	0	0	0	0	0	0	0	0	0	0	0	0	0	0	0	0	0	0
Chehoud_patient_2_NODE_84_length_6257_cov_66.661883	0	0	0	0	0	0	0	0	0	0	0	0	0	0	0	0	0	0	0	0	0	0	0	0	0	0	0	0	0	0	0	0	0	0	0	0	0	0	0	0	0	0	0	0	0	0	0	0	0
Chehoud_patient_2_NODE_85_length_6218_cov_7.240792	0	0	0	0	0	0	0	0	0	0	0	0	0	0	0	0	0	0	0	0	0	0	0	0	0	0	0	0	0	35.4873	0	0	0	0	0	0	21.297	0	19.0217	0	0	0	0	0	0	0	0	0	0
Chehoud_patient_2_NODE_8_length_37732_cov_252.786820	0	0	0	0	0	0	0	0	0	0	0	0	0	0	0	0	0	0	0	0	0	0	0	0	0	0	0	0	0	0	0	0	0	0	0	0	0	0	0	0	0	0	0	0	0	0	0	0	0
Chehoud_patient_2_NODE_90_length_6149_cov_974.406465	0	0	0	0	0	0	0	0	0	0	0	0	0	0	0	0	0	0	0	0	0	0	0	0	0	0	0	0	0	0	0	0	0	0	0	0	0	0	0	0	0	0	0	0	0	0	0	0	0
Chehoud_patient_2_NODE_97_length_5855_cov_41.010690	0	0	0	0	0	0	0	0	0	0	0	0	0	0	0	0	0	0	0	0	0	0	0	0	0	0	0	0	0	0	0	0	0	0	0	0	0	0	0	0	0	0	0	0	0	0	0	0	0
Giloteaux_145306_NODE_1019_length_15169_cov_1.873753	0	0	0	0	0	0	0	0	0	20.6803	0	0	0	0	0	0	0	0	0	0	0	0	0	0	0	0	0	0	0	0	0	0	0	0	0	0	0	0	0	0	0	0	0	0	0	0	0	0	0
Giloteaux_145306_NODE_1028_length_15092_cov_3.363448	0	0	0	0	0	0	0	0	0	0	0	0	0	0	0	0	0	0	0	0	0	0	0	0	0	0	0	0	0	0	0	0	0	0	0	0	0	0	0	0	0	0	0	0	0	0	0	0	0
Giloteaux_145306_NODE_1140_length_13695_cov_2.965728	0	0	0	0	0	0	0	0	0	0	0	0	0	0	0	0	0	0	0	0	0	0	0	0	0	0	0	0	0	0	0	0	0	0	0	0	0	0	0	0	0	0	0	0	0	0	0	0	0
Giloteaux_145306_NODE_1164_length_13420_cov_4.081171	0	0	0	0	0	0	0	0	0	0	0	0	0	0	0	0	0	0	0	0	0	0	0	0	0	0	0	0	0	0	0	0	0	0	0	0	0	0	0	0	0	0	0	0	0	0	0	0	0
Giloteaux_145306_NODE_1169_length_13332_cov_3.178796	0	0	0	0	0	0	0	0	0	0	0	0	0	0	0	0	0	0	0	0	0	0	0	0	0	0	0	0	0	0	0	0	0	0	0	0	0	0	0	0	0	0	0	0	0	0	0	0	0
Giloteaux_145306_NODE_11736_length_1916_cov_1.105646	0	0	0	0	0	0	0	0	0	0	0	0	0	0	0	0	0	0	0	0	0	0	0	0	0	0	0	0	37.9754	0	0	0	0	0	0	0	0	0	0	0	0	0	0	0	144.256	0	0	0	0
Giloteaux_145306_NODE_1189_length_13210_cov_2.353512	0	0	0	0	0	0	0	0	0	0	0	0	0	0	0	0	0	0	0	0	0	0	0	0	0	0	0	0	0	0	0	0	0	0	0	0	0	0	0	0	0	0	0	0	0	0	0	0	0
Giloteaux_145306_NODE_1197_length_13145_cov_1.930711	0	0	0	0	0	0	0	0	0	0	0	0	0	0	0	0	0	0	0	0	0	0	0	0	0	0	0	0	0	0	0	0	0	0	0	0	0	0	0	0	0	0	0	0	0	0	0	0	0
Giloteaux_145306_NODE_1268_length_12495_cov_3.072526	0	0	0	0	0	0	0	0	0	0	0	0	0	0	0	0	0	0	0	0	0	0	0	0	0	0	0	0	0	0	0	0	0	0	0	0	0	0	0	0	0	0	0	0	0	0	0	0	0
Giloteaux_145306_NODE_130_length_73601_cov_8.824673	0	0	0	0	0	0	0	0	0	0	0	0	0	0	0	0	0	0	0	0	0	0	0	0	0	0	0	0	0	0	0	0	0	0	0	0	0	0	0	0	0	0	0	0	0	0	0	0	0
Giloteaux_145306_NODE_1362_length_11767_cov_2.750773	0	0	0	0	0	0	0	0	0	0	0	0	0	0	0	0	0	0	0	0	0	0	0	0	0	0	0	0	0	0	0	0	0	0	0	0	0	0	0	0	0	0	0	0	0	0	0	0	0
Giloteaux_145306_NODE_1387_length_11632_cov_1.709865	0	0	0	0	0	0	0	0	0	0	0	0	0	0	0	0	0	0	0	0	0	0	0	0	0	0	0	0	0	0	0	0	0	0	0	0	0	0	0	0	0	0	0	0	0	0	0	0	0
Giloteaux_145306_NODE_1572_length_10409_cov_3.047851	0	0	0	0	0	0	0	0	0	0	0	0	0	0	0	0	0	0	0	0	0	0	0	0	0	0	0	0	0	0	0	0	0	0	0	0	0	0	0	0	0	0	0	0	0	0	0	0	0
Giloteaux_145306_NODE_1618_length_10101_cov_1.931422	0	0	0	0	0	0	0	0	0	0	0	0	0	0	0	0	0	0	0	0	0	0	0	0	0	0	0	0	0	0	0	0	0	0	0	0	0	0	0	0	0	0	0	0	0	0	0	0	0
Giloteaux_145306_NODE_1706_length_9688_cov_2.580169	0	0	0	0	0	0	0	0	0	0	0	0	0	0	0	0	0	0	0	0	0	0	0	0	0	0	0	0	0	0	0	0	0	0	0	0	0	0	0	0	0	0	0	0	0	0	0	0	0
Giloteaux_145306_NODE_1756_length_9409_cov_3.041370	0	0	0	0	0	0	0	0	0	0	0	0	0	0	0	0	0	0	0	0	0	6176.08	0	0	0	0	0	0	0	0	0	0	0	0	0	0	0	0	0	0	0	0	0	0	0	0	0	0	0
Giloteaux_145306_NODE_1793_length_9222_cov_2.384827	0	0	0	0	0	0	0	0	0	0	0	0	0	0	22.0153	0	0	0	0	0	8.84474	0	0	0	0	0	0	0	0	0	0	0	0	0	0	0	0	0	0	0	0	0	0	0	0	0	0	0	0
Giloteaux_145306_NODE_1927_length_8676_cov_3.097672	0	0	0	0	0	0	0	0	0	0	0	0	0	0	0	0	0	0	0	0	0	0	0	0	0	0	0	0	0	0	0	0	0	0	0	0	0	0	0	0	0	0	0	0	0	0	0	0	0
Giloteaux_145306_NODE_2036_length_8272_cov_1.996194	0	0	0	0	0	0	0	0	0	0	0	0	0	0	0	0	0	0	0	0	0	0	0	0	0	0	0	0	0	0	0	0	0	0	0	0	0	0	0	0	0	0	0	0	0	0	0	0	0
Giloteaux_145306_NODE_2037_length_8268_cov_1.256848	0	0	0	0	0	0	0	0	0	0	0	0	0	0	0	0	0	0	0	0	0	0	0	0	0	0	0	0	0	0	0	0	5.36491	0	0	0	0	0	0	0	0	0	0	0	0	0	0	0	0
Giloteaux_145306_NODE_204_length_56831_cov_65.994304	0	0	0	0	0	0	0	157.344	0	0	0	0	0	0	0	0	5.47792	0	1901.21	0	0	0	0	0	0	0	0	0	0	0	0	0	0	0	0	0	0	0	0	1158.83	2180.94	0	0	0	0	0	0	0	0
Giloteaux_145306_NODE_205_length_56586_cov_66.954905	0	0	0	0	0	0	0	0	0	0	0	0	0	0	0	0	0	0	0	0	0	3.17942	0	0	0	0	5.77262	0	0	0	0	0	0	0	0	0	0	0	0	0	0	0	0	0	0	0	0	0	0
Giloteaux_145306_NODE_2094_length_8093_cov_1.862290	0	0	0	0	0	0	0	0	0	0	0	0	0	0	0	0	0	0	0	0	0	0	0	0	0	0	0	0	0	0	0	0	0	0	0	0	0	0	0	0	0	0	0	0	0	0	0	0	0
Giloteaux_145306_NODE_2104_length_8072_cov_2.786029	0	0	0	0	0	0	0	0	0	0	0	0	0	0	0	0	0	0	0	0	0	0	0	0	0	0	0	0	0	0	0	0	0	0	0	0	0	0	0	0	0	0	0	0	0	0	0	0	0
Giloteaux_145306_NODE_2159_length_7906_cov_1.680293	0	0	0	0	0	0	0	0	0	0	0	0	0	0	0	0	0	0	0	0	0	0	0	0	0	0	0	0	0	0	0	0	0	0	0	0	0	0	0	0	0	0	0	0	0	0	0	0	0
Giloteaux_145306_NODE_2191_length_7833_cov_2.138464	0	0	0	0	0	0	0	0	0	0	0	0	0	0	0	0	0	0	0	0	0	0	0	0	0	0	0	0	0	0	0	0	0	0	0	0	0	0	0	0	0	0	0	0	0	0	0	0	0
Giloteaux_145306_NODE_2259_length_7681_cov_1.502780	0	0	0	0	0	0	0	0	0	0	0	0	0	0	0	0	0	0	0	0	0	0	0	0	0	0	0	0	0	0	0	0	0	0	0	0	0	0	0	0	0	0	0	0	0	0	0	0	0
Giloteaux_145306_NODE_2270_length_7664_cov_1.828844	0	0	0	0	0	0	0	0	0	0	0	0	0	0	0	0	0	0	0	0	0	0	0	0	0	0	0	0	0	0	0	0	0	0	0	0	0	0	0	0	0	0	0	0	0	0	0	0	0
Giloteaux_145306_NODE_2299_length_7583_cov_1.828326	0	0	0	0	0	0	0	0	0	0	0	0	0	0	0	0	0	0	0	0	0	0	0	0	0	0	0	0	0	0	0	0	0	0	0	0	0	0	0	0	0	0	0	0	0	0	0	0	0
Giloteaux_145306_NODE_2307_length_7559_cov_2.602664	0	0	0	0	0	0	0	0	0	0	0	0	0	0	0	0	0	0	0	0	0	0	0	0	0	0	0	0	0	0	0	0	0	0	0	0	0	0	0	0	0	0	0	0	0	0	0	0	0
Giloteaux_145306_NODE_2404_length_7274_cov_1.839513	0	0	0	0	0	0	0	0	0	0	0	0	0	0	0	0	0	0	0	0	0	0	0	0	0	0	0	0	0	0	0	0	0	0	0	0	0	0	0	0	0	0	0	0	0	0	0	0	0
Giloteaux_145306_NODE_245_length_50867_cov_62.871659	0	0	0	0	0	0	0	0	0	0	0	0	0	0	0	0	0	0	0	0	0	3.46564	0	0	0	0	12.5227	0	0	0	0	0	0	0	0	0	0	0	0	0	0	0	0	0	0	0	0	0	0
Giloteaux_145306_NODE_2470_length_7127_cov_2.061286	0	0	0	0	0	0	0	0	0	0	0	0	0	0	0	0	0	0	0	0	0	0	0	0	0	0	0	0	0	0	0	0	0	0	0	0	0	0	0	0	0	0	0	0	0	0	0	0	0
Giloteaux_145306_NODE_2480_length_7110_cov_2.817271	0	0	0	0	0	0	0	0	0	0	0	0	0	0	0	0	0	0	0	0	0	0	0	0	0	0	0	0	0	0	0	0	0	0	0	0	0	0	0	0	0	0	0	0	0	0	0	0	0
Giloteaux_145306_NODE_2496_length_7083_cov_1.415181	0	0	0	0	0	0	0	0	0	0	0	0	0	0	0	0	0	0	0	0	0	0	0	0	0	0	0	0	0	0	0	0	0	0	0	0	0	0	0	0	0	0	0	0	0	0	0	0	0
Giloteaux_145306_NODE_2506_length_7058_cov_1.564565	0	0	0	0	0	0	0	0	0	0	0	0	0	0	0	0	0	0	0	0	0	0	0	0	0	0	0	0	0	0	0	0	0	0	0	0	0	0	0	0	0	0	0	0	0	0	0	0	0
Giloteaux_145306_NODE_2546_length_6962_cov_2.497586	0	0	0	0	0	0	0	0	0	0	0	0	0	0	29.8478	0	0	0	0	0	0	0	0	0	0	0	0	0	0	0	0	0	0	0	27.4324	0	0	0	0	0	0	0	0	0	0	0	0	0	0
Giloteaux_145306_NODE_2557_length_6940_cov_2.960370	0	0	0	0	0	0	0	0	0	0	0	0	0	0	0	0	0	0	0	0	0	0	0	0	0	0	0	0	0	0	0	0	0	0	0	0	0	0	0	0	0	0	0	0	0	0	0	0	0
Giloteaux_145306_NODE_2686_length_6687_cov_1.464024	0	0	0	0	0	0	0	0	0	0	0	0	0	0	0	0	0	0	0	0	0	0	0	0	0	0	0	0	0	0	0	0	0	0	0	0	0	0	0	0	0	0	0	0	0	0	0	0	0
Giloteaux_145306_NODE_2723_length_6595_cov_1.733302	0	0	0	0	0	0	0	0	0	0	0	0	0	0	0	0	0	0	0	0	0	0	0	0	0	0	0	0	0	0	0	0	0	0	0	0	0	0	0	0	0	0	0	0	0	0	0	0	0
Giloteaux_145306_NODE_2815_length_6398_cov_1.458938	0	0	0	0	0	0	0	0	0	0	0	0	0	0	0	0	0	0	0	0	0	0	0	0	0	0	0	0	0	0	0	0	0	0	0	0	0	0	0	0	0	0	0	0	0	0	0	0	0
Giloteaux_145306_NODE_2818_length_6390_cov_2.401086	0	0	0	0	0	0	0	0	0	0	0	0	0	0	0	0	0	0	0	0	0	0	0	0	0	0	0	0	0	0	0	0	0	0	0	0	0	0	0	0	0	0	0	0	0	0	0	0	0
Giloteaux_145306_NODE_2821_length_6388_cov_2.503115	0	0	0	0	0	0	0	0	0	0	0	0	0	0	0	0	0	0	0	0	0	0	0	0	0	0	0	0	0	0	0	0	0	0	0	0	0	0	0	0	0	0	0	0	0	0	0	0	0
Giloteaux_145306_NODE_2926_length_6180_cov_2.046093	0	0	0	0	0	0	0	0	0	0	0	0	0	0	0	0	0	0	0	0	0	0	0	0	0	0	0	0	0	0	0	0	0	0	0	0	0	0	0	0	0	0	0	0	0	0	0	0	0
Giloteaux_145306_NODE_2935_length_6165_cov_1.862537	0	0	0	0	0	0	0	0	0	0	0	0	0	0	0	0	0	0	0	0	0	0	0	0	0	0	0	0	0	0	0	0	0	0	0	0	0	0	0	0	0	0	0	0	0	0	0	0	0
Giloteaux_145306_NODE_3025_length_5991_cov_3.128752	0	0	0	0	0	0	0	0	0	0	0	0	0	0	0	0	0	0	0	0	0	0	0	0	0	0	0	0	0	0	0	0	0	0	0	0	0	0	0	0	0	0	0	0	0	0	0	0	0
Giloteaux_145306_NODE_3045_length_5957_cov_2.221955	0	0	0	0	0	0	0	0	0	0	0	0	0	0	0	0	0	0	0	0	0	0	0	0	0	0	0	0	0	0	0	0	0	0	0	0	0	0	0	0	0	0	0	0	0	0	0	0	0
Giloteaux_145306_NODE_3079_length_5897_cov_1.867071	0	0	0	0	0	0	0	0	0	0	0	0	0	0	0	0	0	0	0	0	0	0	0	0	0	0	0	0	0	0	0	0	0	0	0	0	0	0	0	0	0	0	0	0	0	0	0	0	0
Giloteaux_145306_NODE_3097_length_5855_cov_1.667074	0	0	0	0	0	0	0	0	0	0	0	0	0	0	0	0	0	0	0	0	0	0	0	0	0	0	0	0	0	0	0	0	0	0	0	0	0	0	0	0	0	0	0	0	0	0	0	0	0
Giloteaux_145306_NODE_311_length_43873_cov_7.191903	0	0	0	0	0	0	0	0	0	0	0	0	0	0	0	0	0	0	0	0	0	0	0	0	0	0	0	0	0	0	0	0	0	0	0	0	0	0	0	0	0	0	23.8849	0	0	0	0	0	0
Giloteaux_145306_NODE_3124_length_5817_cov_2.204218	0	0	0	0	0	0	0	0	0	0	0	0	0	0	0	0	0	0	0	0	0	0	0	0	0	0	0	0	0	0	0	0	0	0	0	0	0	0	0	0	0	0	0	0	0	0	0	0	0
Giloteaux_145306_NODE_3169_length_5767_cov_2.739184	0	0	0	0	0	0	0	0	0	0	0	0	0	0	0	0	0	0	0	0	0	0	0	0	0	0	0	0	0	0	0	0	0	0	0	0	0	0	0	0	0	0	0	0	0	0	0	0	0
Giloteaux_145306_NODE_3182_length_5753_cov_1.961962	0	0	0	0	0	0	0	0	0	0	0	0	0	0	0	0	0	0	0	0	0	0	0	0	0	0	0	0	0	0	0	0	0	0	0	0	0	0	0	0	0	0	0	0	0	0	0	0	0
Giloteaux_145306_NODE_3191_length_5738_cov_1.477633	0	0	0	0	0	0	0	0	0	0	0	0	0	0	0	0	0	0	0	0	0	0	0	0	0	0	0	0	0	0	0	0	0	0	0	0	0	0	0	0	0	0	0	0	0	0	0	0	0
Giloteaux_145306_NODE_3252_length_5643_cov_1.852611	0	0	0	0	0	0	0	0	0	0	0	0	0	0	0	0	0	0	0	0	0	0	0	0	0	0	0	0	0	0	0	0	0	0	0	0	0	0	0	0	0	0	0	0	0	0	0	0	0
Giloteaux_145306_NODE_3288_length_5604_cov_1.814314	0	0	0	0	0	0	105.652	0	0	0	0	0	0	0	0	0	0	0	0	0	0	0	0	0	0	0	0	0	0	0	0	0	0	0	0	0	0	0	0	0	0	0	0	0	0	0	0	0	0
Giloteaux_145306_NODE_3292_length_5598_cov_1.807896	0	0	0	0	0	0	0	0	0	0	0	0	0	0	0	0	0	0	0	0	0	0	0	0	0	0	0	0	0	0	0	0	0	0	0	0	0	0	0	0	0	0	0	0	0	0	0	0	0
Giloteaux_145306_NODE_3344_length_5515_cov_2.609317	0	0	0	0	0	0	0	0	0	0	0	0	0	0	0	0	0	0	0	0	0	0	0	0	0	0	0	0	0	0	0	0	0	0	0	0	0	0	0	0	0	0	0	0	0	0	0	0	0
Giloteaux_145306_NODE_3450_length_5354_cov_3.202411	0	0	0	0	0	0	0	0	0	0	0	0	0	0	0	0	0	0	0	0	0	0	0	0	0	0	0	0	0	0	0	0	0	0	0	0	0	0	0	0	0	0	0	0	0	0	0	0	0
Giloteaux_145306_NODE_3511_length_5262_cov_1.591237	0	0	0	0	0	0	0	0	0	0	0	0	0	0	0	0	0	0	0	0	0	0	0	0	0	0	0	0	0	0	0	0	0	0	0	0	0	0	0	0	0	0	0	0	0	0	0	0	0
Giloteaux_145306_NODE_3516_length_5257_cov_2.587329	0	0	0	0	0	0	0	0	0	0	0	0	0	0	0	0	0	0	0	0	0	0	0	0	0	0	0	0	0	0	0	0	0	0	0	0	0	0	0	0	0	0	0	0	0	0	0	0	0
Giloteaux_145306_NODE_3537_length_5231_cov_1.473746	0	0	0	0	0	0	0	0	0	0	0	0	0	0	0	0	0	0	0	0	0	0	0	0	0	0	0	0	0	0	0	0	0	0	0	0	0	0	0	0	0	0	0	0	0	0	0	0	0
Giloteaux_145306_NODE_3670_length_5067_cov_1.428745	0	0	0	0	0	0	0	0	0	0	0	0	0	0	0	0	0	0	0	0	0	0	0	0	0	0	0	0	0	0	0	0	0	0	0	0	0	0	0	0	0	0	0	0	0	0	0	0	0
Giloteaux_145306_NODE_374_length_38219_cov_2.493516	0	0	0	0	0	0	0	0	0	0	0	0	0	0	0	0	0	0	0	0	0	0	0	0	0	0	0	0	0	0	0	0	2.49982	0	0	0	0	0	0	0	0	0	0	0	0	0	0	0	0
Giloteaux_145306_NODE_383_length_37492_cov_3.001311	0	0	0	0	0	0	0	0	0	0	0	0	0	0	0	0	0	0	0	0	0	0	0	0	0	0	0	0	0	0	0	0	0	0	0	0	0	0	0	0	0	0	0	0	0	0	0	0	0
Giloteaux_145306_NODE_460_length_32891_cov_7.297003	0	0	0	0	0	0	0	0	0	0	0	0	0	0	0	0	0	0	0	0	0	0	0	0	0	0	0	0	0	0	0	0	0	0	0	0	0	0	0	0	0	0	0	0	0	0	0	0	0
Giloteaux_145306_NODE_468_length_32012_cov_5.273483	0	0	0	0	0	0	0	0	0	0	0	0	0	0	0	0	0	0	0	0	0	0	0	0	0	0	0	0	0	0	0	0	0	0	0	0	0	0	0	0	0	0	0	0	0	0	0	0	0
Giloteaux_145306_NODE_480_length_31130_cov_2.946231	0	0	0	0	0	0	0	0	0	0	0	0	0	0	0	0	0	0	0	0	0	0	0	0	0	0	0	0	0	0	0	0	0	0	0	0	0	0	0	0	0	12.973	0	0	0	0	0	0	0
Giloteaux_145306_NODE_487_length_30598_cov_2.549145	0	0	0	0	0	0	0	0	0	0	0	0	0	0	0	0	0	0	0	0	0	0	0	0	0	0	0	0	0	0	0	0	0	0	0	0	0	0	0	0	0	0	0	0	0	0	0	0	0
Giloteaux_145306_NODE_505_length_29771_cov_6.423627	0	0	0	0	0	0	0	0	0	0	0	0	0	0	0	0	0	0	0	0	0	0	0	0	0	0	0	0	0	0	0	0	0	0	0	0	0	0	0	0	0	0	0	0	0	0	0	0	0
Giloteaux_145306_NODE_515_length_29210_cov_4.121789	0	0	0	0	0	0	0	0	0	0	0	0	0	0	0	0	0	0	0	0	0	0	0	0	0	8.34674	0	0	0	0	0	0	0	0	0	0	0	0	0	0	0	0	0	0	0	0	0	0	0
Giloteaux_145306_NODE_517_length_29129_cov_3.049376	0	0	0	0	0	0	0	0	0	0	0	0	0	0	0	0	0	0	0	0	0	0	0	0	0	0	0	0	0	0	0	0	0	0	0	0	0	0	0	0	0	0	0	0	0	0	0	0	0
Giloteaux_145306_NODE_541_length_28292_cov_2.901118	0	0	0	0	0	0	0	0	0	0	0	0	0	0	0	0	0	0	0	0	0	0	0	0	0	0	0	0	0	0	0	0	0	0	0	0	0	0	0	0	0	0	0	0	0	0	0	0	0
Giloteaux_145306_NODE_614_length_25162_cov_2.538846	0	0	0	0	0	0	0	0	0	0	0	0	0	0	0	0	0	0	0	0	0	0	0	0	0	0	0	0	0	0	0	0	0	0	0	0	0	0	0	0	0	0	0	0	0	0	0	0	0
Giloteaux_145306_NODE_633_length_24608_cov_2.836445	0	0	0	0	0	0	0	0	0	0	0	0	0	0	0	0	0	0	0	0	0	0	0	0	0	0	0	0	0	0	0	0	0	0	0	0	0	0	0	0	0	0	0	0	0	0	0	0	0
Giloteaux_145306_NODE_724_length_21345_cov_2.853709	0	0	0	0	0	0	0	0	0	0	0	0	0	0	0	0	0	0	0	0	0	0	0	0	0	0	0	0	0	0	0	0	0	0	0	0	0	0	0	0	0	0	0	0	0	0	0	0	0
Giloteaux_145306_NODE_738_length_20937_cov_3.474147	0	0	0	0	0	0	0	0	0	0	0	0	0	0	0	0	0	0	0	0	0	0	10.3201	0	0	0	0	0	0	0	0	0	0	0	0	0	0	0	0	0	0	0	0	0	0	0	0	0	0
Giloteaux_145306_NODE_753_length_20424_cov_2.545450	0	0	0	0	0	0	0	0	0	0	0	0	0	0	0	0	0	0	0	0	0	0	0	0	0	0	0	0	0	0	0	0	0	0	0	0	0	0	0	0	0	0	0	0	0	0	0	0	0
Giloteaux_145306_NODE_876_length_17482_cov_2.627542	0	0	0	0	0	0	0	0	0	0	0	0	0	0	0	0	0	0	0	0	0	95.4357	0	0	0	0	0	0	0	0	0	0	0	0	0	0	0	0	0	0	0	0	0	0	0	0	0	0	0
Giloteaux_145306_NODE_899_length_17090_cov_5.598125	0	0	0	0	0	0	0	0	0	0	0	0	0	0	0	0	0	0	0	0	0	0	0	0	0	0	0	0	0	0	0	0	0	0	0	0	0	0	0	0	0	0	0	0	0	0	0	0	0
Giloteaux_145306_NODE_971_length_15896_cov_2.714693	0	0	0	0	0	0	0	0	0	0	0	0	0	0	0	0	0	0	0	0	0	0	0	0	0	0	0	0	0	0	0	0	0	0	0	0	0	0	0	0	0	0	0	0	0	0	0	0	0
Giloteaux_145307_NODE_1025_length_10580_cov_4.825696	0	0	0	0	0	0	0	0	0	0	0	0	0	0	0	0	0	0	0	0	0	0	0	0	0	0	0	0	0	0	0	0	0	0	0	0	0	0	0	0	0	0	0	0	0	0	0	0	0
Giloteaux_145307_NODE_102_length_98968_cov_23.049463	0	0	0	0	0	0	0	0	0	0	8.40698	0	0	0	0	0	0	2.7905	0	0	0	74.9385	0	0	6.77548	0	0	0	0	0	0	0	0	0	0	0	0	0	0	0	0	0	0	26.0942	0	0	0	0	0
Giloteaux_145307_NODE_1034_length_10545_cov_2.133711	0	0	0	0	0	0	0	0	0	0	0	0	0	0	0	0	0	0	0	0	0	0	0	0	0	0	0	0	0	0	0	0	0	0	0	0	0	0	0	0	0	0	0	0	0	0	0	0	0
Giloteaux_145307_NODE_1172_length_9367_cov_2.036364	0	0	0	0	0	0	0	0	0	0	0	0	0	0	0	0	0	0	0	0	0	0	0	0	0	0	0	0	0	0	0	0	0	0	0	0	0	0	0	0	0	0	0	0	0	0	0	0	0
Giloteaux_145307_NODE_1232_length_8850_cov_6.533876	0	0	0	0	0	0	0	0	0	0	0	0	0	0	0	0	0	0	0	0	0	0	0	0	0	0	0	0	0	0	0	0	0	0	0	0	15.4292	0	0	0	0	0	0	0	0	0	0	0	0
Giloteaux_145307_NODE_1270_length_8642_cov_4.167587	0	0	0	0	0	0	0	0	0	0	0	0	0	0	0	0	0	0	0	0	0	0	0	0	0	0	0	0	0	0	0	0	0	0	0	0	0	0	0	0	0	0	0	0	0	0	0	0	0
Giloteaux_145307_NODE_1389_length_7954_cov_7.843490	0	0	0	0	0	0	0	0	0	0	0	0	0	0	0	0	0	0	0	0	0	0	0	0	0	0	0	0	0	0	0	0	0	0	0	0	0	0	0	0	0	0	0	0	0	0	0	0	0
Giloteaux_145307_NODE_1461_length_7610_cov_1.467727	0	0	0	0	0	0	0	0	0	0	0	0	0	0	0	0	0	0	0	0	0	0	0	0	0	27.782	0	0	0	0	0	0	0	0	0	0	0	0	0	0	0	0	0	0	0	0	0	0	0
Giloteaux_145307_NODE_1550_length_7244_cov_1.893494	0	0	0	0	0	0	0	0	0	0	0	0	0	0	0	0	0	0	0	0	0	0	0	0	0	0	0	0	0	0	0	0	0	0	0	0	0	0	0	0	0	0	0	0	0	0	0	0	0
Giloteaux_145307_NODE_1565_length_7180_cov_2.199490	0	0	0	0	0	0	0	0	0	0	0	0	0	0	0	0	0	0	0	0	0	0	0	0	0	0	0	0	0	0	0	0	0	0	0	0	0	0	0	0	0	0	0	0	0	0	0	0	0
Giloteaux_145307_NODE_1572_length_7138_cov_1.817144	0	0	0	0	0	0	0	0	0	0	0	0	0	0	0	0	0	0	0	0	0	0	0	0	0	0	0	0	0	0	0	0	0	0	0	0	0	0	0	0	0	0	0	0	0	0	0	0	0
Giloteaux_145307_NODE_1639_length_6947_cov_2.777126	0	0	0	0	0	0	0	0	0	0	0	0	0	0	0	0	0	0	0	0	0	0	0	0	0	0	0	0	0	0	0	0	0	0	0	0	0	0	0	0	0	0	0	0	0	0	0	0	0
Giloteaux_145307_NODE_174_length_64775_cov_83.632487	0	0	0	0	0	0	0	0	0	0	0	0	0	0	0	0	8.71089	0	8.29138	1.37804	0	0	0	0	0	4.79645	0	0	0	3.55631	0	0	0	0	0	0	0	0	0	0	0	0	0	0	0	0	0	0	0
Giloteaux_145307_NODE_1763_length_6569_cov_2.085222	0	0	0	0	0	0	0	0	0	0	0	0	0	0	0	0	0	0	0	0	0	0	0	0	0	0	0	0	0	0	0	0	0	0	0	0	0	0	0	0	0	0	0	0	0	0	0	0	0
Giloteaux_145307_NODE_1783_length_6527_cov_1.619063	0	0	0	0	0	0	0	0	0	0	0	0	0	0	0	0	0	0	0	0	0	0	0	0	0	0	0	0	0	0	0	0	0	0	0	0	0	0	0	0	0	0	0	0	0	0	0	0	0
Giloteaux_145307_NODE_1796_length_6498_cov_2.141422	0	0	0	0	0	0	0	0	0	0	0	0	0	0	0	0	0	0	0	0	0	0	0	0	0	0	0	0	0	0	0	0	0	0	0	0	0	0	0	0	0	0	0	0	0	0	0	0	0
Giloteaux_145307_NODE_1813_length_6445_cov_2.012821	0	0	0	0	0	0	0	0	0	0	0	0	0	0	0	0	0	0	0	0	0	0	0	0	0	0	0	0	0	0	0	0	0	0	0	0	0	0	0	0	0	0	0	0	0	0	0	0	0
Giloteaux_145307_NODE_1841_length_6332_cov_2.125222	0	0	0	0	0	0	0	0	0	0	0	0	0	0	0	0	0	0	0	0	0	0	0	0	0	0	0	0	0	0	0	0	0	0	35.121	0	0	0	0	0	0	0	0	0	0	0	0	0	0
Giloteaux_145307_NODE_1890_length_6220_cov_1.831938	0	0	0	0	0	0	0	0	0	0	0	0	0	0	0	0	0	0	0	0	0	0	0	0	0	0	0	0	0	0	0	0	0	0	0	0	0	0	0	0	0	0	0	0	0	0	0	0	0
Giloteaux_145307_NODE_1941_length_6110_cov_2.193047	0	0	0	0	0	0	0	0	0	0	0	0	0	0	0	0	0	0	0	0	0	0	0	0	0	0	0	0	0	0	0	0	0	0	0	0	0	0	0	0	0	0	0	0	0	0	0	0	0
Giloteaux_145307_NODE_1952_length_6089_cov_2.975847	0	0	0	0	0	0	0	0	0	0	0	0	0	0	0	0	0	0	0	0	0	0	0	0	0	27.2068	0	0	0	0	0	0	0	0	0	0	0	0	0	0	0	0	0	0	0	0	0	0	0
Giloteaux_145307_NODE_1963_length_6050_cov_1.806686	0	0	0	0	0	0	0	0	0	0	0	0	0	0	0	0	0	0	0	0	0	0	0	0	0	0	0	0	0	0	0	0	0	0	0	0	0	0	0	0	0	0	0	0	0	0	0	0	0
Giloteaux_145307_NODE_204_length_55804_cov_4.665858	0	0	0	0	0	0	0	0	0	0	0	0	0	0	0	0	0	0	0	0	0	0	0	0	0	0	0	0	0	0	0	0	1.80847	0	0	0	0	0	0	0	0	0	0	0	0	0	0	0	0
Giloteaux_145307_NODE_2112_length_5739_cov_1.748753	0	0	0	0	0	0	0	0	0	0	0	0	0	0	0	0	0	0	0	0	0	0	0	0	0	0	0	0	0	0	0	0	0	0	0	0	0	0	0	0	0	0	0	0	0	0	0	0	0
Giloteaux_145307_NODE_2166_length_5615_cov_2.173469	0	0	0	0	0	0	0	0	0	0	0	0	0	0	0	0	0	0	0	0	0	0	0	34.1919	0	0	0	0	0	0	0	0	0	0	0	0	0	0	0	0	0	0	0	0	0	0	0	0	0
Giloteaux_145307_NODE_2420_length_5123_cov_1.737190	0	0	0	0	0	0	0	0	0	0	0	0	0	0	0	0	0	0	11.0417	0	0	0	0	0	0	28.303	0	0	0	0	0	0	0	0	0	0	0	0	0	0	0	0	0	0	0	0	0	0	0
Giloteaux_145307_NODE_2429_length_5114_cov_1.885101	0	0	0	0	0	0	0	0	0	0	0	0	0	0	0	0	0	0	0	0	0	0	0	0	0	0	0	0	0	0	0	0	0	0	0	0	0	0	0	0	0	0	0	0	0	0	0	0	0
Giloteaux_145307_NODE_2438_length_5099_cov_288.306718	0	0	0	0	0	0	0	0	0	0	0	0	0	0	0	0	0	0	12.5281	0	0	0	0	0	0	0	0	0	0	0	0	0	0	0	0	0	0	0	0	17.1023	0	0	0	0	0	0	0	0	0
Giloteaux_145307_NODE_2452_length_5070_cov_1.722840	0	0	0	0	0	0	0	0	0	0	0	0	0	0	0	0	0	0	0	0	0	0	0	0	0	0	0	0	0	0	0	0	0	0	0	0	0	0	0	0	0	0	0	0	0	0	0	0	0
Giloteaux_145307_NODE_247_length_46878_cov_6.685140	0	0	0	0	0	0	0	0	0	0	0	0	0	0	0	0	0	0	0	0	0	0	0	0	0	0	0	0	0	0	0	0	0	0	0	0	0	0	0	0	0	0	0	0	0	0	0	0	0
Giloteaux_145307_NODE_258_length_44492_cov_5.212465	0	0	0	0	0	0	0	0	0	0	0	0	0	0	0	0	0	0	0	0	0	0	0	0	0	0	0	0	0	0	0	0	0	0	0	0	0	0	0	0	0	0	0	0	0	0	0	0	0
Giloteaux_145307_NODE_30_length_186304_cov_13.525484	0	0	0	0	0	0	0	0	0	0	0	0	0	0	0	0	0	0	0	0	0	0	0	0	0	0	0	0	0	0	0	0	0	0	0	0	0	0	0	0	0	0	0	0	0	0	0	0	0
Giloteaux_145307_NODE_3881_length_3505_cov_5.822972	0	0	0	0	0	0	0	0	0	0	0	0	0	0	0	0	0	0	0	0	0	0	0	0	0	0	0	0	0	0	0	0	0	0	0	0	0	0	0	0	0	0	0	0	0	0	0	0	0
Giloteaux_145307_NODE_440_length_26293_cov_2.354773	0	0	0	0	0	0	0	0	0	0	0	0	0	0	0	0	0	0	0	0	0	0	0	0	0	0	0	0	0	0	0	0	0	0	0	0	0	0	0	0	0	0	0	0	0	0	0	0	0
Giloteaux_145307_NODE_463_length_24880_cov_2.843130	0	0	71.2699	0	0	0	0	0	7.80634	211.749	0	0	0	7.28301	0	0	0	0	0	0	0	0	0	0	0	14.3205	14.6561	0	0	0	14.6111	0	0	0	0	0	0	27.2808	0	0	0	0	0	0	0	0	0	0	217.213
Giloteaux_145307_NODE_465_length_24871_cov_3.072745	0	0	0	0	0	0	0	0	0	0	0	0	0	0	0	0	0	0	0	0	0	0	0	0	0	0	0	0	0	0	0	0	0	0	0	0	0	0	0	0	0	0	0	0	0	0	0	0	0
Giloteaux_145307_NODE_536_length_20701_cov_2.486293	0	0	53.9083	0	0	0	0	0	8.02478	151.109	0	0	0	0	0	0	0	0	0	0	0	0	0	0	0	5.15402	0	0	0	0	0	0	0	0	0	0	0	23.2834	0	0	0	0	0	0	0	0	0	0	171.154
Giloteaux_145307_NODE_572_length_19133_cov_4.527044	0	0	0	0	0	0	0	0	0	0	0	0	0	0	0	0	0	0	0	0	0	0	0	0	0	0	0	0	0	0	0	0	0	0	0	0	0	0	0	0	0	0	0	0	0	0	0	0	0
Giloteaux_145307_NODE_590_length_18511_cov_2.755059	0	0	0	0	0	0	0	0	0	0	0	0	0	0	0	0	0	0	0	0	0	0	0	0	0	0	0	0	0	0	0	0	0	0	0	0	0	0	0	0	0	0	0	0	0	0	0	0	0
Giloteaux_145307_NODE_595_length_18316_cov_3.264061	0	0	0	0	0	0	0	0	0	0	0	0	0	0	0	0	0	0	0	0	0	0	0	0	0	0	0	0	0	0	0	0	0	0	0	0	0	0	0	0	0	0	0	0	0	0	0	0	0
Giloteaux_145307_NODE_600_length_18119_cov_2.680969	0	0	0	0	0	0	0	0	0	0	0	0	0	0	0	0	0	0	0	0	0	0	0	0	0	0	0	0	0	0	0	0	0	0	0	0	0	0	0	0	0	0	0	0	0	0	0	0	0
Giloteaux_145307_NODE_6215_length_2426_cov_1.886037	0	0	0	0	0	0	0	0	0	0	0	0	0	0	0	0	0	0	0	0	0	0	0	0	0	0	0	0	0	0	0	0	0	0	0	0	0	0	0	0	0	0	0	0	0	0	0	0	0
Giloteaux_145307_NODE_753_length_14460_cov_2.798019	0	0	0	0	0	0	0	0	0	0	0	0	0	0	5.10935	0	0	0	0	0	0	0	0	0	0	0	0	0	0	0	0	0	0	0	0	0	0	0	0	0	0	0	0	0	0	0	0	0	0
Giloteaux_145307_NODE_813_length_13393_cov_1.613373	0	0	0	0	0	0	0	0	0	0	0	0	0	0	0	0	0	0	0	0	0	0	0	0	0	0	0	0	0	0	0	0	0	0	0	0	0	0	0	0	0	0	0	0	0	0	0	0	0
Giloteaux_145307_NODE_924_length_11671_cov_2.574411	0	0	0	0	150.238	0	0	0	0	0	0	0	0	0	0	0	14.1041	0	0	0	0	63.185	0	0	13.1552	0	0	0	0	0	0	0	0	0	0	0	0	0	0	0	0	0	0	0	0	0	0	0	0
Giloteaux_145307_NODE_925_length_11664_cov_1.797781	0	0	0	0	0	0	0	0	0	0	0	0	0	0	0	0	0	0	0	0	0	0	0	0	0	0	0	0	0	0	0	0	0	0	0	0	0	0	0	0	0	0	0	0	0	0	0	0	0
Kang_0001_ST001_A_NODE_1_length_97562_cov_516.912693	11830.4	0	0	0	0	0	0	0	0	0	0	0	0	0	0	0	0	0	0	0	0	42.4501	0	0	0	0	0	0	0	0	0	0	0	0	0	0	16.3344	0	0	0	0	0	0	0	0	0	0	0	0
Kang_0001_ST001_A_NODE_3_length_54086_cov_293.202680	9137.84	0	0	0	0	0	0	0	0	0	0	278.447	0	0	0	0	0	0	0	0	0	0	0	0	0	0	0	0	0	0	0	0	0	0	0	0	0	0	0	0	0	0	0	0	0	0	0	0	0
Kang_0001_ST001_A_NODE_4_length_8718_cov_21.782985	350.371	0	0	0	0	0	0	0	0	0	0	0	0	0	0	0	0	0	0	0	0	86.2362	0	0	0	0	0	0	0	0	0	0	0	0	0	0	0	0	0	0	0	0	0	0	0	0	0	0	0
Kang_0001_ST001_A_NODE_6_length_6377_cov_29.128124	337.797	0	0	0	60.8163	0	0	0	0	0	0	0	0	0	0	0	0	0	0	5.51691	0	29.2603	0	0	0	0	0	0	0	0	0	0	0	0	0	0	0	0	0	0	0	0	0	0	0	0	0	0	0
Kang_0001_ST002_A_NODE_105_length_8958_cov_7.385600	0	69.4367	0	0	0	0	0	0	0	120.338	0	0	0	0	0	0	0	0	0	0	0	0	0	0	0	0	38.2234	0	36.5666	0	34.2182	0	0	0	0	0	0	0	0	0	0	0	0	0	0	0	0	0	0
Kang_0001_ST002_A_NODE_110_length_8769_cov_58.740647	0	188.776	0	156.263	0	0	0	0	106.366	251.329	0	0	23.9622	141.819	0	0	0	0	0	0	0	0	48.7719	0	0	0	191.839	0	32.1649	0	0	32.2633	0	0	0	0	0	0	0	0	0	0	0	0	0	12.4087	0	0	0
Kang_0001_ST002_A_NODE_12_length_49969_cov_21.685760	0	83.1986	359.954	199.888	0	0	0	0	15.3274	85.2132	0	0	3.68213	16.3899	0	0	0	0	0	0	0	0	0	0	0	0	0	0	0	0	0	0	0	0	0	0	0	31.6568	0	0	0	0	0	0	0	0	0	0	47.3125
Kang_0001_ST002_A_NODE_130_length_7959_cov_9.213057	0	0	0	0	0	0	0	0	0	47.6999	0	0	0	91.1411	0	0	0	0	0	0	0	0	0	0	0	0	15.068	0	0	0	113.05	28.2667	0	0	0	0	0	0	0	0	0	0	0	0	0	0	0	0	0
Kang_0001_ST002_A_NODE_131_length_7905_cov_6.381529	0	190.56	0	0	0	0	0	0	0	147.738	0	0	0	0	0	0	0	0	0	0	0	0	0	0	76.8929	0	0	0	0	0	0	0	0	0	0	0	0	0	0	0	0	0	0	0	0	0	0	0	0
Kang_0001_ST002_A_NODE_135_length_7652_cov_6.953403	0	238.345	0	0	0	0	0	0	0	0	0	0	0	0	0	0	0	0	0	0	0	0	0	0	0	0	0	0	0	0	0	0	0	0	0	0	0	0	0	0	0	0	0	0	0	0	0	0	0
Kang_0001_ST002_A_NODE_13_length_44967_cov_20.559806	0	23.3633	82.0927	6.05332	0	0	0	0	11.8294	254.406	0	0	0	6.30823	0	0	0	1.09358	0	0	0	0	0	0	0	11.2834	10.2478	0	0	0	9.55592	0	0	0	0	0	0	29.8487	0	0	0	0	0	0	0	0	0	0	238.922
Kang_0001_ST002_A_NODE_14_length_44845_cov_57.121813	0	157.753	0	161.83	0	0	0	0	101.453	245.298	0	0	20.5621	130.323	0	0	0	0	0	0	0	0	42.0689	0	0	0	156.187	0	20.698	0	0	84.352	0	0	0	0	0	0	0	0	0	0	0	0	24.0115	10.1529	0	0	16.24
Kang_0001_ST002_A_NODE_151_length_7093_cov_6.658142	0	0	0	0	0	0	0	0	0	157.915	0	0	0	0	0	0	0	0	0	0	9.64002	0	6.0252	0	0	0	46.057	0	52.2346	0	0	0	0	0	0	0	0	0	0	0	0	0	0	0	0	0	0	0	0
Kang_0001_ST002_A_NODE_154_length_6996_cov_5.070883	0	74.2114	0	0	0	0	0	0	0	156.004	0	0	0	0	0	0	0	0	0	0	0	0	0	0	0	0	40.1437	0	36.6251	0	37.6404	0	0	0	0	0	0	0	0	0	0	0	0	0	0	0	0	0	0
Kang_0001_ST002_A_NODE_163_length_6511_cov_5.390644	0	146.512	153.84	0	0	0	0	0	29.3464	0	0	0	14.867	0	0	0	0	0	0	0	0	0	0	0	0	0	0	0	0	0	0	0	0	0	0	0	0	0	0	0	0	0	0	0	0	0	0	0	0
Kang_0001_ST002_A_NODE_164_length_6390_cov_7.623678	0	0	0	0	0	0	0	0	0	64.235	0	0	0	98.3347	0	0	0	0	0	0	0	0	0	0	0	0	21.324	0	0	0	117.884	0	0	0	0	0	0	0	0	0	0	0	0	0	0	0	0	0	0
Kang_0001_ST002_A_NODE_16_length_42503_cov_44.175721	0	266.953	313.117	15.2957	0	0	0	0	202.612	0	0	9.72446	9.16666	2665.9	0	0	0	0	0	0	7.64911	0	0	0	0	0	0	0	0	0	0	0	0	0	0	0	0	1181.28	0	0	0	0	0	0	0	0	0	0	121.169
Kang_0001_ST002_A_NODE_171_length_6180_cov_2.974531	0	0	56.2353	0	0	0	164.655	0	0	0	0	0	0	0	0	0	0	0	0	0	0	0	0	0	0	0	0	0	0	0	0	0	0	0	0	0	0	0	0	0	0	0	0	0	0	0	0	0	0
Kang_0001_ST002_A_NODE_180_length_5962_cov_10.538006	0	77.7695	0	0	0	0	0	0	0	280.096	0	0	0	14.8002	0	0	0	6.98611	0	0	11.153	0	0	0	0	0	72.9099	0	78.9968	0	0	0	0	0	0	0	0	0	0	0	0	0	0	0	0	0	0	0	0
Kang_0001_ST002_A_NODE_183_length_5849_cov_8.547118	0	256.312	0	0	0	0	0	0	0	227.518	0	0	0	0	0	0	0	0	0	0	0	0	0	0	126.749	0	0	0	0	0	0	0	0	0	0	0	0	0	0	0	0	0	0	0	0	0	0	0	0
Kang_0001_ST002_A_NODE_184_length_5836_cov_5.093928	0	154.227	0	0	0	0	0	0	0	0	0	0	0	0	0	0	0	0	0	0	0	0	0	0	0	0	0	0	0	0	0	0	0	0	0	0	0	0	0	0	0	0	0	0	0	0	0	0	0
Kang_0001_ST002_A_NODE_194_length_5604_cov_5.008830	0	0	0	0	0	0	0	0	0	0	0	0	0	30.494	0	0	0	30.8355	0	0	245.845	0	12.7532	0	11.8735	0	69.9012	0	12.6947	0	0	0	0	0	0	0	0	0	0	0	0	0	0	0	0	0	0	0	0
Kang_0001_ST002_A_NODE_198_length_5461_cov_4.756197	0	61.8003	0	0	0	0	0	0	0	129.018	0	0	0	0	0	0	0	0	0	0	0	0	0	0	0	0	55.8416	0	43.1365	0	57.5271	0	0	0	0	0	0	0	0	0	0	0	0	0	0	0	0	0	0
Kang_0001_ST002_A_NODE_1_length_92600_cov_33.348187	0	461.572	43.4655	0	0	0	0	0	99.0175	227.453	0	0	0	0	0	0	0	0	0	0	0	0	0	0	0	0	0	0	0	0	0	0	0	0	0	0	0	3.49841	0	0	0	0	0	0	0	0	0	0	33.362
Kang_0001_ST002_A_NODE_205_length_5349_cov_8.426332	0	123.073	0	0	0	0	0	0	0	0	0	0	0	0	0	0	0	0	0	0	0	0	0	0	0	0	0	0	0	0	0	0	0	0	0	0	0	0	0	0	0	0	0	0	0	0	0	0	0
Kang_0001_ST002_A_NODE_20_length_37458_cov_11.218806	0	81.8162	333.671	0	0	0	0	0	75.9969	0	0	0	0	0	0	0	0	0	55.21	0	0	0	0	0	0	0	0	0	0	0	0	0	0	0	0	0	0	0	0	0	0	0	0	0	0	0	0	0	0
Kang_0001_ST002_A_NODE_21_length_37212_cov_22.391797	0	317.292	52.2692	41.3371	0	0	0	0	3.49612	92.0086	0	0	0	12.7664	0	0	0	0	0	0	0	0	0	0	0	0	0	0	0	0	0	0	0	0	0	0	0	98.3273	0	0	0	0	0	0	0	0	0	0	323.6
Kang_0001_ST002_A_NODE_23_length_36171_cov_12.729815	0	90.534	42.1877	0	0	0	0	0	5.93257	152.972	0	0	0	375.22	0	0	0	0	0	0	0	0	0	0	0	0	0	0	0	0	0	0	0	0	0	0	0	416.148	0	0	0	0	0	0	0	0	0	0	0
Kang_0001_ST002_A_NODE_24_length_33787_cov_974.962143	0	6707.07	0	0	0	30.577	51.4349	0	0	5605.07	0	0	0	0	0	5.72248	0	0	0	0	0	0	33.6872	10.5311	0	0	207.254	0	79.7139	0	243.954	0	454.636	0	0	5261.7	0	0	0	0	0	0	0	0	0	0	0	0	0
Kang_0001_ST002_A_NODE_2_length_89243_cov_383.427367	0	2234.08	1697.43	9.56353	0	0	6492.84	0	366.894	1892.77	0	0	0	0	10.6109	0	0	0	0	0	0	0	0	0	0	0	0	0	0	0	0	0	0	0	3.61612	0	0	186.687	0	0	0	0	0	0	0	0	0	0	322.783
Kang_0001_ST002_A_NODE_31_length_26059_cov_7.151631	0	22.6161	942.077	0	0	564.652	2237.47	0	1204.38	225.209	0	0	0	6.16336	0	0	0	6.52348	0	0	0	0	0	0	99.0233	0	0	0	6.57886	0	174.79	0	0	0	0	0	0	0	0	0	0	0	0	0	0	0	0	0	0
Kang_0001_ST002_A_NODE_33_length_24745_cov_9.286918	0	32.306	0	29.5406	0	0	0	0	0	0	0	0	0	0	0	0	0	3.54114	0	0	51.8288	0	244.25	0	4283.9	0	0	0	495.453	0	5.58924	41.9986	0	0	0	0	0	0	0	0	0	0	0	0	64.7556	75.6245	0	0	9.5352
Kang_0001_ST002_A_NODE_37_length_23042_cov_9.456997	0	22.8805	876.295	0	0	860.997	2578.04	0	1253.27	276.836	0	0	0	9.44967	0	0	0	8.38823	0	0	0	0	0	0	175.519	9.48978	0	0	12.5093	0	298.97	0	0	0	0	0	0	0	0	0	0	0	0	0	0	0	0	0	0
Kang_0001_ST002_A_NODE_38_length_22729_cov_27.299903	0	352.642	0	0	0	0	0	0	0	116.561	0	0	0	81.7397	0	0	66.0108	2.89838	0	0	0	0	667.89	0	118.451	0	21.5808	2.31811	123.344	0	0	152.353	0	0	0	0	0	0	0	0	0	0	0	0	26.0393	219.685	0	0	0
Kang_0001_ST002_A_NODE_39_length_21971_cov_7.710257	0	227.803	0	0	0	0	0	0	0	172.331	0	0	0	0	0	0	0	0	0	0	0	0	0	0	97.5595	0	0	0	0	0	0	0	0	0	0	0	0	0	0	0	0	0	0	0	0	0	0	0	0
Kang_0001_ST002_A_NODE_3_length_84329_cov_9.954375	0	326.442	0	0	0	0	0	0	0	0	0	0	0	0	0	0	0	0	0	0	0	0	0	0	0	0	0	0	0	0	0	0	0	0	0	0	0	0	0	0	0	0	0	0	0	0	0	0	0
Kang_0001_ST002_A_NODE_40_length_21321_cov_16.268128	0	407.997	0	0	0	0	0	0	0	0	202.848	0	0	0	0	0	0	0	0	0	0	0	0	0	0	0	0	0	0	0	0	0	0	0	0	0	0	0	0	0	0	0	0	0	0	0	0	0	0
Kang_0001_ST002_A_NODE_41_length_20883_cov_8.614605	0	46.8583	0	0	0	0	0	0	0	162.628	0	0	0	0	0	0	0	0	0	0	0	0	0	0	0	0	32.4349	0	23.2267	0	34.1946	0	0	0	0	0	0	0	0	0	0	0	0	0	0	0	0	0	19.5496
Kang_0001_ST002_A_NODE_42_length_18947_cov_6.900699	0	148.232	0	0	0	0	0	0	0	333.285	0	0	0	0	0	0	0	0	0	0	0	0	0	0	0	0	53.9828	0	47.1788	0	50.868	0	0	0	0	0	0	0	0	0	0	0	0	0	0	0	0	0	32.6416
Kang_0001_ST002_A_NODE_44_length_18701_cov_8.725249	0	48.2947	1074.14	0	0	655.184	2369.84	0	1612.63	393.148	0	0	0	8.36237	0	0	0	7.88242	0	0	0	0	0	0	111.557	0	0	0	6.74471	0	238.939	0	0	0	0	0	0	0	0	0	0	0	0	0	0	0	0	0	0
Kang_0001_ST002_A_NODE_4_length_77555_cov_10.967574	0	250.973	0	0	0	0	0	0	0	169.767	0	0	7.56391	4.82147	0	0	0	0	0	0.415968	0	0	3.57572	0	101.614	34.9723	0	0	0	0	0	0	0	0	0	0	0	0	0	0	0	0	3.66922	0	0	0	0	0	0
Kang_0001_ST002_A_NODE_52_length_16603_cov_105.067863	0	741.796	293.092	0	0	0	0	0	63.7976	120.13	0	11.6744	0	30.6292	0	0	0	0	0	0	0	0	0	0	0	0	0	0	0	0	0	0	0	0	0	0	0	1077.08	0	0	0	0	0	0	0	0	0	0	125.116
Kang_0001_ST002_A_NODE_55_length_16244_cov_219.840542	0	2716.28	0	0	0	0	0	130.499	1072.28	693.04	0	0	0	0	0	0	0	0	0	0	0	0	0	0	0	0	0	0	0	0	0	0	0	0	0	0	0	0	0	0	0	0	0	0	0	0	0	0	0
Kang_0001_ST002_A_NODE_56_length_16027_cov_25.342662	0	262.098	75.4702	0	0	0	0	0	185.468	0	0	0	11.1348	0	0	0	0	0	0	0	0	0	0	0	0	0	0	0	0	0	0	0	0	0	0	0	0	6.70836	0	0	0	0	0	0	0	0	0	0	0
Kang_0001_ST002_A_NODE_57_length_15718_cov_110.846390	0	570.557	294.759	0	0	0	0	0	69.5393	56.5944	0	11.4756	0	23.5969	0	0	0	0	0	0	0	0	0	0	0	0	0	0	0	0	0	0	0	0	0	0	0	894.925	0	0	0	0	0	0	0	0	0	0	123.061
Kang_0001_ST002_A_NODE_58_length_15528_cov_9.742027	0	0	0	16.3515	0	0	0	0	0	74.8825	0	0	13.1161	29.1776	0	0	0	23.3937	0	0	29.4411	0	5.74296	0	14.4004	0	295.397	0	25.6995	0	35.338	35.8581	0	0	0	0	0	0	0	0	0	0	0	0	20.4523	0	0	0	122.579
Kang_0001_ST002_A_NODE_60_length_15208_cov_5.024154	0	37.7107	0	0	0	0	0	0	0	29.2148	0	0	10.7946	45.6208	0	0	0	46.106	0	0	374.925	0	21.4344	0	15.205	0	102.121	0	10.5312	0	0	0	0	0	0	0	0	0	0	0	0	0	0	0	0	0	0	0	0
Kang_0001_ST002_A_NODE_66_length_13892_cov_6.481969	0	41.8749	0	0	0	0	0	0	0	36.9802	0	0	18.0944	145.66	0	0	0	0	0	0	0	0	9.53234	0	0	0	28.1539	0	0	0	186.615	0	0	0	0	0	0	0	0	0	0	0	0	0	0	0	0	0	0
Kang_0001_ST002_A_NODE_67_length_13194_cov_7.612908	0	212.72	0	0	0	0	0	0	0	89.9593	0	0	0	0	0	0	0	0	0	0	0	0	0	0	90.0133	0	0	0	0	0	0	0	0	0	0	0	0	0	0	0	0	0	0	0	0	0	0	0	0
Kang_0001_ST002_A_NODE_68_length_13177_cov_6.051974	0	49.9398	46.8683	274.203	0	0	0	0	0	31.5209	0	0	0	0	0	0	0	0	0	0	0	0	0	0	0	0	0	0	0	0	0	0	0	0	0	0	0	0	0	0	0	0	0	0	0	0	0	0	0
Kang_0001_ST002_A_NODE_8_length_54851_cov_976.066866	0	2605.12	0	7.72206	0	219.586	769.449	0	10.5332	2243.14	0	0	38.4298	4.34876	0	8.50825	7.40913	0.950818	3.68539	0	0	0	181.346	13.8187	0	0	1169.53	0	811.317	0	1527.14	218.844	27.4944	0	0	443.522	0	2.45668	0	0	0	0	0	0	7.45272	17.4447	0	0	0
Kang_0001_ST002_A_NODE_94_length_9831_cov_7.545008	0	0	0	0	0	0	0	0	0	27.4691	0	0	10.9702	103.054	0	0	0	0	0	0	0	0	0	0	0	0	19.0719	0	0	0	140.443	50.7672	0	0	0	0	0	0	0	0	0	0	0	0	0	0	0	0	0
Kang_0001_ST002_A_NODE_97_length_9284_cov_1178.914725	0	5746.69	0	0	0	0	0	0	0	5696.26	0	0	0	0	0	0	0	0	0	0	0	0	0	0	0	0	564.699	0	0	0	752.215	0	0	0	0	0	0	0	0	0	0	0	0	0	0	0	0	0	0
Kang_0001_ST002_A_NODE_98_length_9243_cov_6.537549	0	108.095	0	0	0	0	0	0	75.0811	0	0	0	0	0	0	0	0	0	0	0	0	0	0	0	0	0	0	0	0	0	0	0	0	0	0	0	0	40.5319	0	0	0	0	0	0	0	0	0	0	0
Kang_0001_ST002_A_NODE_9_length_52597_cov_10.310685	0	33.7153	0	60.1285	0	0	0	0	0	0	0	0	0	0	0	0	0	3.84365	0	0	64.7203	0	276.923	0	4925.34	0	0	0	604.54	0	7.2471	62.4785	0	0	0	0	0	0	0	0	0	0	0	0	70.0542	87.4541	0	0	10.1302
Kang_0001_ST002_A_take2_NODE_10_length_50519_cov_962.338142	0	1598.53	1505.97	0	0	0	5804.24	0	326.677	1392.46	0	0	0	0	10.2146	0	0	0	0	0	0	0	0	0	0	0	0	0	0	0	0	0	0	0	2.95418	0	0	170.047	0	0	0	0	0	0	0	0	0	0	248.22
Kang_0001_ST002_A_take2_NODE_11_length_49851_cov_252.410696	0	82.4338	352.438	198.962	0	0	0	0	15.2665	85.8075	0	0	3.51522	17.972	0	0	0	0	0	0	0	0	0	0	0	0	0	0	0	0	0	0	0	0	0	0	0	30.9015	0	0	0	0	0	0	0	0	0	0	45.2305
Kang_0001_ST002_A_take2_NODE_12_length_49452_cov_92.906027	0	0	671.398	0	0	0	0	0	17.1633	48.4792	0	0	0	0	0	0	0	0	0	0	0	0	0	0	0	0	0	0	0	0	0	0	0	0	0	0	0	24.4349	0	0	0	0	0	0	0	0	0	0	0
Kang_0001_ST002_A_take2_NODE_13_length_48211_cov_116.212310	0	0	336.301	0	0	0	0	0	190.649	84.4914	0	0	0	8.00114	0	0	0	0	0	0	0	0	0	0	0	0	0	0	0	0	0	0	0	0	0	0	0	382.253	0	0	0	0	0	0	0	0	0	0	0
Kang_0001_ST002_A_take2_NODE_16_length_42557_cov_142.541927	0	277.206	315.166	13.5478	0	0	0	0	206.316	0	0	11.3515	6.51304	2641.8	0	0	0	0	0	0	8.18013	0	0	0	0	0	0	0	0	0	0	0	0	0	0	0	0	1177.07	0	0	0	0	0	0	0	0	0	0	114.106
Kang_0001_ST002_A_take2_NODE_17_length_41921_cov_82.657980	0	0	372.984	0	0	0	0	0	76.7637	0	0	0	0	9.54619	1.90039	0	0	0	0	0	5.04793	0	0	0	0	4.5314	0	0	1.80546	0	0	0	0	0	0	0	0	941.296	0	0	0	0	0	0	0	0	0	0	1191.04
Kang_0001_ST002_A_take2_NODE_18_length_40255_cov_44.692488	0	0	181.954	0	0	0	0	0	89.8253	0	0	0	0	0	0	0	0	0	0	0	0	0	0	505.512	127.994	0	0	0	0	0	0	0	0	0	0	0	0	34.3736	0	0	0	0	0	0	0	0	0	0	0
Kang_0001_ST002_A_take2_NODE_19_length_39201_cov_676.948347	0	4493.86	5960.73	316.778	0	0	0	0	460.831	14714.5	0	0	0	0	0	0	0	0	0	0	0	0	0	0	0	0	0	0	0	0	0	0	0	0	0	0	0	211.851	15.3075	0	0	0	0	0	0	0	12.5383	0	396.846
Kang_0001_ST002_A_take2_NODE_1_length_108534_cov_107.481614	0	0	579.38	0	0	0	0	0	0	0	0	0	0	6.07143	0	0	0	0	0	0	4.60727	2.05741	0	0	0	0	219.278	0	1.06185	0	0	0	0	0	0	0	0	0	0	0	0	0	0	0	0	0	0	0	0
Kang_0001_ST002_A_take2_NODE_20_length_38671_cov_966.101901	0	1827.73	1718.01	0	0	0	5590.94	0	354.829	1564.72	0	0	0	0	7.58758	0	0	0	0	0	0	0	0	0	0	0	0	0	0	0	0	0	0	0	0	0	0	181.318	0	0	0	0	0	0	0	0	0	0	283.631
Kang_0001_ST002_A_take2_NODE_23_length_29097_cov_35.980752	0	0	122.516	0	0	0	0	0	68.0138	0	0	0	0	0	0	0	0	0	0	0	0	0	0	1021.95	252.736	0	0	0	0	0	0	0	0	0	0	0	0	31.6782	0	0	0	0	0	0	0	0	0	0	0
Kang_0001_ST002_A_take2_NODE_24_length_26137_cov_256.447473	0	0	629.072	0	0	0	0	0	7.64933	0	0	0	0	0	0	0	0	0	0	0	0	0	11.2065	0	0	0	0	0	0	0	0	1631.83	0	0	0	0	0	0	0	0	0	0	0	0	1191.57	24.8745	0	0	28.1795
Kang_0001_ST002_A_take2_NODE_25_length_26059_cov_7297.740771	0	0	25751	0	0	0	0	0	8882.1	0	0	0	16.6034	19.5821	0	8.10682	0	0	17.1404	0	0	0	18.7055	0	0	0	119.785	0	34.3949	0	127.383	0	6.58807	0	0	0	0	459.376	0	0	0	0	0	0	0	0	0	0	0
Kang_0001_ST002_A_take2_NODE_26_length_25896_cov_1367.915561	0	0	3563.42	0	0	0	0	0	69.4182	26.7779	0	0	0	0	0	0	0	0	0	0	0	0	0	0	0	0	0	0	0	0	0	0	0	0	0	0	0	453.451	0	0	0	0	0	0	0	0	0	0	50.9383
Kang_0001_ST002_A_take2_NODE_28_length_21162_cov_1356.372625	0	0	3649.75	0	0	0	0	0	86.3205	34.6356	0	0	0	0	0	0	0	0	0	0	0	0	0	0	0	0	0	0	0	0	0	0	0	0	0	0	0	463.894	0	0	0	0	0	0	0	0	0	0	65.3084
Kang_0001_ST002_A_take2_NODE_2_length_95721_cov_893.781803	0	17.9955	1224.03	0	0	780.126	2861.04	0	1536.65	284.12	0	0	0	8.06514	0	0	0	11.3555	0	0	0	0	0	0	140.176	9.53364	0	0	7.95908	0	252.84	4.66306	0	0	0	0	0	0	0	0	0	3.53168	0	0	0	0	0	0	0
Kang_0001_ST002_A_take2_NODE_30_length_19847_cov_25.975950	0	0	112.014	0	0	0	245.143	0	9.2124	0	0	0	0	10.9254	0	0	0	0	0	0	0	0	0	0	0	0	0	0	0	0	0	0	0	0	0	0	0	0	0	0	0	0	0	0	0	0	50.0321	0	0
Kang_0001_ST002_A_take2_NODE_31_length_17585_cov_169.739989	0	0	222.581	0	0	0	301.267	0	27.2594	28.3195	0	0	0	44.1176	0	0	0	0	0	0	0	0	0	0	0	0	0	0	0	0	0	0	0	0	0	0	0	177.126	0	0	0	0	0	0	0	0	0	0	591.449
Kang_0001_ST002_A_take2_NODE_32_length_16603_cov_204.632947	0	422.85	410.241	0	0	0	0	0	83.0659	67.4043	0	10.3472	0	36.922	0	0	0	0	0	0	0	0	0	0	0	0	0	0	0	0	0	0	0	0	0	0	0	1255.71	0	0	0	0	0	0	0	0	0	0	141.565
Kang_0001_ST002_A_take2_NODE_33_length_15725_cov_191.422974	0	567.624	339.924	0	0	0	0	0	70.8082	70.1259	0	10.8748	0	23.6311	0	0	0	0	0	0	0	0	0	0	0	0	0	0	0	0	0	0	0	0	0	0	0	1027.58	0	0	0	0	0	0	0	0	0	0	128.884
Kang_0001_ST002_A_take2_NODE_34_length_15651_cov_27.342716	0	184.339	87.2817	0	0	0	0	0	182.781	0	0	13.6324	8.99337	0	0	0	0	0	0	0	0	0	0	0	0	0	0	0	0	0	0	0	0	0	0	0	0	8.88724	0	0	0	0	0	0	0	0	0	0	0
Kang_0001_ST002_A_take2_NODE_35_length_15635_cov_22.022914	0	0	154.028	0	0	0	0	0	0	0	0	0	0	0	0	0	0	0	0	0	0	0	0	0	0	0	0	0	0	0	0	0	0	0	0	0	0	0	0	0	0	0	0	0	0	0	0	0	229.514
Kang_0001_ST002_A_take2_NODE_37_length_14508_cov_24.954888	0	0	212.91	0	0	0	0	0	15.2769	0	0	0	0	0	0	0	0	0	0	0	0	0	0	0	0	0	0	0	0	0	0	0	0	0	0	0	0	38.2839	0	0	0	0	0	0	0	0	0	0	48.1632
Kang_0001_ST002_A_take2_NODE_3_length_71366_cov_7429.570305	0	13.7329	22822.5	0	0	0	0	20.0582	7847.49	7.30115	0	0	84.6163	40.4253	0	3.41015	0	0	7.90018	1.15289	0	0	7.11405	6.7906	0	0	49.7507	0	11.2992	0	56.7782	0	3.11098	0	0	0	0	344.558	0	0	0	5.59747	0	0	0	0	0	0	0
Kang_0001_ST002_A_take2_NODE_40_length_13297_cov_43.697327	0	0	189.872	0	0	0	0	0	79.583	0	0	0	0	0	0	0	0	0	0	0	0	0	0	384.501	106.918	0	0	0	0	0	0	0	0	0	0	0	0	22.5962	0	0	0	0	0	0	0	0	0	0	0
Kang_0001_ST002_A_take2_NODE_41_length_13080_cov_23.785643	0	85.3211	46.8944	0	0	0	0	0	0	153.263	0	0	0	378.028	0	0	0	0	0	0	0	0	0	0	0	0	0	0	0	0	0	0	0	0	0	0	0	407.134	0	0	0	0	0	0	0	0	0	0	0
Kang_0001_ST002_A_take2_NODE_45_length_10963_cov_13.472864	0	0	147.87	0	0	0	0	0	0	0	0	0	0	0	0	0	0	0	0	0	0	0	0	0	0	0	0	0	0	0	0	0	0	0	0	0	0	0	0	0	0	0	0	0	0	0	0	0	0
Kang_0001_ST002_A_take2_NODE_47_length_10550_cov_39.786184	0	0	147.242	0	0	0	0	0	68.6075	0	0	0	0	0	0	0	0	0	0	0	0	0	0	949.8	241.773	0	0	0	0	0	0	0	0	0	0	0	0	16.7026	0	0	0	0	0	0	0	0	0	0	0
Kang_0001_ST002_A_take2_NODE_48_length_10436_cov_19.293035	0	0	207.756	0	0	0	0	0	0	0	0	0	0	0	0	0	0	0	0	0	0	0	0	0	0	0	0	0	0	0	0	0	0	0	0	0	0	0	0	0	0	0	0	0	0	0	0	0	0
Kang_0001_ST002_A_take2_NODE_4_length_61107_cov_134.474039	0	98.1413	721.336	0	0	0	0	0	75.1322	0	0	0	0	0	0	0	0	0	61.088	0	0	0	0	0	0	0	0	0	0	0	0	0	0	0	0	0	0	0	0	0	0	0	6.24737	0	0	0	0	0	0
Kang_0001_ST002_A_take2_NODE_52_length_9134_cov_21.201013	0	0	178.836	0	0	0	0	0	0	0	0	0	0	0	0	0	0	0	0	0	0	0	0	0	0	0	0	0	0	0	0	0	0	0	0	0	0	243.901	0	0	0	0	0	0	0	0	0	0	0
Kang_0001_ST002_A_take2_NODE_54_length_8810_cov_79.104512	0	0	67.6109	0	0	0	0	0	0	0	0	0	0	0	0	0	0	0	0	0	0	0	0	0	0	0	0	0	0	0	0	0	0	0	0	0	0	0	0	0	0	0	0	0	0	0	0	0	0
Kang_0001_ST002_A_take2_NODE_57_length_8145_cov_16.317676	0	96.178	31.5766	0	0	0	0	0	0	125.02	0	0	0	388.015	0	0	0	0	0	0	0	0	0	0	0	0	0	0	0	0	0	0	0	0	0	0	0	452.562	0	0	0	0	0	0	0	0	0	0	0
Kang_0001_ST002_A_take2_NODE_59_length_8053_cov_23.353213	0	0	90.5248	0	0	0	212.147	0	0	0	0	0	0	10.9368	0	0	0	0	0	0	0	0	0	0	0	0	0	0	0	0	0	0	0	0	0	0	0	0	0	0	0	0	0	0	0	0	0	0	0
Kang_0001_ST002_A_take2_NODE_5_length_60356_cov_184.115156	0	0	840.845	0	0	0	383.83	0	6.63049	9.84017	0	0	0	0	0	0	0	0	0	0	0	0	0	0	0	0	0	0	0	0	0	0	0	0	0	0	20.4186	25.0498	0	0	0	0	0	0	0	0	0	0	45.9023
Kang_0001_ST002_A_take2_NODE_60_length_7960_cov_10.886401	0	0	96.1067	0	0	0	0	0	0	0	0	0	0	0	0	0	0	0	0	0	0	0	0	0	0	0	0	0	0	0	0	0	0	0	0	0	0	0	0	0	0	0	0	0	0	0	0	0	0
Kang_0001_ST002_A_take2_NODE_62_length_7445_cov_20.471448	0	52.6892	66.4991	159.317	0	0	0	0	0	33.6066	0	0	0	0	0	0	0	0	0	0	0	0	0	0	0	0	0	0	0	0	0	0	0	0	0	0	0	0	0	0	0	0	0	0	0	0	0	0	0
Kang_0001_ST002_A_take2_NODE_63_length_7230_cov_13.383833	0	0	72.0595	0	0	0	0	0	0	0	0	0	0	0	0	0	0	0	0	0	0	0	0	0	0	0	0	0	0	0	0	0	0	0	0	0	0	1500.37	0	0	0	0	0	0	0	0	0	0	0
Kang_0001_ST002_A_take2_NODE_64_length_7165_cov_15.449789	0	0	98.3089	0	0	0	0	0	0	0	0	0	0	0	0	0	0	0	0	0	0	0	0	0	0	0	0	0	0	0	0	0	0	0	0	0	0	0	0	0	0	0	0	0	0	0	0	0	0
Kang_0001_ST002_A_take2_NODE_65_length_7134_cov_37.880209	0	0	182.846	0	0	0	0	0	97.5834	0	0	0	0	0	0	0	0	0	0	0	0	0	0	333.306	80.2277	0	0	0	0	0	0	0	0	0	0	0	0	50.8473	0	0	0	0	0	0	0	0	0	0	0
Kang_0001_ST002_A_take2_NODE_66_length_6875_cov_32.711290	0	0	334.613	0	0	0	0	0	0	0	0	0	0	0	0	0	0	0	0	0	0	0	0	0	0	0	0	0	0	0	0	0	0	0	0	0	0	0	0	0	0	0	0	0	0	0	0	0	0
Kang_0001_ST002_A_take2_NODE_6_length_60086_cov_513.187120	0	0	1227.91	0	0	5.26794	10.9469	0	26.4753	0	0	0	0	5.67576	0	0	0	0	0	0	0	0	0	0	0	0	0	3.99375	0	0	0	0	3.11055	0	0	0	0	146.516	3.0065	0	0	0	0	0	0	0	0	0	156.887
Kang_0001_ST002_A_take2_NODE_79_length_5505_cov_24.400734	0	0	141.521	0	0	0	0	0	0	0	0	0	0	0	0	0	0	0	0	0	0	0	0	0	0	0	0	0	0	0	0	0	0	0	0	0	0	0	0	0	0	0	0	0	0	0	0	0	280.701
Kang_0001_ST002_A_take2_NODE_81_length_5283_cov_23.685157	0	0	128.078	0	0	0	0	0	0	0	0	0	0	0	0	0	0	0	0	0	0	0	0	0	0	0	0	0	0	0	0	0	0	0	0	0	0	30.6708	0	0	0	0	0	0	0	0	0	0	0
Kang_0001_ST002_A_take2_NODE_82_length_5280_cov_24.073876	0	0	260.429	0	0	0	0	0	0	0	0	0	0	0	0	0	0	0	0	0	0	0	0	0	0	0	0	0	0	0	0	0	0	0	0	0	0	0	0	0	0	0	0	0	0	0	0	0	0
Kang_0001_ST002_A_take2_NODE_83_length_5265_cov_19.434741	0	0	144.562	0	0	0	0	0	0	0	0	0	0	0	0	0	0	0	0	0	0	0	0	0	0	0	0	0	0	0	0	0	0	0	0	0	0	0	0	0	0	0	0	0	0	0	0	0	221.484
Kang_0001_ST002_A_take2_NODE_84_length_5234_cov_21.282487	0	0	42.4645	0	0	0	0	0	9.77722	142.314	0	0	0	342.956	0	0	0	0	0	0	0	0	0	0	0	0	0	0	0	0	0	0	0	0	0	0	0	341.862	0	0	0	0	0	0	0	0	0	0	0
Kang_0001_ST002_A_take2_NODE_8_length_57402_cov_147.157358	0	18.6198	85.9049	0	0	0	0	0	10.1186	220.039	0	0	0	5.58086	0	0	0	0.874637	0	0	0	0	0	0	0	9.52529	9.22651	0	0	0	8.52583	0	0	0	0	0	0	31.5521	0	0	0	0	0	0	0	0	5.03945	0	240.938
Kang_0001_ST002_A_take2_NODE_9_length_55099_cov_59.330390	0	0	264.504	48.3831	0	3766.6	168.856	0	19.0256	0	0	0	0	0	0	0	0	0	0	0	0	0	0	0	0	0	0	0	0	0	0	0	0	0	0	0	0	5.91044	0	0	0	0	0	0	0	0	2954.06	0	40.4402
Kang_0001_ST003_A_NODE_10_length_7682_cov_32.415760	0	0	0	195.725	0	0	0	0	0	0	0	0	0	0	0	0	0	0	0	0	0	0	0	0	0	0	565.778	0	0	0	0	0	0	0	0	0	0	0	0	0	0	0	0	0	0	0	0	0	0
Kang_0001_ST003_A_NODE_12_length_5777_cov_47.008563	0	47.2474	0	59.5394	0	0	0	0	0	0	0	0	0	0	0	0	0	6.75455	0	0	80.9533	0	347.019	0	5807.37	0	0	0	643.234	0	9.29601	71.5631	0	0	0	0	0	0	0	0	0	0	0	0	94.9375	95.5083	0	0	0
Kang_0001_ST003_A_NODE_14_length_5104_cov_77.309368	0	0	0	119.779	0	0	0	0	0	0	0	0	0	0	0	0	0	3.70312	0	0	59.4538	0	248.758	0	3814.81	0	0	0	522.968	0	0	101.403	0	0	0	0	0	0	0	0	0	0	0	0	68.1166	58.5517	0	0	0
Kang_0001_ST003_A_NODE_1_length_53365_cov_134.215719	0	164.182	0	194.884	0	0	0	0	110.511	255.213	0	0	21.8179	131.732	0	0	0	0	0	0	0	0	39.5665	0	0	0	163.156	0	20.9764	0	0	79.1749	0	0	0	0	0	0	0	0	0	0	0	0	23.1232	9.65048	0	0	18.4937
Kang_0001_ST003_A_NODE_2_length_49637_cov_125.116312	0	74.2705	333.317	212.421	0	0	0	0	16.4533	87.48	0	0	3.65519	15.4482	0	0	0	0	0	0	0	0	0	0	0	0	0	0	0	0	0	0	0	0	0	0	0	31.4121	0	0	0	0	0	0	0	0	0	0	50.6739
Kang_0001_ST003_A_NODE_3_length_44543_cov_2421.561814	0	0	1769.04	32992.8	0	3.36696	0	0	0	0	0	0	0	0	0	0	0	0	0	0	0	0	0	0	0	0	0	0	0	0	0	0	0	0	0	0	0	0	0	0	0	0	0	0	0	0	0	0	4261.83
Kang_0001_ST003_A_NODE_4_length_37318_cov_206.718434	0	0	0	630.888	0	0	0	0	0	0	0	0	1256.45	25.0761	0	0	0	0	0	0	0	0	0	0	1718.9	0	155.871	0	0	0	0	990.572	0	0	0	0	0	0	0	0	0	0	0	0	584.671	1166.09	0	0	551.066
Kang_0001_ST003_A_NODE_5_length_10740_cov_56.993823	0	0	61.5001	273.016	0	0	0	0	0	31.6603	0	0	0	0	0	0	0	0	0	0	0	0	0	0	0	0	0	0	0	0	0	0	0	0	0	0	0	0	0	0	0	0	0	0	0	0	0	0	0
Kang_0001_ST003_A_NODE_7_length_9688_cov_21.606146	0	352.846	0	0	0	460.194	850.804	0	0	152.483	0	0	83.3733	25.7848	0	0	13.0101	0	0	0	0	0	471.256	0	0	0	3068.5	0	2981.43	0	3557.48	251.192	0	0	0	0	0	0	0	0	0	0	0	0	0	35.4027	0	0	0
Kang_0001_ST003_A_NODE_9_length_8028_cov_52.485639	0	0	0	56.2108	0	0	0	0	0	0	0	0	0	0	0	0	0	4.6801	0	0	82.0006	0	340.993	0	5888.18	0	0	0	747.937	0	9.14039	71.4424	0	0	0	0	0	0	0	0	0	0	0	0	87.5678	121.137	0	0	0
Kang_0001_ST004_A_NODE_10_length_29963_cov_333.511636	0	0	0	0	1169.02	0	0	0	0	0	0	0	0	0	0	0	0	0	0	0	0	0	0	0	0	0	0	0	0	0	0	0	0	0	0	0	0	0	0	0	0	0	0	0	0	0	0	0	0
Kang_0001_ST004_A_NODE_11_length_22304_cov_579.156142	0	0	0	0	377.437	0	0	0	0	0	0	0	0	0	0	0	86.4986	0	0	30.9944	1.56875	64.8965	0	0	0	0	0	0	0	5.70408	0	0	0	0	0	0	0	0	0	0	0	0	0	0	0	0	0	0	0
Kang_0001_ST004_A_NODE_14_length_20547_cov_261.469549	0	0	0	0	897.897	0	0	0	0	0	0	0	0	0	0	0	0	0	0	0	0	0	0	0	0	0	0	0	0	0	0	0	0	0	0	0	0	0	0	0	0	0	0	0	0	0	0	0	0
Kang_0001_ST004_A_NODE_17_length_18151_cov_628.166059	0	0	0	0	1072.12	0	0	0	0	0	0	0	0	0	0	0	3.78035	0	0	2.63396	0	0	0	0	0	0	0	0	0	0	0	0	0	0	0	0	0	0	0	0	0	0	0	0	0	0	0	0	0
Kang_0001_ST004_A_NODE_18_length_17775_cov_7.072460	0	0	0	0	0	0	0	0	0	0	1497.29	5330.76	2808.59	2859.27	92.9043	0	0	0	0	0	0	0	0	0	0	0	0	0	0	0	0	0	0	0	456.793	0	0	0	0	0	0	0	1711.53	0	0	0	0	0	0
Kang_0001_ST004_A_NODE_19_length_17758_cov_7.070497	0	0	0	0	0	0	0	0	0	0	1447.12	4257.19	1617.95	1691.03	0	0	0	0	0	0	0	0	0	0	0	0	0	0	0	0	0	0	2681.34	0	142.279	205.862	0	0	0	0	0	0	506.163	0	0	0	0	0	0
Kang_0001_ST004_A_NODE_21_length_17306_cov_329.516492	0	0	0	0	242.765	0	0	0	0	0	0	0	0	0	0	0	4.84261	0	0	6.75445	0	0	0	0	0	0	0	0	0	0	0	0	0	0	0	0	0	0	0	0	0	0	0	0	0	0	0	0	0
Kang_0001_ST004_A_NODE_24_length_16023_cov_5590.837666	0	0	0	0	14769.9	0	0	0	0	0	0	0	0	0	0	0	0	0	0	0	0	0	0	0	0	0	0	0	0	0	0	0	0	0	0	0	0	0	0	0	0	0	0	0	0	0	0	0	0
Kang_0001_ST004_A_NODE_25_length_15645_cov_337.193586	0	0	0	0	1166.45	0	0	0	0	0	0	0	0	0	0	0	0	0	0	0	0	0	0	0	0	0	0	0	0	0	0	0	0	0	0	0	0	0	0	0	0	0	0	0	0	0	0	0	0
Kang_0001_ST004_A_NODE_27_length_14013_cov_328.966972	0	0	0	0	127.037	0	0	0	0	0	0	0	0	0	0	0	0	0	3.65791	0	0	0	0	0	0	0	0	0	0	0	19.7185	0	0	0	0	0	0	0	0	0	0	0	0	0	0	0	0	0	0
Kang_0001_ST004_A_NODE_30_length_13593_cov_1471.858177	0	0	0	0	1311.06	0	0	0	0	0	0	0	0	0	0	0	0	0	0	5.58958	0	0	0	0	0	0	0	0	0	0	0	0	0	0	0	0	0	0	12.303	0	0	0	0	0	0	0	0	0	0
Kang_0001_ST004_A_NODE_31_length_13590_cov_280.799778	0	0	0	0	473.731	0	0	0	0	0	0	0	0	0	0	0	0	0	0	0	0	0	0	0	0	0	0	0	0	0	0	0	16.6804	0	0	0	0	0	0	0	0	0	0	0	0	0	0	0	0
Kang_0001_ST004_A_NODE_32_length_13465_cov_7.875988	0	0	0	0	0	0	0	0	0	0	2369.73	5758.24	2795.71	2756.56	99.1196	0	0	0	0	0	0	0	0	0	0	0	0	0	0	0	0	0	0	0	439.538	0	0	0	0	0	0	0	607.983	0	0	0	0	0	0
Kang_0001_ST004_A_NODE_35_length_12066_cov_7.300475	0	0	0	0	0	0	0	0	0	0	1302.37	3516.26	2458.46	2617.26	80.1574	0	0	0	0	0	0	0	0	0	0	0	0	0	0	0	0	0	4557.19	0	488.502	191.714	0	0	0	0	0	0	0	0	0	0	0	0	0
Kang_0001_ST004_A_NODE_36_length_11812_cov_693.237305	0	0	0	0	427.455	0	0	0	0	0	0	0	0	0	0	0	74.8838	0	0	20.5434	0	66.0751	0	0	0	0	0	0	0	0	0	0	0	0	0	0	0	0	0	0	0	0	0	0	0	0	0	0	0
Kang_0001_ST004_A_NODE_37_length_11573_cov_410.634832	0	0	0	0	1276.18	0	0	0	0	0	0	0	0	0	0	0	0	0	0	0	0	0	0	0	0	0	0	0	0	0	0	0	0	0	0	0	0	0	0	0	0	0	0	0	0	0	0	0	0
Kang_0001_ST004_A_NODE_39_length_11458_cov_7.546874	0	0	0	0	0	0	0	0	0	0	1397.29	4357.84	2384.22	2375.38	136.563	0	0	0	0	0	0	0	0	0	0	0	0	0	0	0	0	0	0	0	816.378	0	0	0	0	0	0	0	464.255	0	0	0	0	0	0
Kang_0001_ST004_A_NODE_40_length_11306_cov_186.501911	0	0	0	0	624.126	0	0	0	0	0	0	0	0	0	0	0	0	0	0	0	0	0	0	0	0	0	0	0	0	0	0	0	0	0	0	0	0	0	0	0	0	0	0	0	0	0	0	0	0
Kang_0001_ST004_A_NODE_41_length_11254_cov_7.102688	0	0	0	0	0	0	0	0	0	0	1511.98	4141.12	1955.17	1856.34	107.756	0	0	0	0	0	0	0	0	0	0	0	0	0	0	0	0	0	363.753	0	559.758	0	0	0	0	0	0	0	884.854	0	0	0	0	0	0
Kang_0001_ST004_A_NODE_45_length_10564_cov_181.227710	0	0	0	0	518.533	0	0	0	0	0	0	0	0	0	0	0	0	0	0	0	0	0	0	0	0	0	0	0	0	0	0	0	0	0	0	0	0	0	0	0	0	0	0	0	0	0	0	0	0
Kang_0001_ST004_A_NODE_47_length_9884_cov_137.071625	0	0	0	0	313.783	0	0	0	0	0	0	0	0	0	0	0	0	0	0	0	0	0	0	0	0	0	0	0	0	0	0	0	0	0	0	0	0	0	0	0	0	0	0	0	0	0	0	0	0
Kang_0001_ST004_A_NODE_4_length_41245_cov_2545.613668	0	0	0	0	2708.71	0	0	0	0	0	0	0	0	0	49.9891	0	0	0	0	0	0	0	0	0	0	0	0	0	0	0	0	0	0	0	0	0	0	0	0	0	0	0	0	0	0	0	0	0	0
Kang_0001_ST004_A_NODE_52_length_8682_cov_194.369885	0	0	0	0	382.022	0	0	0	0	0	0	0	0	0	0	0	0	0	0	0	0	0	0	0	0	0	0	0	0	0	0	0	0	0	0	0	0	0	0	0	0	0	0	0	0	0	0	0	0
Kang_0001_ST004_A_NODE_53_length_8655_cov_326.571512	0	0	0	0	664.863	0	0	0	0	0	0	0	0	0	0	0	0	0	0	0	0	0	0	0	0	0	0	0	0	0	0	0	0	0	0	0	0	0	0	0	0	0	0	0	0	0	0	0	0
Kang_0001_ST004_A_NODE_56_length_8289_cov_140.382560	0	0	0	0	474.524	0	0	0	0	0	0	0	0	0	0	0	0	0	0	0	0	0	0	0	0	0	0	0	0	0	0	0	0	0	0	0	0	0	0	0	0	0	0	0	0	0	0	0	0
Kang_0001_ST004_A_NODE_57_length_8224_cov_210.254009	0	0	0	0	609.821	0	0	0	0	0	0	0	0	0	0	0	0	0	0	0	0	0	0	0	0	0	0	0	0	0	0	0	0	0	0	0	0	0	0	0	0	0	0	0	0	0	0	0	0
Kang_0001_ST004_A_NODE_61_length_7472_cov_519.713900	0	0	0	0	708.119	0	0	0	0	0	0	0	0	0	0	0	13.4215	0	0	25.119	0	0	0	0	0	0	0	0	0	0	0	0	0	0	0	0	0	0	0	0	0	0	0	0	0	0	0	0	0
Kang_0001_ST004_A_NODE_66_length_6810_cov_1410.509845	0	0	0	0	2655.44	0	0	0	0	0	0	0	0	0	0	0	0	0	0	0	0	0	0	0	0	0	0	0	0	0	0	0	0	0	0	0	0	0	0	0	0	0	0	0	0	0	0	0	0
Kang_0001_ST004_A_NODE_6_length_38748_cov_1058.476572	0	0	0	0	2149.47	0	0	0	0	0	0	0	0	0	0	0	0	0	0	0	0	0	0	0	0	0	0	0	0	0	0	0	0	0	0	0	0	0	0	0	0	0	0	0	0	0	0	0	0
Kang_0001_ST004_A_NODE_71_length_6401_cov_125.168137	0	0	0	0	405.875	0	0	0	0	0	0	0	0	0	0	0	0	0	0	0	0	0	0	0	0	0	0	0	0	0	0	0	0	0	0	0	0	0	0	0	0	0	0	0	0	0	0	0	0
Kang_0001_ST004_A_NODE_72_length_6385_cov_5.758926	0	0	0	0	0	0	0	0	0	0	893.763	2808.67	1036.18	1079.51	124.369	0	0	0	0	0	0	0	0	0	0	0	0	0	0	0	0	0	2193.31	0	631.823	115.823	0	0	0	0	0	0	290.038	0	0	0	0	0	0
Kang_0001_ST004_A_NODE_74_length_6365_cov_138.090491	0	0	0	0	441.906	0	0	0	0	0	0	0	0	0	0	0	0	0	0	0	0	0	0	0	0	0	0	0	0	0	0	0	0	0	0	0	0	0	0	0	0	0	0	0	0	0	0	0	0
Kang_0001_ST004_A_NODE_75_length_6247_cov_176.455911	0	0	0	0	605.621	0	0	0	0	0	0	0	0	0	0	0	0	0	0	0	0	0	0	0	0	0	0	0	0	0	0	0	0	0	0	0	0	0	0	0	0	0	0	0	0	0	0	0	0
Kang_0001_ST004_A_NODE_76_length_6220_cov_203.675264	0	0	0	0	422.105	0	0	0	0	0	0	0	0	0	0	0	0	0	0	0	0	0	0	0	0	0	0	0	0	0	0	0	0	0	0	0	0	0	0	0	0	0	0	0	0	0	0	0	0
Kang_0001_ST004_A_NODE_82_length_5838_cov_192.283071	0	0	0	0	638.172	0	0	0	0	0	0	0	0	0	0	0	0	0	0	0	0	0	0	0	0	0	0	0	0	0	0	0	0	0	0	0	0	0	0	0	0	14.742	0	0	0	0	0	0	0
Kang_0001_ST004_A_NODE_83_length_5758_cov_106.791864	0	0	0	0	344.994	0	0	0	0	0	0	0	0	0	0	0	0	0	0	0	0	0	0	0	0	0	0	0	0	0	0	0	0	0	0	0	0	0	0	0	0	0	0	0	0	0	0	0	0
Kang_0001_ST004_A_NODE_85_length_5592_cov_139.333574	0	0	0	0	120.024	0	0	0	0	0	0	0	0	0	0	0	0	0	0	0	0	0	0	0	0	0	0	0	0	0	0	0	0	0	0	0	0	0	0	0	0	0	0	0	0	0	0	0	0
Kang_0001_ST004_A_NODE_86_length_5529_cov_104.999452	0	0	0	0	227.052	0	0	0	0	0	0	0	0	0	0	0	0	0	0	0	0	0	0	0	0	0	0	0	0	0	0	0	0	0	0	0	0	0	0	0	0	0	0	0	0	0	0	0	0
Kang_0001_ST004_A_NODE_87_length_5516_cov_128.977110	0	0	0	0	296.858	0	0	0	0	0	0	0	0	0	0	0	0	0	0	0	0	0	0	0	0	0	0	0	0	0	0	0	0	0	0	0	0	0	0	0	0	0	0	0	0	0	0	0	0
Kang_0001_ST004_A_NODE_89_length_5307_cov_123.895849	0	0	0	0	422.826	0	0	0	0	0	0	0	0	0	0	0	0	0	0	0	0	0	0	0	0	0	0	0	0	0	0	0	0	0	0	0	0	0	0	0	0	0	0	0	0	0	0	0	0
Kang_0003_ST001_A_NODE_13_length_10683_cov_108.262326	0	0	0	0	0	561.716	233.988	0	0	0	0	0	0	0	0	0	0	0	0	0	0	0	0	0	0	0	0	0	0	0	0	0	0	0	0	0	0	0	0	0	0	0	0	0	0	0	0	0	0
Kang_0003_ST001_A_NODE_17_length_6353_cov_58.679740	0	0	0	0	0	72.8796	0	0	0	0	0	0	0	21.8648	0	0	0	0	0	0	0	0	0	0	0	0	32.3262	0	0	0	270.112	0	0	0	0	0	0	0	0	0	0	0	0	0	0	0	0	0	25.1739
Kang_0003_ST001_A_NODE_18_length_5667_cov_83.316643	0	0	0	0	0	193.793	0	0	0	0	0	0	0	25.9053	0	0	0	0	0	0	0	0	0	0	0	0	51.9615	0	0	0	540.337	0	0	0	0	0	0	0	0	0	0	0	0	0	0	0	0	0	63.3903
Kang_0003_ST001_A_NODE_19_length_5460_cov_70.491767	0	0	0	0	0	415.065	0	0	0	0	0	0	0	0	0	0	0	0	0	0	0	0	0	0	0	0	0	0	0	0	0	0	0	0	0	0	0	0	0	0	0	0	0	0	0	0	0	0	0
Kang_0003_ST001_A_NODE_1_length_96825_cov_1077.437915	0	1060.73	0	16.9122	0	496.558	1367.19	6.02085	10.2571	1157.91	0	0	77.1223	12.1912	0	5.64534	13.2835	2.27292	4.21518	0	0	0	415.768	9.81617	0	4.86031	2674.84	0	2076.09	0	3310.14	377.903	5.53188	0	0	0	0	2.12718	0	0	0	2.07742	0	0	16.8913	38.5095	0	0	0
Kang_0003_ST001_A_NODE_21_length_5237_cov_62.275569	0	0	0	0	0	423.692	0	0	0	0	0	0	0	0	0	0	0	0	12.4539	0	0	0	0	0	0	0	0	0	0	0	0	0	0	0	0	0	0	0	0	0	0	0	0	0	0	0	0	0	0
Kang_0003_ST001_A_NODE_2_length_96525_cov_1066.310418	0	13.9173	1037.06	0	0	903.727	3330.24	0	1395.27	256.343	0	0	0	8.58071	0	0	0	9.08449	0	0	0	0	0	0	120.657	8.73351	0	0	6.66486	0	219.089	2.53876	0	0	0	0	0	0	0	0	0	2.95439	0	0	0	0	0	0	0
Kang_0003_ST001_A_NODE_3_length_96162_cov_1386.846879	0	0	0	0	0	1046.67	87.3181	0	55.6696	39.4206	0	0	0	0	0	0	0	102.305	0	0	10.5888	0	1.92578	0	13.8936	0	70.9603	0	135.942	0	0	8.80344	0	0	0	0	0	0	0	0	0	0	0	0	13.6746	0	0	0	0
Kang_0003_ST001_A_NODE_4_length_81812_cov_1238.842913	0	0	358.319	70.4515	0	4771.46	200.663	0	25.8812	0	0	0	0	0	0	0	0	0	0	0	0	0	0	0	0	0	0	0	0	0	0	0	0	0	0	0	0	5.08744	0	0	0	0	0	0	0	0	3850.73	0	58.7464
Kang_0003_ST001_A_NODE_5_length_37361_cov_254.361470	0	42.9947	0	0	0	873.099	65.3935	0	0	0	0	0	0	9.68251	0	0	0	3.23269	0	0	7.56699	0	29.4207	0	0	0	88.2065	0	5.33182	0	0	0	0	0	0	0	0	0	0	0	0	0	0	0	0	0	0	0	0
Kang_0003_ST001_A_NODE_7_length_35349_cov_600.431376	0	0	0	0	0	3391.92	0	0	0	0	0	0	0	0	0	0	0	0	0	0	0	0	0	0	0	0	0	0	0	0	40.4767	0	0	0	0	0	0	0	0	0	0	0	0	0	0	0	0	0	0
Kang_0003_ST001_A_NODE_8_length_33246_cov_283.176283	0	0	0	0	0	468.319	0	0	0	0	0	0	3.80253	35.9607	0	0	0	0	0	0	13.4662	0	7.51731	0	18.4442	0	6.81994	0	0	0	0	17.6241	0	0	0	0	0	0	0	0	0	0	0	0	0	6.12559	0	0	0
Kang_0003_ST001_A_NODE_9_length_28765_cov_229.505852	0	0	0	0	0	451.051	0	0	0	0	0	0	0	4.21593	0	0	0	0	0	0	10.5289	0	5.39724	0	19.1242	0	7.39677	0	0	0	0	16.5849	0	0	0	0	0	0	0	0	0	0	0	0	0	0	0	0	0
Kang_0003_ST002_A_NODE_10_length_13740_cov_103.319401	0	0	0	0	0	892.624	121.987	0	58.4633	34.8347	0	0	0	0	0	0	0	86.0468	0	0	8.2578	0	0	0	9.84482	0	54.4067	0	93.3367	0	0	0	0	0	0	0	0	0	0	0	0	0	0	0	0	0	0	0	0
Kang_0003_ST002_A_NODE_12_length_12208_cov_106.538550	0	0	0	0	0	0	514.642	0	0	0	0	0	0	0	0	0	0	0	0	0	0	0	0	0	0	0	0	0	0	0	0	0	0	0	0	0	5.79784	0	0	0	0	0	0	0	0	0	0	0	0
Kang_0003_ST002_A_NODE_14_length_11193_cov_155.360927	0	0	0	0	0	0	215.193	0	0	43.6668	0	0	17.8331	7.19178	0	0	0	0	0	0	5.12011	0	0	0	831.705	0	0	0	5.10959	0	0	87.5488	0	0	0	0	0	0	0	0	0	0	0	0	17.6632	0	0	0	1155
Kang_0003_ST002_A_NODE_17_length_9493_cov_95.582539	0	0	0	0	0	817.121	99.2488	0	51.0452	31.341	0	0	0	0	0	0	0	84.5483	0	0	8.35056	0	0	0	0	0	51.3551	0	106.883	0	0	0	0	0	0	0	0	0	0	0	0	0	0	0	0	0	0	0	0
Kang_0003_ST002_A_NODE_1_length_96827_cov_1848.210319	0	1101.98	0	18.2542	0	491.428	1401.73	5.38566	9.10325	1153.42	0	0	77.5072	11.2187	0	5.5505	14.8861	2.35979	3.86303	0.543973	0	0	421.058	8.81376	0	4.66909	2672.62	0	2082.41	0	3300.7	370.534	5.33811	0	0	0	0	2.13153	0	0	0	2.31097	0	0	15.5463	38.8684	0	0	0
Kang_0003_ST002_A_NODE_20_length_8091_cov_125.959308	0	0	0	0	0	0	185.698	0	0	35.4638	0	0	19.9563	0	0	0	0	0	0	0	0	0	0	0	857.434	0	0	0	0	0	0	105.253	0	0	0	0	0	0	0	0	0	0	0	0	0	0	0	0	960.879
Kang_0003_ST002_A_NODE_21_length_7461_cov_110.490143	0	0	0	0	0	0	150.488	0	0	24.8689	0	0	17.8012	0	0	0	0	0	0	0	5.13069	0	0	0	904.171	0	0	0	0	0	0	68.8536	0	0	0	0	0	0	0	0	0	0	0	0	0	0	0	0	812.651
Kang_0003_ST002_A_NODE_22_length_7241_cov_87.538408	0	0	0	0	0	997.958	110.723	0	41.6247	24.0241	0	0	0	0	0	0	0	74.2902	0	0	7.13636	0	0	0	13.7613	0	50.1461	0	100.973	0	0	0	0	0	0	0	0	0	0	0	0	0	0	0	0	0	0	0	0
Kang_0003_ST002_A_NODE_25_length_6796_cov_77.208871	0	0	0	0	0	0	752.169	0	0	0	0	0	0	0	0	0	0	0	0	0	0	0	0	0	0	0	0	0	0	0	0	0	0	0	0	0	0	0	0	0	0	0	0	0	0	0	0	0	0
Kang_0003_ST002_A_NODE_27_length_6492_cov_104.093833	0	111.132	0	0	0	0	1016.87	0	40.9344	0	0	0	0	0	0	0	0	0	0	0	0	0	0	0	0	0	0	0	0	0	0	0	0	0	0	0	0	103.478	0	0	0	0	0	0	0	0	0	0	0
Kang_0003_ST002_A_NODE_28_length_6481_cov_117.910209	0	133.649	0	0	0	0	1199.84	0	35.6498	0	0	0	0	0	0	0	0	0	0	0	0	0	0	0	0	0	0	0	0	0	0	0	0	0	0	0	0	104.687	0	0	0	0	0	0	0	0	0	0	69.0468
Kang_0003_ST002_A_NODE_2_length_96525_cov_2756.268892	0	13.2579	1027.36	0	0	910.385	3360.18	0	1384.54	255.126	0	0	0	8.43354	0	0	0	8.83507	0	0	0	0	0	0	125.783	8.18524	0	0	6.71915	0	222.093	2.94941	0	0	0	0	0	0	0	0	0	3.26423	0	0	0	0	0	0	0
Kang_0003_ST002_A_NODE_30_length_6316_cov_115.387318	0	0	0	0	0	995.428	87.9857	0	50.0718	43.4985	0	0	0	0	0	0	0	94.6438	0	0	9.39141	0	0	0	14.5646	0	72.5156	0	159.8	0	0	0	0	0	0	0	0	0	0	0	0	0	0	0	0	0	0	0	0
Kang_0003_ST002_A_NODE_31_length_6266_cov_102.863468	0	0	0	0	0	1096.89	101.558	0	45.3469	33.2113	0	0	0	0	0	0	0	113.447	0	0	11.7022	0	0	0	20.1782	0	83.9397	0	186.546	0	0	0	0	0	0	0	0	0	0	0	0	0	0	0	20.6366	0	0	0	0
Kang_0003_ST002_A_NODE_33_length_5794_cov_111.162398	0	0	0	0	0	0	481.829	0	0	0	0	0	0	0	0	0	0	0	0	0	0	0	0	0	0	0	0	0	0	0	0	0	0	0	0	0	6.81658	0	0	0	0	0	0	0	0	0	0	0	0
Kang_0003_ST002_A_NODE_3_length_91427_cov_4617.039454	0	1663.31	1477.81	5.62002	0	0	10115.3	0	325.675	1431.64	0	0	0	0	8.86728	0	0	0	0	0	0	0	0	0	0	0	0	0	0	0	0	0	0	0	3.00853	0	0	169.392	0	0	0	0	0	0	0	0	0	0	241.44
Kang_0003_ST002_A_NODE_4_length_46109_cov_239.413449	0	0	333.54	0	0	0	463.794	0	38.7737	42.1109	0	0	0	51.6545	0	0	0	0	0	0	0	14.1857	0	0	0	0	0	0	0	0	0	0	0	0	0	0	0	215.181	0	0	0	0	0	0	0	0	19.0156	0	767.275
Kang_0003_ST002_A_NODE_6_length_31826_cov_182.146297	0	0	0	0	0	0	261.576	0	0	0	0	0	0	3.07647	0	0	0	8.68972	0	0	0	6.03034	0	0	0	0	3.38216	0	0	0	0	0	0	0	0	0	0	0	0	0	0	0	0	0	0	0	0	0	0
Kang_0003_ST002_A_NODE_8_length_16322_cov_152.561751	0	0	616.049	0	0	0	404.154	0	0	0	0	0	0	0	0	0	0	0	0	0	0	0	0	0	0	0	0	0	0	0	0	0	0	0	0	0	0	25.3187	0	0	0	0	0	0	0	0	0	0	47.9794
Kang_0003_ST002_A_NODE_9_length_15770_cov_138.638944	0	0	12.9358	0	0	0	140.765	0	0	52.5598	0	0	25.4028	6.11846	0	0	0	0	0	0	6.90352	0	0	0	1004.25	0	0	0	5.75248	0	0	101.224	0	0	0	0	0	0	0	0	0	0	0	0	18.8587	0	0	0	905.613
Kang_0003_ST003_A_NODE_10_length_10497_cov_238.127274	0	0	0	0	0	0	0	1782.51	0	0	0	0	0	0	0	0	0	0	0	0	0	0	0	0	0	0	0	0	0	0	0	0	0	0	0	0	0	0	0	0	0	0	0	0	0	0	0	0	0
Kang_0003_ST003_A_NODE_13_length_9378_cov_359.968465	0	0	0	0	0	0	0	2745.67	0	0	0	0	0	0	0	0	0	0	0	0	0	0	0	0	0	0	0	0	0	0	0	0	0	0	0	0	0	0	0	0	0	0	0	0	0	0	0	0	0
Kang_0003_ST003_A_NODE_14_length_9016_cov_144.818659	0	1710.58	0	0	0	0	0	1471.38	0	0	0	0	0	0	0	0	0	0	0	0	0	0	0	0	0	0	0	0	0	0	0	0	0	0	0	0	0	0	0	0	0	0	0	0	0	0	0	0	0
Kang_0003_ST003_A_NODE_15_length_8319_cov_313.384923	0	0	0	0	0	0	0	1853.64	0	0	0	0	0	0	0	0	0	0	0	0	0	0	0	0	0	0	0	0	0	0	0	0	0	0	0	0	0	0	0	0	0	0	0	0	0	0	0	0	0
Kang_0003_ST003_A_NODE_17_length_7828_cov_101.725331	0	0	0	0	0	0	0	838.551	0	0	0	0	0	0	0	0	0	0	0	0	0	0	0	0	0	0	0	0	0	0	0	0	0	0	0	0	0	0	0	0	0	0	0	0	0	0	0	0	0
Kang_0003_ST003_A_NODE_18_length_7371_cov_119.134226	0	0	0	0	0	0	0	547.413	0	0	0	0	0	44.7803	0	0	0	0	0	184.45	16.765	38.4954	0	9.61554	0	0	0	0	0	0	0	0	0	0	0	0	0	0	0	0	0	0	0	0	0	0	0	0	0
Kang_0003_ST003_A_NODE_19_length_7365_cov_116.275923	0	0	0	0	0	0	0	1106.71	0	0	0	0	0	0	0	0	0	0	0	0	0	0	0	0	0	0	0	0	0	0	0	0	0	0	0	0	0	0	0	0	0	0	0	0	0	0	0	0	0
Kang_0003_ST003_A_NODE_1_length_97858_cov_2014.586495	0	0	0	0	0	0	0	11353.5	0	0	0	0	0	0	2459.93	0	0	0	0	0	0	3.49093	0	0	0	0	0	0	0	0	0	0	0	0	297.061	0	0	0	0	0	0	0	0	0	0	0	0	0	0
Kang_0003_ST003_A_NODE_22_length_6627_cov_244.232197	0	0	0	0	0	0	0	2378.79	0	0	0	0	0	0	0	0	0	0	0	0	0	0	0	0	0	0	0	0	0	0	0	0	0	0	0	0	0	0	0	0	0	0	0	0	0	0	0	0	0
Kang_0003_ST003_A_NODE_2_length_96509_cov_842.290667	0	19.0933	10.3392	0	0	5.26263	0	4012.68	44.086	15.7385	0	0	2.67305	1.4791	0	5.68989	0	0	11.488	1.29252	0	0	11.1706	9.55982	0	5.74165	69.4407	0	16.9395	0	77.1838	0	6.83152	0	0	0	0	6.88645	0	0	0	3.82998	0	0	0	0	0	0	0
Kang_0003_ST003_A_NODE_3_length_61314_cov_984.470853	0	0	0	0	0	0	0	9844.27	0	0	0	0	0	0	0	0	0	0	0	0	0	0	0	0	0	0	0	0	0	0	0	0	0	0	0	0	0	0	0	0	0	0	0	0	0	0	0	0	0
Kang_0003_ST003_A_NODE_4_length_46983_cov_294.959704	0	0	0	0	0	0	0	1776.34	0	0	0	0	0	0	0	0	0	0	0	0	0	0	0	0	0	0	0	0	0	0	0	0	0	0	0	0	0	0	0	0	0	0	0	0	0	0	0	0	0
Kang_0003_ST003_A_NODE_6_length_17498_cov_435.723385	0	0	0	0	0	0	0	4568.71	0	0	0	0	0	0	0	0	0	0	0	0	0	0	0	0	0	0	0	0	0	0	0	0	0	0	0	0	0	0	0	0	0	0	0	0	0	0	0	0	0
Kang_0003_ST003_A_NODE_8_length_13327_cov_164.483047	0	0	0	0	0	0	0	692.368	0	0	0	0	0	56.8883	0	0	0	0	39.8538	3.37539	0	0	0	0	0	13.9585	0	0	0	0	0	0	12.3411	0	0	0	0	0	0	0	0	12.4566	0	0	0	0	0	0	0
Kang_0007_ST001_A_NODE_10_length_46775_cov_65.795569	0	0	3504.25	0	0	0	0	0	76.4481	29.3861	0	0	0	0	0	0	0	0	0	0	0	0	0	0	0	0	0	0	0	0	0	0	0	0	0	0	0	437.099	0	0	0	0	0	0	0	0	0	0	59.3177
Kang_0007_ST001_A_NODE_11_length_45046_cov_38.521593	0	0	142.831	0	0	0	0	0	72.112	0	0	0	0	0	0	0	0	0	0	0	0	0	0	767.976	192.327	0	0	0	0	0	0	0	0	0	0	0	0	26.0193	0	0	0	0	0	0	0	0	0	0	0
Kang_0007_ST001_A_NODE_12_length_44849_cov_221.871902	0	144.451	0	158.047	0	0	0	0	107.699	229.657	0	0	24.2882	129.083	0	0	0	0	0	0	0	0	39.15	0	0	0	161.861	0	20.4293	0	0	83.4833	0	0	0	0	0	0	0	0	0	0	0	0	24.9104	10.9588	0	0	16.9955
Kang_0007_ST001_A_NODE_13_length_42503_cov_184.040285	0	245.45	287.219	0	0	0	0	0	180.901	0	0	10.0199	6.40737	2444.94	0	0	0	0	0	0	6.1055	0	0	0	0	0	0	0	0	0	0	0	0	0	0	0	0	1042.04	0	0	0	0	0	0	0	0	0	0	98.987
Kang_0007_ST001_A_NODE_14_length_39265_cov_55.361336	0	110.033	530.706	0	0	0	0	0	99.1565	0	0	0	0	0	0	0	0	0	59.1245	0	0	0	0	0	0	0	0	0	0	0	0	0	0	0	0	0	0	0	0	0	0	0	0	0	0	0	0	0	0
Kang_0007_ST001_A_NODE_17_length_28412_cov_140.094333	0	0	292.118	0	0	0	0	0	192.103	79.6664	0	0	0	6.53312	0	0	0	0	0	0	0	0	0	0	0	0	0	0	0	0	0	0	0	0	0	0	0	320.822	0	0	0	0	0	0	0	0	0	0	0
Kang_0007_ST001_A_NODE_18_length_26029_cov_5959.944213	0	0	24904.1	0	0	0	0	0	8498.76	0	0	0	17.047	20.4121	0	7.99663	0	0	17.2148	0	0	0	17.9826	0	0	0	120.462	0	36.529	0	123.491	0	6.76298	0	0	0	0	444.444	0	0	0	0	0	0	0	0	0	0	0
Kang_0007_ST001_A_NODE_1_length_96162_cov_94.626968	0	0	0	0	0	1093.86	91.8232	0	59.3931	43.3023	0	0	0	0	0	0	0	112.153	0	0	10.8968	0	1.81953	0	15.4958	0	74.2706	0	149.698	0	0	9.14196	0	0	0	0	0	0	0	0	0	0	0	0	14.7805	0	0	0	0
Kang_0007_ST001_A_NODE_20_length_21382_cov_148.645707	0	0	339.224	0	0	0	0	0	193.901	92.0684	0	0	0	7.23553	0	0	0	0	0	0	0	0	0	0	0	0	0	0	0	0	0	0	0	0	0	0	0	448.154	0	0	0	0	0	0	0	0	0	0	0
Kang_0007_ST001_A_NODE_21_length_18987_cov_28.902176	0	0	0	0	0	0	63.6105	0	139.395	0	0	0	22.0381	41.9959	0	0	0	0	0	0	0	0	0	0	0	0	0	0	0	0	0	0	0	0	0	0	0	0	0	174.329	665.585	0	0	0	0	0	0	0	0
Kang_0007_ST001_A_NODE_24_length_16603_cov_94.678632	0	443.447	285.543	0	0	0	0	0	84.0677	73.3611	0	11.4028	0	41.9373	0	0	0	0	0	0	0	0	0	0	0	0	0	0	0	0	0	0	0	0	0	0	0	1185.12	0	0	0	0	0	0	0	0	0	0	116.756
Kang_0007_ST001_A_NODE_26_length_16354_cov_549.144671	0	1867.94	0	0	0	0	0	108.997	836.438	479.014	0	0	0	0	0	0	0	0	0	0	0	0	0	0	0	0	0	0	0	0	0	0	0	0	0	0	0	0	0	0	0	0	0	0	0	0	0	0	0
Kang_0007_ST001_A_NODE_27_length_16025_cov_133.420726	0	198.607	69.2636	0	0	0	0	0	202.564	0	0	11.0648	8.76444	0	0	0	0	0	0	0	0	0	0	0	0	0	0	0	0	0	0	0	0	0	0	0	0	8.64413	0	0	0	0	0	0	0	0	0	0	0
Kang_0007_ST001_A_NODE_28_length_15718_cov_93.124370	0	500.12	292.165	0	0	0	0	0	96.3454	49.06	0	16.9305	0	18.9854	0	0	0	0	0	0	0	0	0	0	0	0	0	0	0	0	0	0	0	0	0	0	0	1015.22	0	0	0	0	0	0	0	0	0	0	128.573
Kang_0007_ST001_A_NODE_29_length_15459_cov_32.964684	0	150.471	32.5805	0	0	0	0	0	125.717	0	0	0	0	0	0	0	0	0	0	0	0	0	0	0	0	0	0	0	0	0	0	0	0	0	0	0	0	48.6888	0	0	0	0	0	0	0	0	0	0	0
Kang_0007_ST001_A_NODE_2_length_95720_cov_2479.302064	0	19.8661	1169.85	0	0	823.897	3070.53	0	1545.1	288.863	0	0	0	9.1499	0	0	0	10.8198	0	0	0	0	0	0	128.924	8.66688	0	0	8.37326	0	239.237	3.68216	0	0	0	0	0	0	0	0	0	3.06452	0	0	0	0	0	0	0
Kang_0007_ST001_A_NODE_30_length_14646_cov_41.365020	0	0	969.34	0	0	0	0	0	33.9316	0	0	0	0	9.93088	0	0	0	0	0	0	0	0	0	0	0	0	0	0	0	0	0	0	0	0	0	0	0	132.058	0	0	0	0	0	0	0	0	0	0	195.204
Kang_0007_ST001_A_NODE_31_length_14134_cov_21.619149	0	0	1089.2	0	0	0	0	0	19.6882	0	0	0	0	0	0	0	0	0	0	0	0	0	0	0	0	0	0	0	0	0	0	0	0	0	0	0	0	149.733	10.9149	0	0	0	0	0	0	0	0	0	121.734
Kang_0007_ST001_A_NODE_33_length_11500_cov_22.800175	0	0	876.707	0	0	0	0	0	18.4499	0	0	0	0	0	0	0	0	0	0	0	0	0	0	0	0	0	0	0	0	0	0	0	0	0	0	0	0	120.273	0	0	0	0	0	0	0	0	0	0	112.04
Kang_0007_ST001_A_NODE_37_length_9365_cov_5.707734	0	0	0	0	0	0	0	0	0	0	0	0	0	0	17.5107	11716.5	0	0	0	0	0	0	0	0	0	0	0	0	0	0	0	0	0	232.133	0	0	2095.65	0	2630.75	0	0	277.261	11.8475	0	0	0	0	0	0
Kang_0007_ST001_A_NODE_39_length_9172_cov_10.094987	0	0	0	0	0	0	0	0	15.0088	0	0	0	0	0	0	0	0	0	0	0	0	0	0	0	0	0	0	0	0	0	0	0	0	0	0	0	0	62.2126	0	0	0	0	0	0	0	0	0	0	0
Kang_0007_ST001_A_NODE_3_length_89031_cov_44.555678	0	374	34.2823	0	0	0	0	0	79.821	174.284	0	0	0	0	0	0	0	0	0	0	0	0	0	0	0	0	0	0	0	0	0	0	0	0	0	0	0	3.14322	0	0	0	0	0	0	0	0	0	0	24.3873
Kang_0007_ST001_A_NODE_41_length_8769_cov_215.550838	0	165.147	0	165.909	0	0	0	0	96.8429	231.698	0	0	23.8616	132.793	0	0	0	0	0	0	0	0	47.4875	0	0	0	189.087	0	28.5616	0	0	33.6522	0	0	0	0	0	0	0	0	0	0	0	0	0	0	0	0	0
Kang_0007_ST001_A_NODE_43_length_7885_cov_13.879566	0	170.256	78.8605	0	383.88	0	0	0	68.7743	1701	0	0	0	0	0	0	0	0	0	0	0	0	0	0	0	0	0	0	0	0	0	0	0	0	0	0	0	46.354	0	0	0	0	0	0	0	0	0	0	0
Kang_0007_ST001_A_NODE_44_length_7720_cov_18.321853	0	183.663	104.163	0	328.707	0	0	0	103.032	1644.24	0	0	0	0	0	0	0	0	0	0	0	0	0	0	0	0	0	0	0	0	0	0	0	0	0	0	0	0	0	0	0	0	0	0	0	0	0	0	0
Kang_0007_ST001_A_NODE_45_length_7407_cov_26.943825	0	0	1074.63	0	0	0	0	0	18.943	0	0	0	0	0	0	0	0	0	0	0	0	0	0	0	0	0	0	0	0	0	0	0	0	0	0	0	0	127.757	0	0	0	0	0	0	0	0	0	0	102.643
Kang_0007_ST001_A_NODE_47_length_6392_cov_21.160013	0	0	0	0	0	0	0	0	62.73	0	0	0	13.4477	24.8751	0	0	0	0	0	0	0	0	0	0	0	0	0	0	0	0	0	0	0	0	0	0	0	0	0	102.731	505.711	0	0	0	0	0	0	0	0
Kang_0007_ST001_A_NODE_48_length_6289_cov_14.991659	0	0	1175.77	0	0	0	0	0	43.8519	0	0	0	0	31.0295	0	0	0	0	0	0	0	0	0	0	0	0	0	0	0	0	94.4345	0	0	0	0	0	0	0	0	0	0	0	0	0	0	0	0	0	0
Kang_0007_ST001_A_NODE_4_length_88860_cov_429.155577	0	1587.11	1532.66	0	0	0	5629.65	0	335.311	1377.35	0	0	0	0	8.83888	0	0	0	0	0	0	0	0	0	0	0	0	0	0	0	0	0	0	0	2.92547	0	0	170.44	0	0	0	0	0	0	0	0	0	0	255.191
Kang_0007_ST001_A_NODE_50_length_5723_cov_15.112738	0	0	0	0	0	0	0	0	67.9854	0	0	0	0	25.9945	0	0	0	0	0	0	0	0	0	0	0	0	0	0	0	0	0	0	0	0	0	0	0	0	0	0	0	0	0	0	0	0	0	0	0
Kang_0007_ST001_A_NODE_51_length_5711_cov_19.470297	0	0	31.3088	0	0	0	0	0	0	94.9868	0	0	0	0	0	0	0	0	0	0	0	0	0	0	0	0	0	0	0	0	0	0	0	0	0	0	0	23.0713	0	0	0	0	0	0	0	0	0	0	162.689
Kang_0007_ST001_A_NODE_5_length_72003_cov_5891.933174	0	15.2509	23206	0	0	3.88965	0	19.3991	7960.58	6.63375	0	0	87.9153	39.9544	0	3.58257	0	0	7.81891	1.16598	0	0	8.37088	6.32607	0	0	52.739	0	13.4478	0	59.7396	0	3.2766	0	0	0	0	351.811	0	0	0	5.96757	0	0	0	0	0	0	0
Kang_0007_ST001_A_NODE_6_length_60075_cov_42.885172	0	0	168.668	0	0	0	0	0	90.2032	0	0	0	0	0	0	0	0	0	0	0	0	0	0	554.532	144.029	0	0	0	0	0	0	0	0	0	0	0	0	34.8347	0	0	0	0	0	0	0	0	0	0	0
Kang_0007_ST001_A_NODE_7_length_51257_cov_48.348619	0	26.8408	87.2643	0	0	0	0	0	11.2948	240.333	0	0	0	5.6031	0	0	0	0.907997	0	0	0	0	0	0	0	10.5139	8.9147	0	0	0	8.7015	0	0	0	0	0	0	29.4537	0	0	0	0	0	0	0	0	5.73257	0	238.457
Kang_0007_ST001_A_NODE_8_length_48273_cov_72.394811	0	0	0	0	0	0	0	0	406.897	0	0	0	0	0	0	0	0	0	0	0	0	0	0	0	0	0	0	0	0	0	0	0	0	0	0	0	0	0	0	0	0	0	0	0	0	0	0	0	0
Kang_0007_ST001_A_NODE_9_length_47024_cov_26.535821	0	71.7429	331.387	201.335	0	0	0	0	15.3441	86.745	0	0	3.43136	16.231	0	0	0	0	0	0	0	0	0	0	0	0	0	0	0	0	0	0	0	0	0	0	0	31.4894	0	0	0	0	0	0	0	0	0	0	51.1427
Kang_0007_ST002_A_NODE_11_length_33392_cov_116.721721	0	0	0	0	0	0	0	0	0	98.5657	0	0	0	3.47671	0	0	0	0	0	0	0	0	3.35548	0	0	0	6.69639	0	191.05	0	23.3921	0	0	18.7592	0	0	0	0	23.8343	0	0	0	0	0	0	0	0	0	0
Kang_0007_ST002_A_NODE_12_length_30683_cov_136.033760	0	71.4344	0	0	0	0	0	0	0	224.087	0	0	0	0	0	0	0	0	0	0	0	0	0	0	0	0	40.9484	0	33.2389	0	44.1126	0	0	0	0	0	0	0	0	0	0	0	0	0	0	0	0	0	23.4218
Kang_0007_ST002_A_NODE_15_length_23875_cov_6193.919270	0	3067.99	0	0	0	137.565	507.386	0	0	4874.78	0	0	18.1178	0	0	8.36389	6.17693	0	0	0	0	0	103.413	22.3042	0	0	690.966	0	463.098	0	939.209	113.235	114.843	0	0	1349.66	0	0	0	0	0	0	0	0	0	12.4504	0	0	0
Kang_0007_ST002_A_NODE_16_length_22958_cov_140.961053	0	86.055	47.1749	0	0	0	0	0	4.95231	162.895	0	0	0	381.142	0	0	0	0	0	0	0	0	0	0	0	0	0	0	0	0	0	0	0	0	0	0	0	449.557	0	0	0	0	0	0	0	0	0	0	0
Kang_0007_ST002_A_NODE_17_length_21043_cov_119.595626	0	600.026	302.587	0	0	0	0	0	56.0802	175.835	0	11.4826	0	23.7447	0	0	0	0	0	0	0	0	0	0	0	0	0	0	0	0	0	0	0	0	0	0	0	970.975	0	0	0	0	0	0	0	0	0	0	131.173
Kang_0007_ST002_A_NODE_18_length_20304_cov_334.544817	0	0	0	0	0	0	0	0	0	275.025	0	0	0	8.09282	0	0	0	4.84063	0	0	8.32777	0	6.42498	0	0	0	66.1027	0	83.3486	0	0	0	0	0	0	0	0	0	0	0	0	0	0	0	0	0	0	0	0
Kang_0007_ST002_A_NODE_19_length_20117_cov_129.793390	0	99.1308	360.434	226.623	0	0	0	0	14.86	94.6644	0	0	0	17.2969	0	0	0	0	0	0	0	0	0	0	0	0	0	0	0	0	0	0	0	0	0	0	0	35.7606	0	0	0	0	0	0	0	0	0	0	51.1834
Kang_0007_ST002_A_NODE_1_length_96885_cov_494.705060	0	16.7447	1029.55	0	0	719.037	2557.55	0	1383.81	351.341	0	0	0	8.10048	0	0	0	8.46276	0	0	0	0	0	0	123.976	8.58627	0	0	7.83209	0	216.438	3.19652	0	0	0	0	0	0	0	0	0	3.04609	0	0	0	0	0	0	0
Kang_0007_ST002_A_NODE_21_length_18562_cov_71.982871	0	0	9.66823	0	0	0	130.747	0	0	40.1522	0	0	24.7453	8.51976	0	0	0	0	0	0	6.30734	0	0	0	996.066	0	0	0	6.65229	0	0	120.098	0	0	0	0	0	0	0	0	0	0	0	0	15.1807	0	0	0	852.36
Kang_0007_ST002_A_NODE_23_length_18272_cov_145.931822	0	209.432	0	0	0	0	0	0	0	454.804	0	0	0	0	0	0	0	0	0	0	0	0	0	0	0	0	83.2406	0	62.88	0	82.8229	0	0	0	0	0	0	0	0	0	0	0	0	0	0	0	0	0	61.586
Kang_0007_ST002_A_NODE_24_length_17248_cov_92.939045	0	0	0	0	0	1214.4	66.6989	0	49.6468	52.0578	0	0	0	0	0	0	0	112.42	0	0	14.3875	0	0	0	17.6731	0	104.783	0	198.273	0	0	15.1184	0	0	0	0	0	0	0	0	0	0	0	0	18.4402	0	0	0	0
Kang_0007_ST002_A_NODE_25_length_17137_cov_8.015221	0	0	90.7675	0	0	0	0	0	0	8.67409	0	0	0	0	0	0	0	0	0	0	0	0	0	0	0	0	0	0	0	0	0	0	0	0	0	0	0	30.2996	0	0	0	0	0	0	0	0	32521.9	0	0
Kang_0007_ST002_A_NODE_27_length_16419_cov_137.276705	0	91.6497	467.32	245.294	0	0	0	0	16.9717	116.401	0	0	0	16.3222	0	0	0	0	0	0	0	0	0	0	0	0	0	0	0	0	0	0	0	0	0	0	0	35.9769	0	0	0	0	0	0	0	0	0	0	55.7639
Kang_0007_ST002_A_NODE_28_length_16327_cov_109.891409	0	73.4248	0	0	0	0	0	0	0	233.287	0	0	0	0	0	0	0	0	0	0	0	0	0	0	0	0	58.2942	0	42.8233	0	51.4601	0	0	0	0	0	0	0	0	0	0	0	0	0	0	0	0	0	0
Kang_0007_ST002_A_NODE_29_length_16244_cov_357.526719	0	2572.23	0	0	0	0	0	134.882	1057.09	735.373	0	0	0	0	0	0	0	0	0	0	0	0	0	0	0	0	0	0	0	0	0	0	0	0	0	0	0	0	0	0	0	0	0	0	0	0	0	0	0
Kang_0007_ST002_A_NODE_2_length_90702_cov_1999.889649	0	2192.42	1654.48	9.70279	0	0	6667.99	0	364.322	1973.74	0	0	0	0	9.60212	0	0	0	0	0	0	0	0	0	0	0	0	0	0	0	0	0	0	0	3.929	0	0	180.195	0	0	0	0	0	0	0	0	0	0	313.347
Kang_0007_ST002_A_NODE_30_length_15595_cov_62.806178	0	0	265.605	0	0	0	245.98	0	25.6526	53.8578	0	0	0	48.3671	0	0	0	0	0	0	0	0	0	0	0	0	0	0	0	0	0	0	0	0	0	0	0	169.135	0	0	0	0	0	0	0	0	0	0	547.298
Kang_0007_ST002_A_NODE_31_length_15528_cov_220.594173	0	0	0	0	0	0	0	0	0	80.0393	0	0	9.85559	28.7103	0	0	0	30.1197	0	0	29.286	0	7.36508	0	13.4021	0	300.498	0	29.5415	0	37.3128	31.4694	0	0	0	0	0	0	0	0	0	0	0	0	19.9095	0	0	0	135.296
Kang_0007_ST002_A_NODE_32_length_14130_cov_79.269982	0	0	261.409	0	0	0	0	0	149.465	86.1161	0	0	0	0	0	0	0	0	0	0	0	0	0	0	0	0	0	0	0	0	0	0	0	0	0	0	0	322.579	0	0	0	0	0	0	0	0	0	0	0
Kang_0007_ST002_A_NODE_35_length_13270_cov_183.403935	0	106.08	389.507	282.97	0	0	0	0	19.7723	140.996	0	0	0	21.7058	0	0	0	0	0	0	0	0	0	0	0	0	0	0	0	0	0	0	0	0	0	0	0	38.0147	0	0	0	0	0	0	0	0	0	0	62.9937
Kang_0007_ST002_A_NODE_36_length_13203_cov_123.066930	0	95.6851	35.7835	0	0	0	0	0	0	149.14	0	0	0	368.52	0	0	0	0	0	0	0	0	0	0	0	0	0	0	0	0	0	0	0	0	0	0	0	359.122	0	0	0	0	0	0	0	0	0	0	0
Kang_0007_ST002_A_NODE_37_length_12490_cov_78.670527	0	0	0	0	0	1136.22	80.7046	0	48.6883	43.9717	0	0	0	0	0	0	0	111.563	0	0	13.1397	0	0	0	16.4067	0	93.7696	0	201.04	0	0	0	0	0	0	0	0	0	0	0	0	0	0	0	0	0	0	0	0
Kang_0007_ST002_A_NODE_39_length_12252_cov_107.048209	0	0	0	0	0	0	0	0	11.3877	280.77	0	0	0	0	36.9211	0	0	0	0	0	0	0	0	0	0	0	0	0	0	0	0	0	0	0	35.6228	0	0	0	0	0	0	0	0	0	0	0	0	0	0
Kang_0007_ST002_A_NODE_3_length_74004_cov_5539.977417	0	3635.65	0	6.97495	0	189.573	617.968	9.1075	11.0076	4485.88	0	0	34.5336	4.60265	0	5.5175	6.07058	0.573838	4.26001	0	0	0	165.857	10.5837	0	3.31334	1054.22	0	758.293	0	1350.77	175.519	152.791	0	0	2019.27	0	2.38421	0	0	0	3.04969	0	0	6.12631	15.6599	2.18998	0	0
Kang_0007_ST002_A_NODE_42_length_11206_cov_100.499058	0	581.53	224.043	0	0	0	0	0	51.7845	141.561	0	0	0	21.6241	0	0	0	0	0	0	0	0	0	0	0	0	0	0	0	0	0	0	0	0	0	0	0	780.85	0	0	0	0	0	0	0	0	0	0	109.585
Kang_0007_ST002_A_NODE_46_length_9879_cov_84.200326	0	0	0	0	0	920.149	65.327	0	58.6764	50.2224	0	0	0	0	0	0	0	81.8373	0	0	8.34804	0	0	0	0	0	57.6066	0	83.779	0	0	0	0	0	0	0	0	0	0	0	0	0	0	0	0	0	0	0	0
Kang_0007_ST002_A_NODE_48_length_9521_cov_113.826115	0	80.6144	0	0	0	0	0	0	0	186.967	0	0	0	0	0	0	0	0	0	0	0	0	0	0	0	0	29.7008	0	19.8834	0	34.8123	0	0	0	0	0	0	0	0	0	0	0	0	0	0	0	0	0	0
Kang_0007_ST002_A_NODE_49_length_9344_cov_66.715578	0	411.345	37.4795	0	0	0	0	0	73.1148	158.133	0	0	0	0	0	0	0	0	0	0	0	0	0	0	0	0	0	0	0	0	0	0	0	0	0	0	0	0	0	0	0	0	0	0	0	0	0	0	0
Kang_0007_ST002_A_NODE_4_length_58229_cov_924.937240	0	14.8865	81.3635	0	0	0	0	0	11.0059	236.657	0	0	0	5.23797	0	0	0	0	0	0	0	0	0	0	0	8.59277	8.17172	0	0	0	10.0434	0	0	0	0	0	0	29.6638	0	0	0	0	0	0	0	0	4.33735	0	241.874
Kang_0007_ST002_A_NODE_50_length_9210_cov_117.304096	0	0	0	0	0	0	0	0	0	628.425	0	0	0	0	0	0	0	0	0	0	0	0	0	0	0	0	0	0	0	0	0	0	0	0	0	0	0	0	0	0	0	0	0	0	0	0	0	0	0
Kang_0007_ST002_A_NODE_51_length_9025_cov_79.415942	0	66.8944	0	0	0	0	0	0	0	206.789	0	0	0	0	0	0	0	0	0	0	0	0	0	0	0	0	65.1175	0	65.7227	0	66.8485	0	0	0	0	0	0	0	0	0	0	0	0	0	0	0	0	0	0
Kang_0007_ST002_A_NODE_54_length_8621_cov_58.210600	0	0	256.913	0	0	0	0	0	163.853	67.5314	0	0	0	0	0	0	0	0	0	0	0	0	0	0	0	0	0	0	0	0	0	0	0	0	0	0	0	293.235	0	0	0	0	0	0	0	0	0	0	0
Kang_0007_ST002_A_NODE_55_length_8547_cov_152.103038	0	505.973	44.2108	0	0	0	0	0	127.36	284.371	0	0	0	0	0	0	0	0	0	0	0	0	0	0	0	0	0	0	0	0	0	0	0	0	0	0	0	0	0	0	0	0	0	0	0	0	0	0	36.2922
Kang_0007_ST002_A_NODE_56_length_8385_cov_58.055822	0	140.376	0	0	0	0	0	0	0	120.064	0	0	0	0	0	0	0	0	0	0	0	0	0	0	60.6783	0	0	0	0	0	0	0	0	0	0	0	0	0	0	0	0	0	0	0	0	0	0	0	0
Kang_0007_ST002_A_NODE_57_length_8362_cov_63.596003	0	0	0	0	0	0	0	0	0	32.6578	0	0	0	37.8363	0	0	0	9.43973	110.143	0	62.7198	0	376.917	0	0	0	183.149	0	0	0	0	0	0	0	0	0	0	0	0	0	0	0	0	0	0	0	0	0	0
Kang_0007_ST002_A_NODE_58_length_8333_cov_94.849481	0	52.9297	0	0	0	0	0	0	0	140.735	0	0	0	0	0	0	0	0	0	0	0	0	0	0	0	0	40.0681	0	38.6548	0	39.4237	0	0	0	0	0	0	0	0	0	0	0	0	0	0	0	0	0	0
Kang_0007_ST002_A_NODE_59_length_8192_cov_80.961165	0	191.186	0	0	0	0	0	0	0	179.833	0	0	0	0	0	0	0	0	0	0	0	0	0	0	52.0938	0	0	0	0	0	0	0	0	0	0	0	0	0	0	0	0	0	0	0	0	0	0	0	0
Kang_0007_ST002_A_NODE_5_length_57947_cov_191.604367	0	0	0	0	0	0	0	0	0	1091.6	0	0	0	0	0	0	0	0	0	0	0	0	0	0	0	0	0	0	0	0	0	0	0	0	0	0	0	0	0	0	0	0	0	0	0	0	0	0	0
Kang_0007_ST002_A_NODE_61_length_7594_cov_103.241279	0	0	0	0	0	0	125.138	0	0	56.6802	0	0	18.081	0	0	0	0	0	0	0	3.82962	0	0	0	796.852	0	0	0	0	0	0	89.0258	0	0	0	0	0	0	0	0	0	0	0	0	21.3928	0	0	0	903.287
Kang_0007_ST002_A_NODE_62_length_7511_cov_79.265692	0	0	0	0	0	950.532	68.2668	0	39.0469	43.8071	0	0	0	0	0	0	0	90.4303	0	0	12.4601	0	0	0	17.3438	0	80.0582	0	139.53	0	0	0	0	0	0	0	0	0	0	0	0	0	0	0	0	0	0	0	0
Kang_0007_ST002_A_NODE_67_length_7178_cov_104.179559	0	0	217.924	0	0	0	0	0	162.159	105.021	0	0	0	0	0	0	0	0	0	0	0	0	0	0	0	0	0	0	0	0	0	0	0	0	0	0	0	354.283	0	0	0	0	0	0	0	0	0	0	0
Kang_0007_ST002_A_NODE_69_length_7041_cov_58.618809	0	689.985	0	0	0	0	0	0	0	282.139	0	0	0	38.2734	0	0	0	0	0	0	0	0	0	0	0	0	0	0	0	0	0	0	0	0	0	0	0	0	0	0	0	0	0	0	0	0	268.715	0	0
Kang_0007_ST002_A_NODE_6_length_53559_cov_520.024409	0	187.278	0	164.657	0	0	0	0	110.409	283.249	0	0	20.3837	130.412	0	0	0	0	0	0	0	0	38.7903	0	0	0	168.679	0	21.9431	0	0	75.6397	0	0	0	0	0	0	0	0	0	0	0	0	23.6627	9.50875	0	0	15.4418
Kang_0007_ST002_A_NODE_74_length_6796_cov_59.886515	0	0	0	0	0	659.168	40.3501	0	43.2416	33.8876	0	0	0	0	0	0	0	64.7565	0	0	6.25076	0	0	0	9.21342	0	43.9303	0	91.2467	0	0	0	0	0	0	0	0	0	0	0	0	0	0	0	0	0	0	0	0
Kang_0007_ST002_A_NODE_75_length_6543_cov_79.363903	0	0	0	0	0	854.009	73.2835	0	55.7885	38.3721	0	0	0	0	0	0	0	87.3349	0	0	7.46857	0	0	0	11.2509	0	51.6107	0	116.147	0	0	0	0	0	0	0	0	0	0	0	0	0	0	0	0	0	0	0	0
Kang_0007_ST002_A_NODE_77_length_6365_cov_71.928209	0	230.308	31.8309	103.435	0	0	0	0	0	112.066	0	0	0	0	0	0	0	0	0	0	0	0	0	0	0	0	0	0	0	0	0	0	0	0	0	0	0	98.4568	0	0	0	0	0	0	0	0	0	0	308.393
Kang_0007_ST002_A_NODE_78_length_6331_cov_57.233907	0	557.412	0	0	0	0	0	0	0	311.891	0	0	0	31.4191	0	0	0	0	0	0	0	0	0	0	0	0	0	0	0	0	0	0	0	0	0	0	0	0	0	0	0	0	0	0	0	0	317.941	0	0
Kang_0007_ST002_A_NODE_79_length_6304_cov_62.512242	0	0	0	0	0	0	0	0	0	122.032	0	0	0	0	0	0	0	0	0	0	0	0	0	0	0	0	60.815	0	50.4694	0	74.0237	0	0	0	0	0	0	0	0	0	0	0	0	0	0	0	0	0	0
Kang_0007_ST002_A_NODE_85_length_5896_cov_52.712036	0	0	0	0	0	0	0	0	0	138.204	0	0	0	0	0	0	0	0	0	0	0	0	0	0	0	0	0	0	0	0	0	0	0	0	0	0	0	95.0812	0	0	0	0	0	0	0	0	0	0	0
Kang_0007_ST002_A_NODE_86_length_5800_cov_41.918364	0	0	0	0	0	0	0	0	0	37.9195	0	0	0	79.6388	0	0	0	0	0	0	0	0	7.01791	0	0	0	16.2826	0	0	0	108.864	0	0	0	0	0	0	0	0	0	0	0	0	0	0	0	0	0	0
Kang_0007_ST002_A_NODE_87_length_5789_cov_63.660970	0	0	0	0	0	0	183.716	0	0	51.967	0	0	18.1294	0	0	0	0	0	0	0	3.55148	0	0	0	850.375	0	0	0	0	0	0	101.439	0	0	0	0	0	0	0	0	0	0	0	0	22.5484	0	0	0	1060.5
Kang_0007_ST002_A_NODE_89_length_5783_cov_61.779504	0	0	0	0	0	0	0	0	0	94.9939	0	0	0	0	0	0	0	0	21.6851	0	0	0	0	0	0	0	0	0	0	0	27.4961	0	0	0	0	0	0	0	0	0	0	0	0	0	0	0	0	0	0
Kang_0007_ST002_A_NODE_8_length_47362_cov_128.164754	0	486.746	38.1125	0	0	0	0	0	102.432	267.672	0	0	0	0	0	0	0	0	0	0	0	0	0	0	0	0	0	0	0	0	0	0	0	0	0	0	0	3.94946	0	0	0	0	0	0	0	0	0	0	37.4608
Kang_0007_ST002_A_NODE_91_length_5585_cov_31.159675	0	0	1928.01	0	0	0	0	0	67.4966	28.165	0	0	0	0	0	0	0	0	0	0	0	0	0	0	0	0	0	0	0	0	0	0	0	0	0	0	0	267.821	0	0	0	0	0	0	0	0	0	0	26.0535
Kang_0007_ST002_A_NODE_93_length_5509_cov_63.683352	0	0	0	0	0	0	0	0	0	65.7092	0	0	0	99.3221	0	0	0	0	0	0	0	0	0	0	0	0	16.2715	0	0	0	118.98	0	0	0	0	0	0	0	0	0	0	0	0	0	0	0	0	0	0
Kang_0007_ST002_A_NODE_94_length_5464_cov_130.323535	0	0	0	0	0	970.726	89.5829	0	54.5283	63.9412	0	0	0	0	0	0	0	99.7942	0	0	12.3815	0	0	0	14.9661	0	71.3881	0	138.767	0	0	0	0	0	0	0	0	0	0	0	0	0	0	0	0	0	0	0	0
Kang_0007_ST003_A_NODE_13_length_38057_cov_54.512736	0	0	0	0	0	0	0	0	0	0	540.94	0	0	0	0	0	0	0	0	0	0	0	0	0	0	9.51631	0	0	0	0	0	0	0	0	0	0	0	0	0	0	0	0	0	0	0	0	0	0	0
Kang_0007_ST003_A_NODE_14_length_37318_cov_184.798003	0	0	0	0	0	0	0	0	0	0	1303.29	0	0	0	0	0	0	0	0	0	0	0	0	0	0	0	0	0	0	0	0	0	0	0	0	0	0	0	0	0	0	0	0	0	0	0	0	0	0
Kang_0007_ST003_A_NODE_15_length_33110_cov_39.776736	0	0	0	0	0	0	0	0	0	0	281.238	0	0	0	0	0	0	0	0	0	0	211.006	0	0	0	0	0	0	0	0	0	0	0	0	0	0	0	0	0	0	0	0	0	0	0	0	0	0	0
Kang_0007_ST003_A_NODE_16_length_30027_cov_86.788336	0	0	56.2209	181.937	0	0	0	0	0	0	929.665	0	0	0	0	0	0	0	0	0	0	0	0	61.6303	0	0	0	0	0	0	0	0	0	0	0	0	0	0	0	0	0	0	0	0	0	0	0	0	0
Kang_0007_ST003_A_NODE_18_length_26265_cov_46.410225	0	0	0	0	0	0	0	0	0	0	245.412	0	0	314.224	0	0	0	0	0	0	0	0	0	0	0	0	0	0	0	0	0	0	0	0	0	0	0	0	0	0	0	173.706	144.656	0	0	0	0	0	0
Kang_0007_ST003_A_NODE_19_length_25519_cov_49.124647	0	0	0	0	0	0	0	0	0	0	274.948	0	0	271.493	0	0	0	0	0	0	0	0	0	0	0	0	0	0	0	0	0	0	0	0	0	0	0	0	0	0	0	0	0	0	0	0	0	0	0
Kang_0007_ST003_A_NODE_1_length_118119_cov_1097.881454	0	0	0	0	0	0	0	0	0	0	2098.53	4135.22	1976.51	2017.27	93.2142	0	0	0	0	0	0	0	0	0	0	0	0	0	0	0	0	0	1830.8	0	507.896	117.816	0	0	0	0	0	8.4048	754.72	0	0	0	0	0	0
Kang_0007_ST003_A_NODE_20_length_25167_cov_87.599275	0	0	0	0	0	0	0	0	0	0	822.138	0	0	0	0	0	0	0	0	0	0	0	0	0	0	0	0	0	0	0	0	0	0	0	0	0	0	0	0	0	0	0	0	0	0	0	0	0	0
Kang_0007_ST003_A_NODE_21_length_23493_cov_24.384205	0	0	0	0	0	0	0	0	0	0	81.5179	0	9.404	28.0778	0	0	0	0	0	0	0	0	0	0	0	0	0	0	0	0	0	0	0	0	0	0	0	0	0	0	0	0	0	0	0	0	0	0	0
Kang_0007_ST003_A_NODE_26_length_16586_cov_363.968451	0	0	0	0	0	0	0	0	0	0	4166.41	0	0	0	0	0	0	0	0	0	0	0	0	0	0	0	0	0	0	0	0	0	0	0	0	0	0	0	0	0	0	0	0	0	0	0	0	0	0
Kang_0007_ST003_A_NODE_28_length_16049_cov_34.835001	0	0	0	0	0	0	0	0	0	0	324.78	0	0	0	0	0	0	0	0	0	0	0	0	0	0	0	0	0	0	0	0	0	0	0	0	0	0	0	0	0	0	0	0	0	0	0	0	0	0
Kang_0007_ST003_A_NODE_2_length_95392_cov_240.611767	0	24.072	0	0	0	5.69859	4.27369	9.34092	12.852	18.0463	2218.3	0	0	0	0	6.37435	0	0	6.08564	0.613864	0	0	9.81058	8.01961	0	3.78189	66.8224	0	16.8976	0	72.8256	0	8.57483	0	0	0	0	2.96461	0	0	0	2.05325	0	0	0	0	0	0	0
Kang_0007_ST003_A_NODE_30_length_14288_cov_138.054732	0	0	0	0	0	0	0	0	0	0	1252.29	0	0	0	28.2113	0	0	0	0	0	0	0	0	0	0	0	0	0	0	0	0	0	0	0	0	0	0	0	0	0	0	0	0	0	0	0	0	0	0
Kang_0007_ST003_A_NODE_32_length_14137_cov_104.535090	0	0	0	0	0	0	0	0	0	0	210.727	237.964	249.152	1266.29	0	0	0	0	0	0	0	0	0	263.77	0	0	0	0	0	0	0	0	0	0	0	0	0	0	0	0	0	0	0	0	0	0	0	0	0
Kang_0007_ST003_A_NODE_33_length_13918_cov_148.992282	0	0	0	0	0	0	0	0	0	0	651.733	0	0	0	0	0	0	0	0	0	0	0	0	0	0	0	0	0	0	0	0	0	0	0	0	0	0	0	0	0	0	0	0	0	0	0	0	0	0
Kang_0007_ST003_A_NODE_34_length_12188_cov_19.616913	0	0	0	0	0	0	0	0	0	0	88.3951	0	0	0	0	0	0	0	0	0	0	0	0	0	0	0	0	0	0	0	196.676	0	0	0	0	0	0	0	0	0	0	0	0	0	0	0	0	0	0
Kang_0007_ST003_A_NODE_37_length_11551_cov_25.511917	0	0	0	0	0	0	0	0	0	0	122.096	0	0	0	0	0	0	0	0	0	0	0	0	0	0	0	0	0	0	0	222.69	0	0	0	0	0	0	0	0	0	0	0	0	0	0	0	0	0	0
Kang_0007_ST003_A_NODE_38_length_11057_cov_21.545174	0	0	0	0	0	0	0	0	0	0	209.112	0	0	0	0	0	0	0	0	0	0	0	0	0	0	0	0	0	0	0	0	0	0	0	0	0	0	0	0	0	0	0	0	0	0	0	0	0	0
Kang_0007_ST003_A_NODE_39_length_10778_cov_440.404737	0	0	0	0	0	0	0	0	0	0	2134.39	0	0	117.843	0	0	0	0	0	0	0	0	0	0	0	0	0	0	0	0	0	0	0	0	0	0	0	0	0	0	0	0	0	0	0	0	0	0	0
Kang_0007_ST003_A_NODE_3_length_84164_cov_236.190515	0	0	0	0	0	0	0	0	0	0	1951.77	0	0	0	0	0	0	0	0	0	0	0	0	2.94168	0	0	0	0	0	0	0	0	0	0	0	0	0	0	0	0	0	0	0	0	0	0	0	0	0
Kang_0007_ST003_A_NODE_42_length_9677_cov_25.947412	0	0	0	0	0	0	0	0	0	0	286.107	0	0	0	0	0	0	0	0	0	0	0	0	0	0	0	0	0	0	0	0	0	0	0	0	0	0	0	0	0	0	0	0	0	0	0	0	0	0
Kang_0007_ST003_A_NODE_43_length_9662_cov_21.910898	0	0	0	0	0	0	0	0	0	0	29.8821	0	0	129.707	0	0	0	0	0	0	0	47.0384	16.522	0	0	0	73.5875	0	0	0	17.0051	0	0	0	0	0	0	0	0	0	0	0	0	0	0	0	0	0	0
Kang_0007_ST003_A_NODE_48_length_8330_cov_20.772568	0	0	0	0	0	0	0	0	0	0	91.4064	0	0	36.6918	0	0	0	0	0	0	0	0	0	0	0	0	0	0	0	0	0	0	0	0	0	0	0	0	0	0	0	0	0	0	0	0	0	0	0
Kang_0007_ST003_A_NODE_49_length_7962_cov_22.195776	0	0	0	0	0	0	0	0	0	0	177.787	0	0	0	0	0	0	0	0	0	0	0	0	0	0	0	0	0	0	0	0	0	0	0	0	0	0	0	0	0	0	0	0	0	0	0	0	0	0
Kang_0007_ST003_A_NODE_4_length_59983_cov_376.703795	0	0	0	0	0	0	0	0	0	0	2242.37	0	0	107.422	0	0	0	0	0	0	0	0	0	0	0	0	0	0	0	0	0	0	0	0	0	0	0	0	0	0	0	0	0	0	0	0	0	0	0
Kang_0007_ST003_A_NODE_54_length_7048_cov_19.437437	0	0	0	0	0	0	0	0	0	0	80.2798	0	0	0	0	0	0	0	0	0	0	0	0	0	0	0	0	0	0	0	239.558	0	0	0	0	0	0	0	0	0	0	0	0	0	0	0	0	0	0
Kang_0007_ST003_A_NODE_55_length_6969_cov_38.513740	0	0	0	0	0	0	0	0	0	0	242.113	0	0	0	0	0	0	0	0	0	0	0	0	0	0	0	0	0	0	0	0	0	0	0	0	0	0	0	0	0	0	0	0	0	0	0	0	0	0
Kang_0007_ST003_A_NODE_56_length_6898_cov_22.366944	0	0	0	0	0	0	0	0	0	0	225.206	0	0	0	0	0	0	0	0	0	0	0	0	0	0	0	0	0	0	0	0	0	0	0	0	0	0	0	0	0	0	0	0	0	0	0	0	0	0
Kang_0007_ST003_A_NODE_57_length_6897_cov_30.087109	0	0	0	0	0	0	0	0	0	0	313.658	0	0	0	0	0	0	0	0	0	0	0	0	0	0	0	0	0	0	0	0	0	0	0	0	0	0	0	0	0	0	0	0	0	0	0	0	0	0
Kang_0007_ST003_A_NODE_5_length_57939_cov_101.083771	0	0	0	0	0	0	0	0	0	0	969.959	0	0	0	0	0	0	0	0	0	0	0	0	0	0	0	0	0	0	0	0	0	0	0	0	0	0	0	0	0	0	0	0	0	0	0	0	0	0
Kang_0007_ST003_A_NODE_62_length_6553_cov_209.965990	0	0	0	0	0	0	0	0	0	0	883.524	0	0	0	0	0	0	0	0	0	0	0	0	0	0	0	0	0	0	0	0	0	0	0	0	0	0	0	0	0	0	0	0	0	0	0	0	0	0
Kang_0007_ST003_A_NODE_63_length_6288_cov_21.081341	0	0	0	0	0	0	0	0	0	0	161.107	0	0	0	0	0	0	0	0	0	0	0	0	0	0	0	0	0	0	0	0	0	0	0	0	0	0	0	0	0	0	0	0	0	0	0	0	0	0
Kang_0007_ST003_A_NODE_64_length_6242_cov_29.244222	0	0	0	0	0	0	0	0	0	0	153.197	0	0	0	0	0	0	0	764.191	0	0	0	0	0	0	0	0	0	0	0	0	0	0	0	0	0	0	0	0	0	0	0	0	0	0	0	0	0	0
Kang_0007_ST003_A_NODE_65_length_6019_cov_19.613514	0	0	0	0	0	0	0	0	0	0	93.6954	0	0	0	0	0	0	0	0	0	0	0	0	0	0	0	0	0	0	0	207.489	0	0	0	0	0	0	0	0	0	0	0	0	0	0	0	0	0	0
Kang_0007_ST003_A_NODE_67_length_5645_cov_15.699106	0	0	0	0	0	0	0	0	0	0	74.0728	0	0	89.0703	0	0	0	0	0	0	0	0	0	0	0	0	0	0	0	0	0	0	0	0	0	0	0	0	0	0	0	0	0	0	0	0	0	0	0
Kang_0007_ST003_A_NODE_68_length_5463_cov_26.942493	0	0	0	0	0	0	0	0	0	0	213.168	0	0	0	0	0	0	0	0	0	0	0	0	0	0	0	0	0	0	0	0	0	0	0	0	0	0	0	0	0	0	0	0	0	0	0	0	0	0
Kang_0007_ST003_A_NODE_73_length_5109_cov_9.651959	0	0	0	0	0	0	0	0	0	0	39.8857	0	24.0054	34.3333	0	0	0	0	0	0	0	0	0	0	0	0	0	0	0	0	0	0	0	0	0	0	0	0	0	0	0	0	0	0	0	0	0	0	0
Kang_0007_ST003_A_NODE_7_length_47214_cov_35.426684	0	0	0	0	0	0	0	0	0	0	227.595	0	0	0	0	0	0	0	0	0	0	35.1215	0	0	0	0	0	0	0	0	0	0	0	0	0	0	0	0	0	0	0	0	0	0	0	0	0	0	0
Kang_0007_ST003_A_NODE_8_length_45640_cov_144.900033	0	0	0	0	0	0	0	0	0	0	1401.61	0	0	0	0	0	0	0	0	0	0	0	0	0	0	0	0	0	0	0	0	0	0	0	0	0	0	0	0	0	0	0	0	0	0	0	0	0	0
Kang_0007_ST003_A_NODE_9_length_42830_cov_148.036306	0	0	0	0	0	0	0	0	0	0	1639.34	24.7704	0	0	0	0	0	0	0	0	0	0	0	0	0	0	0	0	0	0	0	0	0	0	0	0	0	0	0	0	0	0	0	0	0	0	0	0	0
Kang_0007_ST004_A_NODE_10_length_5242_cov_69.905726	0	408.237	199.495	0	0	0	0	0	58.9132	0	0	33.4144	0	21.6732	0	0	0	0	0	0	0	0	0	0	0	0	0	0	0	0	0	0	0	0	0	0	0	837.078	0	0	0	0	0	0	0	0	0	0	65.4856
Kang_0007_ST004_A_NODE_1_length_111634_cov_11258.812238	0	0	0	0	0	0	0	0	0	0	1661.78	4718.03	2271.68	2314.74	96.6269	0	0	0	0	0	0	0	0	0	0	0	0	0	0	0	0	0	1327.57	0	518.042	89.9505	0	0	0	0	0	7.51041	743.385	0	0	0	0	0	2.17906
Kang_0007_ST004_A_NODE_3_length_61558_cov_330.726046	3926.19	0	0	0	0	0	0	0	0	0	15.3807	574.934	0	0	0	0	0	0	0	0	0	0	0	0	0	0	0	0	0	0	0	0	0	0	0	0	0	0	0	0	0	0	0	0	0	0	0	0	0
Kang_0007_ST004_A_NODE_4_length_16759_cov_965.450993	0	0	0	0	0	0	0	0	0	0	76.5448	1179.62	292.442	0	0	0	0	0	0	0	0	0	0	0	0	0	0	0	0	0	0	0	0	0	0	0	0	0	0	0	0	0	0	0	0	0	0	0	0
Kang_0007_ST004_A_NODE_5_length_14137_cov_480.712866	0	0	0	0	0	0	0	0	0	0	264.498	274.283	261.007	1384.92	0	0	0	0	0	0	0	0	0	302.938	0	0	0	0	0	0	0	0	0	0	0	0	0	0	0	0	0	0	0	0	0	0	0	0	0
Kang_0007_ST004_A_NODE_6_length_7787_cov_129.644723	0	0	0	0	0	0	0	0	0	0	0	170.553	0	0	0	0	0	0	0	0	0	0	0	0	0	0	0	0	0	0	0	0	0	0	0	0	68.7491	0	0	0	0	0	0	0	0	0	0	0	0
Kang_0007_ST004_A_NODE_8_length_6224_cov_118.204895	0	0	0	0	0	0	0	0	0	0	0	164.885	0	0	0	0	0	0	0	0	0	0	0	0	0	0	0	0	0	0	0	0	0	0	0	0	79.6259	0	0	0	0	0	0	0	0	0	0	0	0
Kang_0009_ST001_A_NODE_108_length_8374_cov_11.817767	0	0	0	0	0	0	0	0	0	0	0	0	40.4721	0	0	0	0	0	0	0	0	0	0	0	0	0	0	0	0	0	0	0	0	0	0	0	0	0	0	0	0	0	0	0	0	0	0	0	0
Kang_0009_ST001_A_NODE_113_length_8279_cov_9.842777	0	0	0	0	0	0	0	0	0	40.8191	0	0	11.076	88.7521	0	0	0	0	0	0	0	0	0	0	0	0	19.4769	0	0	0	121.365	0	0	0	0	0	0	0	0	0	0	0	0	0	0	0	0	0	0
Kang_0009_ST001_A_NODE_116_length_8000_cov_6.744871	0	0	0	0	0	0	0	0	0	0	0	0	0	60.8529	0	0	0	69.8031	0	0	24.5467	0	30.5488	0	10.1275	0	0	0	0	0	0	0	0	0	0	0	0	0	0	0	0	0	0	0	0	0	0	0	0
Kang_0009_ST001_A_NODE_117_length_7851_cov_5.553617	0	0	0	0	0	0	0	0	0	0	0	0	0	0	0	0	0	0	0	0	0	0	0	0	0	0	0	0	0	0	0	0	0	0	0	0	0	133.971	0	0	0	0	0	0	0	0	0	0	0
Kang_0009_ST001_A_NODE_118_length_7849_cov_5.352836	0	0	0	0	0	0	0	0	0	0	0	0	13.7831	44.9662	0	0	0	0	0	0	0	0	0	0	0	0	0	0	0	0	0	0	0	0	0	0	0	0	0	0	0	0	0	0	0	0	0	0	0
Kang_0009_ST001_A_NODE_11_length_41601_cov_98.941462	0	0	0	0	0	0	0	0	0	0	26.0597	17.3015	340.92	410.111	0	0	0	0	0	0	0	0	0	0	0	0	0	0	0	0	0	0	0	0	0	0	0	0	0	0	0	0	0	0	0	0	0	0	0
Kang_0009_ST001_A_NODE_121_length_7687_cov_9.035639	0	0	0	0	0	0	0	0	0	0	0	0	25.1476	98.9336	0	0	0	0	0	0	0	0	0	0	0	0	0	0	0	0	0	0	0	0	0	0	0	0	0	0	0	0	0	0	0	0	0	0	0
Kang_0009_ST001_A_NODE_126_length_7461_cov_153.495409	0	0	0	0	0	0	0	0	0	0	0	0	720.943	159.387	0	0	0	0	0	0	0	0	0	0	0	37.9812	0	0	0	0	0	0	0	0	0	0	0	0	0	0	337.31	0	0	0	0	0	0	0	0
Kang_0009_ST001_A_NODE_127_length_7441_cov_14.957216	0	0	0	0	0	0	0	0	0	0	0	0	22.1715	0	41.0132	12145.1	27.8148	0	0	0	2560.89	0	0	0	0	0	0	0	0	0	0	0	0	367.14	0	0	4642.98	0	5748.77	0	0	568.412	16.4786	0	0	0	0	0	0
Kang_0009_ST001_A_NODE_12_length_40867_cov_27.257841	0	0	0	0	0	0	0	0	0	0	23.4669	7.20237	73.2559	312.863	0	0	0	0	0	0	0	0	0	0	0	0	0	0	0	0	0	0	0	0	0	0	0	0	0	0	0	0	0	0	0	0	0	0	0
Kang_0009_ST001_A_NODE_132_length_7315_cov_15.518182	0	0	0	0	0	0	0	0	0	30.3474	0	0	21.6035	142.942	0	0	0	0	0	0	0	0	7.28591	0	0	0	26.7943	0	0	0	181.4	0	0	0	0	0	0	0	0	0	0	0	0	0	0	0	0	0	0
Kang_0009_ST001_A_NODE_133_length_7314_cov_10.561923	0	0	0	0	0	0	0	0	0	0	0	0	75.4133	0	0	0	0	0	0	0	0	0	0	0	0	0	0	0	0	0	0	0	0	0	0	0	0	96.2383	0	0	0	0	0	0	0	0	0	0	0
Kang_0009_ST001_A_NODE_136_length_7252_cov_4.647909	0	0	0	0	0	0	0	0	0	0	0	0	0	59.3372	0	0	0	0	0	5.55862	48.2514	0	0	10.2973	0	0	0	0	0	0	0	0	0	0	0	0	0	0	0	0	0	0	0	0	0	0	0	0	0
Kang_0009_ST001_A_NODE_139_length_7170_cov_11.222488	0	0	0	0	0	0	0	0	0	0	0	0	46.3012	0	0	0	0	0	0	0	0	0	0	0	0	0	0	0	0	0	0	0	0	0	0	0	0	0	0	0	0	0	0	0	0	0	0	0	0
Kang_0009_ST001_A_NODE_146_length_7016_cov_6.250826	0	177.308	56.998	0	0	0	0	0	161.733	0	0	0	0	0	0	0	0	0	0	0	0	0	0	0	0	0	0	0	0	0	0	0	0	0	0	0	0	0	0	0	0	0	0	0	0	0	0	0	0
Kang_0009_ST001_A_NODE_14_length_36428_cov_3050.214500	0	0	0	178.973	0	0	0	0	0	0	0	0	4867.8	70.3607	0	0	0	0	0	0	0	0	0	0	1418.04	0	135.81	0	0	0	0	914.093	0	0	0	0	0	0	0	0	0	0	0	0	543.758	1078.16	0	0	184.804
Kang_0009_ST001_A_NODE_159_length_6765_cov_5.526379	0	0	0	0	0	0	0	0	0	0	0	0	0	0	0	5265.44	0	0	0	0	0	0	0	0	0	0	0	0	0	0	0	0	0	0	0	0	6136.22	0	1783.47	0	0	0	0	0	0	0	0	0	0
Kang_0009_ST001_A_NODE_15_length_32652_cov_41.093935	0	0	0	0	0	0	0	0	0	0	0	0	99.8388	167.693	0	0	0	0	0	0	0	0	13.8006	0	0	0	4.02369	0	0	0	71.9533	0	0	0	0	0	0	0	0	0	0	0	12.7772	0	0	0	0	0	0
Kang_0009_ST001_A_NODE_16_length_32437_cov_22.960750	0	0	0	20.1758	0	0	0	0	0	0	28.8561	0	24.4958	189.537	0	0	0	0	0	0	0	59.7076	17.863	0	0	0	87.6098	0	0	0	18.8062	0	0	0	0	0	0	0	0	0	0	0	0	0	0	0	0	0	14.7598
Kang_0009_ST001_A_NODE_171_length_6541_cov_12.629972	0	0	0	0	0	0	0	0	0	0	0	395.337	13.7245	0	0	0	304.348	0	383.288	0	0	0	0	2331.69	0	15.0164	0	0	0	0	0	0	148.934	0	0	53.9414	0	0	47.3562	362.196	0	0	0	0	0	0	0	0	0
Kang_0009_ST001_A_NODE_173_length_6513_cov_8.045835	0	0	0	0	0	0	0	0	0	0	0	0	21.1094	599.36	0	0	0	0	0	0	0	0	0	0	0	0	0	0	0	0	0	0	0	0	0	0	0	0	0	0	0	0	0	0	0	0	0	0	0
Kang_0009_ST001_A_NODE_17_length_26804_cov_14.663576	0	0	0	0	0	0	0	0	0	0	2580.45	0	19.9501	0	38.082	12177.2	11.8827	0	0	0	0	0	0	0	0	0	0	0	0	0	0	0	0	427.143	0	0	4385.69	0	5570.97	0	0	580.715	20.2418	0	0	0	0	0	0
Kang_0009_ST001_A_NODE_187_length_6207_cov_5.505202	0	0	0	0	0	0	0	0	0	0	0	0	0	0	0	0	0	0	0	0	0	26.7701	0	0	0	0	0	0	0	0	0	0	0	0	0	0	0	0	0	0	0	0	0	0	0	0	0	0	0
Kang_0009_ST001_A_NODE_190_length_6140_cov_12.431224	0	0	0	0	0	0	0	0	0	0	0	0	71.5977	0	0	0	0	0	0	0	0	0	0	0	0	0	0	0	0	0	0	0	0	0	0	0	0	0	0	234.918	1201.01	0	0	0	0	0	0	0	0
Kang_0009_ST001_A_NODE_192_length_6102_cov_10.196957	0	0	0	0	0	0	0	0	0	0	0	0	38.4327	0	0	0	0	0	0	0	0	0	0	0	0	0	0	0	0	0	0	0	0	0	0	0	0	26.4565	0	0	0	0	0	0	0	0	0	0	0
Kang_0009_ST001_A_NODE_19_length_21848_cov_19.221401	0	0	30.6312	0	0	0	0	0	0	0	0	0	72.0066	16.7167	0	0	0	0	0	0	0	0	0	0	0	0	0	0	0	0	0	0	0	0	0	0	0	0	0	0	0	0	0	0	0	0	0	0	0
Kang_0009_ST001_A_NODE_1_length_143252_cov_111.235305	0	0	0	0	0	0	0	0	0	0	0	0	330.044	288.433	16.2899	0	0	234.864	0	0	268.217	0	3378.52	0	0	0	0	0	0	0	0	0	0	71.28	0	0	0.337081	0	0	0	0	0	0	0	0	0	0	0	0
Kang_0009_ST001_A_NODE_203_length_5976_cov_11.160108	0	0	0	0	0	0	0	0	0	44.3869	0	0	0	97.8054	0	0	0	0	0	0	0	0	0	0	0	0	25.0691	0	4.40497	0	137.13	33.9975	0	0	0	0	0	0	0	0	0	0	0	0	0	0	0	0	0
Kang_0009_ST001_A_NODE_205_length_5955_cov_7.158644	0	0	0	0	0	0	0	0	17.7999	0	0	0	49.9294	83.2528	0	0	0	0	0	0	0	0	0	0	0	0	0	0	0	0	0	0	0	0	0	0	0	28.1204	0	0	0	0	0	0	0	0	273.099	0	0
Kang_0009_ST001_A_NODE_209_length_5875_cov_6.978866	0	0	221.907	132.762	0	0	0	0	0	67.3745	0	0	0	15.8305	0	0	0	0	0	0	0	0	0	0	0	0	0	0	0	0	0	0	0	0	0	0	0	28.4768	0	0	0	0	0	0	0	0	0	0	25.2849
Kang_0009_ST001_A_NODE_20_length_21440_cov_11.144073	0	0	0	0	0	0	0	0	0	0	0	0	0	3.84223	0	0	0	0	0	0	0	0	7.5952	0	18.0685	0	93.4235	0	0	0	0	23.6477	5.71277	0	0	0	0	0	0	0	0	0	0	0	0	0	0	0	0
Kang_0009_ST001_A_NODE_211_length_5854_cov_13.540266	0	0	0	0	0	0	0	0	0	0	0	0	62.726	15.4414	0	0	0	0	0	0	0	0	0	0	0	0	0	0	0	0	0	0	0	0	0	0	0	0	0	0	0	0	0	0	0	0	0	0	0
Kang_0009_ST001_A_NODE_21_length_19414_cov_113.393099	0	0	0	0	0	0	0	0	0	0	0	0	162.941	42.3139	0	0	3.15471	0	0	0	0	0	0	0	0	26.5134	0	0	0	0	0	0	0	0	0	0	0	0	0	212.802	3754.94	0	0	0	0	0	0	0	0
Kang_0009_ST001_A_NODE_222_length_5715_cov_7.363251	0	179.27	69.6612	0	0	0	0	0	166.371	0	0	0	11.4716	0	0	0	0	0	0	0	0	0	0	0	0	0	0	0	0	0	0	0	0	0	0	0	0	13.7619	0	0	0	0	0	0	0	0	0	0	0
Kang_0009_ST001_A_NODE_225_length_5696_cov_5.455416	0	0	0	0	0	0	0	0	0	0	0	0	15.6852	0	0	0	0	0	0	0	0	0	0	0	0	0	0	0	0	0	0	0	0	0	0	0	0	186.152	0	0	0	0	0	0	0	0	0	0	0
Kang_0009_ST001_A_NODE_22_length_19346_cov_15.406148	0	0	0	0	0	0	0	0	0	0	0	0	41.786	0	0	0	0	0	0	0	4.11861	0	0	0	0	0	11.2493	0	46.6516	0	3025.33	0	0	0	0	0	0	0	0	0	0	0	0	0	0	0	0	0	0
Kang_0009_ST001_A_NODE_250_length_5388_cov_10.795237	0	86.3139	309.445	251.514	0	0	0	0	15.2757	108.29	0	0	0	26.9946	0	0	0	0	0	0	0	0	0	0	0	0	0	0	0	0	0	0	0	0	0	0	0	37.8442	0	0	0	0	0	0	0	0	0	0	55.5561
Kang_0009_ST001_A_NODE_252_length_5344_cov_10.892796	0	0	0	0	0	0	0	0	0	0	0	0	72.3589	76.8118	0	0	0	0	0	0	0	0	0	0	0	0	0	0	0	0	0	0	0	0	0	0	0	0	0	0	0	0	0	0	0	0	0	0	0
Kang_0009_ST001_A_NODE_254_length_5331_cov_7.719864	0	0	0	0	0	0	0	0	0	35.333	0	0	0	45.4337	0	0	0	9.89263	128.539	0	72.5546	0	449.827	0	0	0	208.286	0	0	0	0	0	0	0	0	0	0	0	0	0	0	0	0	0	0	0	0	0	0
Kang_0009_ST001_A_NODE_255_length_5325_cov_6.098102	0	0	0	0	0	0	0	0	0	0	0	0	0	0	0	0	0	0	15.7178	0	0	0	0	0	0	0	0	0	0	0	0	0	8.42552	0	0	0	0	0	0	7.19619	12.6845	0	17.6353	0	0	0	0	0	0
Kang_0009_ST001_A_NODE_261_length_5228_cov_9.715446	0	0	0	0	0	0	0	0	0	0	0	0	32.5183	13.5739	0	0	0	0	0	0	0	0	0	0	0	0	0	0	0	0	0	0	0	0	0	0	0	119.084	0	0	0	0	0	0	0	0	0	0	0
Kang_0009_ST001_A_NODE_264_length_5183_cov_6.315913	0	0	0	0	0	0	0	0	0	0	0	0	0	0	0	0	0	6.67336	0	0	4.14461	0	22.3535	0	0	0	305.568	0	8.89504	0	0	0	0	0	0	0	0	0	0	0	0	0	0	0	0	0	0	0	0
Kang_0009_ST001_A_NODE_268_length_5171_cov_8.944879	0	0	343.868	0	0	0	0	0	31.7498	0	0	0	27.7448	26.2233	0	0	0	0	0	0	0	0	0	0	0	0	0	0	0	0	0	0	0	0	0	0	0	678.848	0	0	0	0	0	0	0	0	967.415	0	76.7557
Kang_0009_ST001_A_NODE_270_length_5135_cov_7.144685	0	0	0	0	0	0	0	0	0	0	0	0	56.1672	10.0067	0	0	0	0	0	0	0	0	0	0	0	0	0	0	0	0	0	0	0	0	0	0	0	0	0	0	0	0	0	0	0	0	0	0	0
Kang_0009_ST001_A_NODE_271_length_5132_cov_4.877290	0	0	0	0	0	0	0	0	0	0	0	0	17.1666	8.28146	0	0	0	0	0	0	0	0	0	0	0	0	0	0	0	0	0	0	0	0	0	0	0	0	0	0	0	0	0	0	0	0	0	0	0
Kang_0009_ST001_A_NODE_273_length_5125_cov_6.889349	0	0	0	0	0	100.778	0	0	0	0	0	0	0	20.977	0	0	0	0	0	0	0	0	0	0	0	0	31.3108	0	0	0	260.405	0	0	0	0	0	0	0	0	0	0	0	0	0	0	0	0	0	0
Kang_0009_ST001_A_NODE_276_length_5080_cov_4.980498	0	0	0	0	0	0	0	0	0	0	0	0	27.8481	10.6974	0	0	0	0	0	0	0	0	0	0	0	0	0	0	0	0	0	0	0	0	0	0	0	0	0	0	0	0	0	0	0	0	0	0	0
Kang_0009_ST001_A_NODE_282_length_4987_cov_43.008719	0	0	0	0	0	0	0	0	0	0	27.4455	0	155.951	162.878	0	0	0	0	0	0	0	0	0	0	0	0	0	0	0	0	0	0	0	0	0	0	0	0	0	0	0	0	0	0	0	0	0	0	0
Kang_0009_ST001_A_NODE_28_length_16879_cov_10.141286	0	0	0	0	0	0	0	0	0	0	0	0	11.9729	7.31268	0	0	0	0	0	0	0	0	15.0685	0	42.1695	0	183.228	0	3.24029	0	0	27.3225	0	0	0	0	0	0	0	0	0	0	0	0	0	0	0	0	0
Kang_0009_ST001_A_NODE_29_length_16759_cov_103.075949	0	0	0	0	0	0	0	0	0	0	88.0659	1094.29	284.843	0	0	0	0	0	0	0	0	0	0	0	0	0	0	0	0	0	0	0	0	0	0	0	0	0	0	0	0	0	0	0	0	0	0	0	0
Kang_0009_ST001_A_NODE_2_length_111634_cov_2450.523955	0	0	0	0	0	0	0	0	0	0	1651.31	4732.01	2271.51	2294.56	98.8999	0	0	0	0	0	0	0	0	0	0	0	0	0	0	0	0	0	1327.72	0	521.388	91.5883	0	0	0	0	0	7.2613	750.615	0	0	0	0	0	0
Kang_0009_ST001_A_NODE_30_length_16169_cov_45.714037	0	0	0	0	0	0	0	0	0	0	0	0	110.957	38.5098	0	0	0	0	0	0	0	0	0	0	0	0	0	0	0	0	0	0	0	0	0	0	0	0	0	0	0	0	0	0	0	0	0	0	0
Kang_0009_ST001_A_NODE_32_length_15528_cov_29.581660	0	0	0	22.1788	0	0	0	0	0	83.1285	0	0	11.9872	25.2445	0	0	0	26.5718	0	0	28.8647	0	5.02191	0	14.5354	0	295.868	0	26.716	0	36.2359	36.9431	0	0	0	0	0	0	0	0	0	0	0	0	17.5809	0	0	0	125.006
Kang_0009_ST001_A_NODE_3_length_78765_cov_27.609198	0	0	14.1128	10.7611	0	0	179.253	0	0	42.4311	0	0	26.2136	7.14688	0	0	0	0.861398	0	0	5.43475	0	0	0	961.72	0	0	0	4.41228	0	0	108.129	0	0	0	0	0	0	0	0	0	0	0	0	20.5711	0	0	0	1091.14
Kang_0009_ST001_A_NODE_41_length_14137_cov_194.492954	0	0	0	0	0	0	0	0	0	0	210.304	239.45	244.546	1278.4	0	0	0	0	0	0	0	0	0	253.629	0	0	0	0	0	0	0	0	0	0	0	0	0	0	0	0	0	0	0	0	0	0	0	0	0
Kang_0009_ST001_A_NODE_48_length_13092_cov_11.160773	0	0	58.0613	74.477	0	0	0	0	11.6448	48.8883	0	0	26.4095	8.12156	0	0	0	0	0	0	0	0	0	0	0	0	0	0	0	0	0	0	0	0	0	0	0	87.3047	0	0	0	0	0	0	0	0	0	0	0
Kang_0009_ST001_A_NODE_49_length_13075_cov_18.400000	0	0	0	0	0	0	0	0	0	0	0	0	131.657	10.5167	0	0	0	0	0	0	0	0	0	0	0	0	0	0	0	0	0	0	0	0	0	0	0	0	0	0	0	0	0	0	0	0	0	0	0
Kang_0009_ST001_A_NODE_4_length_61161_cov_55.105407	0	0	0	0	0	0	0	0	0	0	32.4414	10.5464	198.815	187.556	0	0	0	0	0	0	0	0	0	0	0	0	0	7.08233	0	0	0	0	0	0	0	0	0	0	0	0	0	3.69871	2.93593	0	0	0	0	0	0
Kang_0009_ST001_A_NODE_50_length_12947_cov_9.856112	0	0	70.7595	0	0	0	0	0	9.61996	215.488	0	0	0	7.96444	0	0	0	0	0	0	0	0	0	0	0	16.1399	14.0309	0	0	0	16.4969	0	0	0	0	0	0	30.0251	0	0	0	0	0	0	0	0	0	0	234.952
Kang_0009_ST001_A_NODE_51_length_12862_cov_9.694932	0	0	0	0	0	0	0	0	0	0	0	0	19.3131	101.428	0	0	0	0	0	0	0	0	0	0	0	0	0	0	0	0	0	0	0	0	0	0	0	0	0	0	0	0	0	0	0	0	0	0	0
Kang_0009_ST001_A_NODE_53_length_12069_cov_7.438988	0	0	0	0	0	0	0	0	0	0	0	0	22.6219	0	0	0	0	0	0	0	0	0	0	0	0	0	0	0	0	0	0	0	0	0	0	0	0	0	0	0	0	0	0	0	0	0	0	0	0
Kang_0009_ST001_A_NODE_5_length_53523_cov_44.979726	0	152.58	0	150.705	0	0	0	0	103.974	217.017	0	0	27.3609	144.619	0	0	0	0	0	0	0	0	40.0688	0	0	0	164.324	0	21.6271	0	0	73.7842	0	0	0	0	0	0	0	0	0	0	0	0	24.2173	9.80816	0	0	13.1856
Kang_0009_ST001_A_NODE_63_length_11556_cov_6.913051	0	0	0	0	0	0	0	0	0	0	25.7912	0	0	17.7826	0	0	0	0	0	0	0	0	0	0	0	0	0	0	0	0	0	0	0	0	0	0	0	0	0	0	0	0	0	0	0	0	0	0	0
Kang_0009_ST001_A_NODE_66_length_11107_cov_7.622964	0	0	0	0	0	0	0	0	0	0	46.2626	0	25.4077	364.26	0	0	0	0	0	0	0	0	0	0	0	0	0	0	0	0	0	0	0	0	0	0	0	0	0	0	0	0	0	0	0	0	0	0	0
Kang_0009_ST001_A_NODE_69_length_10492_cov_10.058829	0	0	0	0	0	0	0	0	0	0	0	0	14.1037	48.3921	0	0	0	46.2114	0	0	373.725	0	18.1901	0	16.6447	0	101.164	0	19.2487	0	0	0	0	0	0	0	0	0	0	0	0	0	0	0	0	0	0	0	0
Kang_0009_ST001_A_NODE_6_length_52519_cov_40.079597	0	0	0	0	0	0	0	0	0	0	0	0	59.7358	55.0707	0	31.4336	0	0	0	0	0	21.3087	0	0	0	0	0	0	0	0	0	0	0	0	0	0	2.94245	0	0	0	0	0	0	0	0	0	0	0	0
Kang_0009_ST001_A_NODE_73_length_10331_cov_7.306929	0	0	0	0	0	0	0	0	0	0	0	0	0	0	0	0	0	5.66968	0	0	0	0	21.1854	0	0	0	265.602	0	0	0	0	0	0	0	0	0	0	0	0	0	0	0	0	0	0	0	0	0	0
Kang_0009_ST001_A_NODE_7_length_49369_cov_189.949568	0	1222.17	2468.88	7.45336	0	243.29	836.212	0	783.911	1248.56	0	0	81.6694	13.812	0	5.53624	7.44529	1.11227	4.05679	0	0	0	203.91	8.52483	0	0	1325.84	0	947.189	0	1737.58	236.252	3.0906	0	0	0	0	30.6117	0	0	0	0	0	0	8.64217	21.0149	0	0	0
Kang_0009_ST001_A_NODE_85_length_9179_cov_7.008439	0	0	0	0	0	707.689	0	0	0	0	0	0	20.3117	154.64	0	0	0	0	0	0	0	0	0	0	0	0	0	0	0	0	0	0	0	0	0	0	0	0	0	0	0	0	0	0	0	0	195.15	0	0
Kang_0009_ST001_A_NODE_86_length_9125_cov_8.659537	0	0	0	0	0	0	0	0	0	0	0	0	51.8353	64.837	0	0	0	0	0	0	0	0	0	0	0	0	0	0	0	0	0	0	0	0	0	0	0	0	0	0	0	0	0	0	0	0	0	0	0
Kang_0009_ST001_A_NODE_88_length_9002_cov_7.085280	0	0	0	0	0	0	0	0	0	0	0	0	0	0	0	0	0	4.45384	0	0	3.59207	0	15.3474	0	0	0	225.296	0	0	0	0	0	0	0	0	0	0	0	0	0	0	0	0	0	0	0	0	0	0
Kang_0009_ST001_A_NODE_8_length_46883_cov_45.945076	0	0	0	0	68.9775	0	0	0	0	0	0	0	73.9226	16.486	0	0	0	0	0	0	0	0	41.1257	0	11.8493	0	0	0	125.523	0	0	0	0	0	0	0	0	0	0	0	0	0	0	0	0	0	0	0	0
Kang_0009_ST001_A_NODE_94_length_8832_cov_14.583343	0	0	0	0	0	0	0	0	0	0	0	0	59.2014	11.3784	0	0	0	0	0	0	0	0	0	0	0	0	0	0	0	0	0	0	0	0	0	0	0	0	0	0	0	0	0	0	0	0	0	0	0
Kang_0009_ST001_A_NODE_95_length_8812_cov_9.973393	0	0	0	0	0	0	0	0	0	27.7446	0	0	0	33.5136	0	0	0	7.25284	94.6902	0	59.8642	0	366.695	0	0	0	173.63	0	0	0	0	0	0	0	0	0	0	0	0	0	0	0	0	0	0	0	0	0	0
Kang_0009_ST001_A_NODE_96_length_8804_cov_16.052920	0	0	30.7129	0	0	0	0	0	0	0	0	0	27.0906	0	0	0	0	0	0	0	0	0	0	0	0	0	0	0	0	0	0	0	0	0	0	0	0	88.3946	0	0	0	0	0	0	0	0	0	0	0
Kang_0009_ST001_A_NODE_9_length_45680_cov_241.756274	0	550.51	0	22.1481	0	514.356	1369.25	0	19.1945	574.839	0	0	102.806	17.8132	0	5.68857	15.3345	2.26764	4.70223	0	0	0	476.691	8.19577	0	8.64162	3047.89	0	2524.71	0	3739.35	384.785	9.76001	0	0	0	0	3.74921	0	0	0	0	0	0	16.0308	38.1912	0	0	0
Kang_0009_ST002_A_NODE_101_length_15132_cov_8.923327	0	0	0	0	0	0	0	0	0	0	0	0	9.8332	50.5322	0	0	0	0	0	0	0	0	0	0	0	0	0	0	0	0	0	0	0	0	0	0	0	0	0	0	0	0	0	0	0	0	0	0	0
Kang_0009_ST002_A_NODE_102_length_15084_cov_49.481536	0	0	0	0	0	838.748	98.1687	0	0	0	0	0	27.2421	187.814	0	0	0	0	0	0	0	0	0	0	0	0	0	0	0	0	0	0	0	0	0	0	0	0	0	0	0	0	0	0	0	0	244.762	0	0
Kang_0009_ST002_A_NODE_105_length_14745_cov_8.717291	0	0	0	0	0	0	0	0	0	0	0	0	0	50.0485	0	0	0	0	0	0	0	0	0	0	0	0	0	0	0	0	0	0	0	0	0	0	0	0	0	0	0	0	0	0	0	0	0	0	0
Kang_0009_ST002_A_NODE_109_length_14137_cov_1220.311091	0	0	0	0	0	0	0	0	0	0	239.953	277.109	261.529	1397.04	0	0	0	0	0	0	0	0	0	296.745	0	0	0	0	0	0	0	0	0	0	0	0	0	0	0	0	0	0	0	0	0	0	0	0	0
Kang_0009_ST002_A_NODE_10_length_45427_cov_24.064952	0	65.4166	324.064	203.348	0	0	0	0	12.9638	90.8412	0	0	4.15724	14.3485	0	0	0	0	0	0	0	0	0	0	0	0	0	0	0	0	0	0	0	0	0	0	0	30.5611	0	0	0	0	0	0	0	0	0	0	43.5115
Kang_0009_ST002_A_NODE_117_length_13588_cov_10.515998	0	0	0	0	0	0	0	0	0	0	0	0	0	8.77351	0	0	0	0	0	0	2.67058	0	43.9871	0	15.3896	0	0	0	0	0	0	127.771	0	0	0	0	0	0	0	0	0	0	0	0	48.8424	277.909	0	0	0
Kang_0009_ST002_A_NODE_118_length_13586_cov_13.614884	0	0	0	0	0	0	0	0	0	0	0	0	0	8.76152	0	0	0	0	0	0	0	0	0	0	0	0	0	0	0	0	0	0	0	0	0	0	0	0	0	0	0	0	0	0	0	0	0	0	0
Kang_0009_ST002_A_NODE_119_length_13541_cov_15.919694	0	0	0	0	0	0	0	0	0	0	0	0	0	84.0637	0	0	0	0	0	0	0	0	0	0	0	0	0	0	0	0	0	0	0	0	0	0	0	0	0	0	0	0	0	0	0	0	0	0	0
Kang_0009_ST002_A_NODE_11_length_44851_cov_265.629721	0	153.584	0	157.105	0	0	0	0	108.68	229.007	0	0	28.1326	148.743	0	0	0	0	0	0	0	0	41.354	0	0	0	164.454	0	23.5924	0	0	88.1734	0	0	0	0	0	0	0	0	0	0	0	0	21.3118	10.9679	0	0	13.6442
Kang_0009_ST002_A_NODE_121_length_13377_cov_15.864059	0	0	0	0	0	0	0	0	0	0	0	0	0	39.9004	0	0	0	0	0	0	0	0	0	0	0	0	0	0	0	0	0	0	0	0	0	0	0	0	0	8.06636	12.1684	0	0	0	0	0	0	0	0
Kang_0009_ST002_A_NODE_123_length_13244_cov_14.141482	0	0	0	0	0	0	0	0	0	0	0	0	52.633	11.6604	0	0	0	0	0	0	0	0	35.0122	0	8.75009	0	0	0	90.5051	0	0	0	0	0	0	0	0	0	0	0	0	0	0	0	0	0	0	0	0
Kang_0009_ST002_A_NODE_125_length_13164_cov_15.205126	0	0	0	0	0	0	0	0	0	0	0	0	0	23.8535	0	0	0	0	0	0	0	0	0	0	0	0	0	0	0	0	0	0	0	0	0	0	8.10169	0	9.87212	0	0	0	0	0	0	0	0	0	0
Kang_0009_ST002_A_NODE_126_length_13021_cov_22.667669	0	0	0	0	0	0	0	0	0	0	28.5243	0	0	41.5848	0	0	0	0	0	260.085	6.72411	0	0	0	0	0	0	5.55803	0	0	0	0	0	0	0	0	0	0	0	0	0	0	0	0	0	0	0	0	0
Kang_0009_ST002_A_NODE_131_length_12609_cov_9.584515	0	0	0	0	0	0	0	0	0	0	0	0	0	0	0	0	0	0	0	0	0	0	7.42163	0	21.0863	0	90.723	0	0	0	0	26.4034	6.11526	0	0	0	0	0	0	0	0	0	0	0	0	0	0	0	0
Kang_0009_ST002_A_NODE_135_length_12288_cov_14.364342	0	0	0	0	0	77.6586	0	0	0	0	0	0	0	71.7177	0	0	0	0	0	0	0	0	0	0	0	0	0	0	0	0	0	0	0	0	0	0	0	61.0285	0	0	0	0	0	0	0	0	0	0	0
Kang_0009_ST002_A_NODE_13_length_43557_cov_62.759965	0	0	311.694	0	8.79011	0	387.163	0	34.8396	47.8278	0	0	0	63.8835	0	0	0	0	0	0	0	20.5214	0	0	0	0	0	0	0	0	0	0	0	0	0	0	0	206.274	0	0	0	0	0	0	0	0	12.2383	0	696.21
Kang_0009_ST002_A_NODE_146_length_11579_cov_8.335647	0	0	0	0	0	0	0	0	0	0	0	0	0	10.6837	0	0	0	0	0	0	0	0	0	0	0	0	0	0	0	0	0	0	0	0	0	0	0	0	23.8271	0	0	0	0	0	0	0	0	0	0
Kang_0009_ST002_A_NODE_149_length_11383_cov_8.821328	0	0	0	0	0	0	0	0	0	0	0	0	0	0	0	0	0	0	0	0	0	0	11.3428	0	26.9857	0	146.174	0	0	0	0	24.1423	0	0	0	0	0	0	0	0	0	0	0	0	0	0	0	0	0
Kang_0009_ST002_A_NODE_150_length_11374_cov_17.647054	0	0	792.093	0	0	600.196	2241.18	0	1089.79	174.19	0	0	0	0	0	0	0	5.30794	0	0	0	0	0	0	99.2785	0	0	0	0	0	191.871	0	0	0	0	0	0	0	0	0	0	0	0	0	0	0	0	0	0
Kang_0009_ST002_A_NODE_159_length_10976_cov_18.158319	0	0	0	0	0	0	0	0	0	0	0	0	0	28.4429	0	0	0	0	0	0	0	0	0	0	0	0	0	0	0	0	0	0	0	0	0	0	0	0	0	0	0	0	0	0	0	0	0	0	0
Kang_0009_ST002_A_NODE_16_length_42503_cov_2312.059861	0	237.498	271.211	12.5596	0	0	0	0	178.807	0	0	9.72855	6.82447	2462.69	0	0	0	0	0	0	6.53444	0	0	0	0	0	0	0	0	0	0	0	0	0	0	0	0	1058.36	0	0	0	0	0	0	0	0	0	0	103.67
Kang_0009_ST002_A_NODE_170_length_10406_cov_10.324220	0	0	0	0	0	0	0	0	0	0	0	0	0	18.8991	0	0	0	0	0	0	0	0	0	0	0	0	0	0	0	14.9875	0	0	12.3034	0	0	0	0	0	0	8.83693	0	0	31.4142	0	0	0	0	0	0
Kang_0009_ST002_A_NODE_176_length_10303_cov_21.098361	0	0	0	0	0	0	0	0	0	0	0	0	111.869	38.9389	0	0	0	0	0	0	0	0	0	0	0	0	0	0	0	0	0	0	0	0	0	0	0	0	0	0	0	0	0	0	0	0	0	0	0
Kang_0009_ST002_A_NODE_17_length_41785_cov_143.009945	0	0	0	0	0	0	0	0	0	0	24.9823	17.193	334.678	419.284	0	0	0	0	0	0	0	0	0	0	0	0	0	0	0	0	0	0	0	0	0	0	0	0	0	0	0	0	0	0	0	0	0	0	0
Kang_0009_ST002_A_NODE_184_length_9759_cov_12.101195	0	0	0	0	0	0	0	0	0	0	68.301	0	25.5234	52.7386	0	0	0	0	0	0	0	0	0	0	0	0	0	0	0	6.18728	0	0	0	0	0	0	0	0	0	0	0	0	0	0	0	0	0	0	0
Kang_0009_ST002_A_NODE_187_length_9611_cov_10.276789	0	0	0	0	0	0	0	0	0	0	0	0	0	8.50641	0	0	0	4.37404	0	0	34.1983	0	227.232	0	0	0	291.244	0	0	0	34.0126	0	0	0	0	0	0	0	0	0	0	0	0	0	0	29.6424	0	0	0
Kang_0009_ST002_A_NODE_192_length_9408_cov_11.536940	0	0	0	0	0	0	0	0	0	0	0	0	20.7832	67.7902	0	0	0	0	19.7167	0	0	0	0	0	0	0	0	0	0	0	0	0	0	0	0	0	0	0	0	0	0	0	0	0	0	0	0	0	0
Kang_0009_ST002_A_NODE_198_length_9327_cov_7.030630	0	0	0	0	0	0	0	0	0	0	0	0	0	0	0	0	0	0	0	0	0	0	35.4263	0	12.0197	0	0	0	0	0	0	0	0	0	0	0	0	0	0	0	0	0	0	0	31.3941	102.019	0	0	0
Kang_0009_ST002_A_NODE_19_length_41540_cov_28.830445	0	0	0	0	0	0	0	0	0	0	0	0	7.60435	46.181	0	0	0	64.7436	0	0	15.9943	0	21.0143	0	6.34517	0	0	0	2.37889	0	0	0	0	0	0	0	0	0	0	0	0	0	0	0	0	0	0	0	0
Kang_0009_ST002_A_NODE_1_length_138322_cov_126.824434	0	0	0	0	0	0	0	0	0	0	0	0	329.834	303.354	17.2338	0	0	248.051	0	0	280.317	0	3510.82	0	0	0	0	0	0	0	0	0	0	77.0065	0	0	0.338949	0	0	0	0	0	0	0	0	0	0	0	0
Kang_0009_ST002_A_NODE_206_length_9093_cov_9.947776	0	49.3036	102.854	0	0	0	231.505	0	0	0	0	0	0	20.1585	0	0	0	0	0	0	0	0	0	0	0	0	0	0	0	0	0	0	0	0	0	0	0	0	0	0	0	0	0	0	0	0	0	0	0
Kang_0009_ST002_A_NODE_207_length_9078_cov_19.612435	0	0	0	0	0	0	0	0	0	0	3364.29	0	0	30.4958	0	0	0	0	0	0	0	0	0	0	0	0	0	0	0	0	0	0	6578.95	0	0	413.995	0	0	0	0	0	0	0	0	0	0	0	0	0
Kang_0009_ST002_A_NODE_209_length_9048_cov_20.409541	0	0	0	0	0	173.121	0	0	0	0	0	0	0	47.2729	0	0	0	0	0	0	0	0	0	0	0	0	0	0	0	0	0	0	0	0	0	0	0	0	0	0	0	0	0	0	0	0	0	0	0
Kang_0009_ST002_A_NODE_20_length_40753_cov_134.476485	0	0	0	0	0	0	0	0	0	0	27.4082	7.4156	78.1968	319.646	0	0	0	0	0	0	0	0	0	0	0	0	0	0	0	0	0	0	0	0	0	0	0	0	0	0	0	0	0	0	0	0	0	0	0
Kang_0009_ST002_A_NODE_213_length_8983_cov_5.857415	0	0	0	0	0	166.938	0	0	0	0	0	0	0	32.2958	0	0	0	0	0	0	0	0	0	0	0	0	13.6845	0	0	0	1469.32	0	0	0	0	0	0	0	0	0	0	0	0	0	0	0	0	0	0
Kang_0009_ST002_A_NODE_21_length_40167_cov_107.152149	0	37.3621	0	0	0	0	0	0	0	41.9038	0	0	13.3716	120.837	0	0	0	0	0	0	0	0	7.94366	0	0	0	23.8235	0	3.03512	0	150.592	32.5535	0	0	0	0	0	0	0	0	0	0	0	0	0	0	0	0	0
Kang_0009_ST002_A_NODE_224_length_8769_cov_248.155841	0	157.352	0	152.32	0	0	0	0	98.403	203.412	0	0	28.0468	145.338	0	0	0	0	0	0	0	0	47.0329	0	0	0	187.305	0	21.2016	0	0	34.1665	0	0	0	0	0	0	0	0	0	0	0	0	0	0	0	0	0
Kang_0009_ST002_A_NODE_226_length_8742_cov_7.611143	0	0	0	0	0	0	0	0	0	0	0	0	34.815	38.2756	0	0	0	0	0	0	0	0	0	0	0	0	0	0	0	0	0	0	0	0	0	0	0	0	0	0	0	0	0	0	0	0	0	0	0
Kang_0009_ST002_A_NODE_231_length_8630_cov_9.059825	0	0	0	0	0	0	0	0	0	0	0	0	0	51.6449	0	0	0	0	0	0	0	0	0	0	0	0	0	0	0	0	0	0	0	0	0	0	0	0	0	0	0	0	0	0	0	0	0	0	0
Kang_0009_ST002_A_NODE_238_length_8436_cov_7.827586	0	0	747.049	0	0	0	0	0	18.7091	0	0	0	0	0	0	0	0	0	0	0	0	0	0	0	0	0	0	0	0	0	0	0	0	0	0	0	0	104.585	0	0	0	0	0	0	0	0	0	0	97.6982
Kang_0009_ST002_A_NODE_23_length_39379_cov_40.153697	0	30.0502	76.0207	0	0	0	0	0	10.8436	236.702	0	0	0	6.30702	0	0	0	0	0	0	0	0	0	0	0	12.9514	12.0034	0	0	0	10.0982	0	0	0	0	0	0	27.9528	0	0	0	0	0	0	0	0	5.55312	0	204.568
Kang_0009_ST002_A_NODE_241_length_8359_cov_9.534562	0	0	1957.98	0	0	0	0	0	44.2466	0	0	0	0	55.9376	0	0	0	0	0	0	0	0	0	0	0	0	0	0	0	0	170.27	0	0	0	0	0	0	0	0	0	0	0	0	0	0	0	0	0	0
Kang_0009_ST002_A_NODE_256_length_8076_cov_7.140756	0	0	0	0	0	295.206	0	0	0	0	0	0	0	41.1981	0	0	0	0	0	0	0	0	0	0	0	0	12.3902	0	0	0	1634.19	0	0	0	0	0	0	0	0	0	0	0	0	0	0	0	0	0	0
Kang_0009_ST002_A_NODE_25_length_38539_cov_78.284872	0	0	0	0	0	0	0	0	0	0	211.237	0	0	241.849	0	0	0	0	0	0	0	0	0	0	0	0	0	0	0	0	0	0	0	0	0	0	0	0	0	0	0	0	0	0	0	0	0	0	0
Kang_0009_ST002_A_NODE_260_length_8037_cov_19.572914	0	0	0	0	0	0	0	0	0	0	0	0	0	61.319	0	0	0	0	0	0	0	0	0	0	0	0	0	0	0	0	0	0	0	0	0	0	0	0	0	0	0	0	0	0	0	0	0	0	0
Kang_0009_ST002_A_NODE_261_length_8027_cov_7.410437	0	0	0	0	0	0	0	0	0	0	0	0	0	28.2329	0	0	0	0	0	0	0	0	0	0	0	0	0	0	0	0	0	0	0	0	0	0	0	0	40.9108	0	0	0	0	0	0	0	0	0	0
Kang_0009_ST002_A_NODE_26_length_38488_cov_37.740692	0	0	0	0	0	0	0	0	0	0	2255.08	0	0	126.324	0	0	0	0	0	0	0	0	0	0	0	0	0	0	0	0	0	0	0	0	0	0	0	0	0	0	0	0	0	0	0	0	0	0	0
Kang_0009_ST002_A_NODE_274_length_7801_cov_6.025174	0	0	212.057	0	0	0	0	0	131.277	66.2315	0	0	0	0	0	0	0	0	0	0	0	0	0	0	0	0	0	0	0	0	0	0	0	0	0	0	0	289.14	0	0	0	0	0	0	0	0	0	0	0
Kang_0009_ST002_A_NODE_27_length_38372_cov_88.377352	0	0	77.241	0	0	0	0	0	0	0	0	0	0	528.294	0	0	0	0	0	0	0	0	0	0	0	0	0	0	0	0	0	0	0	0	0	0	0	0	0	0	0	0	0	0	0	0	0	0	0
Kang_0009_ST002_A_NODE_281_length_7738_cov_6.258232	0	0	0	0	0	0	0	0	0	0	0	0	0	0	0	0	0	4.47531	0	0	0	0	14.8917	0	0	0	211.511	0	5.3125	0	0	0	0	0	0	0	0	0	0	0	0	0	0	0	0	0	0	0	0
Kang_0009_ST002_A_NODE_284_length_7661_cov_12.654352	0	0	926.03	0	0	0	0	0	46.4069	0	0	0	0	0	0	0	0	0	0	0	0	0	0	0	0	0	0	24.8288	0	0	0	0	0	0	0	0	0	142.428	0	0	0	0	0	0	0	0	0	0	222.133
Kang_0009_ST002_A_NODE_288_length_7621_cov_20.003304	0	0	0	0	0	66.0203	0	0	0	0	0	0	0	24.3815	0	0	0	0	0	0	0	0	0	0	0	0	28.7192	0	0	0	239.157	0	0	0	0	0	0	0	0	0	0	0	0	0	0	0	0	0	0
Kang_0009_ST002_A_NODE_28_length_38186_cov_110.166164	0	0	0	0	0	0	0	0	0	0	297.408	0	0	397.728	0	0	0	0	0	0	0	0	0	0	0	0	0	0	0	0	0	0	0	0	0	0	0	0	0	0	0	222.015	193.367	0	0	0	0	0	0
Kang_0009_ST002_A_NODE_292_length_7588_cov_45.031462	0	0	0	0	0	0	0	0	0	0	304.182	0	18.0322	276.802	0	0	0	0	0	0	0	0	0	0	0	0	0	0	0	0	0	0	0	0	0	0	0	0	0	0	0	0	0	0	0	0	0	0	0
Kang_0009_ST002_A_NODE_296_length_7526_cov_8.807790	0	0	0	0	0	0	0	0	0	0	0	0	0	24.3998	0	0	0	8.13102	0	0	0	0	18.5939	0	44.6106	0	147.461	0	0	0	236.227	0	0	0	0	0	0	0	0	0	0	0	0	0	0	0	0	0	0
Kang_0009_ST002_A_NODE_2_length_111634_cov_3062.079954	0	0	0	0	0	0	0	0	0	0	1716.5	4898.62	2316.47	2361.93	95.8076	0	0	0	0	0	0	0	0	0	0	0	0	0	0	0	0	0	1503.3	0	525.912	97.7607	0	0	0	0	0	7.83224	786.107	0	0	0	0	0	2.83124
Kang_0009_ST002_A_NODE_304_length_7429_cov_87.768647	0	0	0	0	0	0	0	0	0	0	0	0	72.107	69.5809	0	0	0	0	0	0	0	0	0	0	0	0	0	0	0	0	0	0	0	0	0	0	0	0	0	0	0	0	0	0	0	0	0	0	0
Kang_0009_ST002_A_NODE_30_length_37458_cov_58.176216	0	0	0	171.473	0	0	0	0	0	0	0	0	4651.95	71.164	0	0	0	0	0	0	0	0	0	0	1380.29	0	126.974	0	0	0	0	835.55	0	0	0	0	0	0	0	0	0	0	0	0	515.008	1004.95	0	0	172.559
Kang_0009_ST002_A_NODE_31_length_36957_cov_18.186006	0	0	0	0	0	0	0	0	0	0	0	0	0	59.777	0	0	0	0	0	0	0	0	0	0	0	0	0	0	0	0	0	0	0	0	0	0	0	0	0	0	0	0	0	0	0	0	0	0	0
Kang_0009_ST002_A_NODE_323_length_7237_cov_6.792398	0	0	0	0	0	0	0	0	0	0	0	0	25.6816	29.4002	0	0	0	0	0	0	0	0	0	0	0	0	0	0	0	0	0	0	0	0	0	0	0	0	0	0	0	0	0	0	0	0	0	0	0
Kang_0009_ST002_A_NODE_32_length_36803_cov_39.370442	0	0	0	0	0	0	0	0	0	0	73.6325	0	154.812	182.773	0	0	0	0	0	0	0	0	0	0	0	0	0	0	0	0	45.0042	0	0	0	0	0	54.095	0	0	0	0	11.2548	0	0	0	0	0	0	0
Kang_0009_ST002_A_NODE_338_length_7094_cov_5.557039	0	0	0	0	0	0	0	0	11.563	0	0	0	30.5766	13.068	0	0	0	0	0	0	0	0	0	0	0	0	0	0	0	0	0	0	0	0	0	0	0	108.511	0	0	0	0	0	0	0	0	0	0	0
Kang_0009_ST002_A_NODE_33_length_36709_cov_80.798358	0	0	0	0	0	0	0	0	0	0	0	0	0	319.079	0	0	0	0	0	0	0	0	0	0	0	0	0	0	0	0	0	0	0	0	0	0	0	0	0	0	0	0	0	0	0	0	0	0	0
Kang_0009_ST002_A_NODE_341_length_7087_cov_7.526166	0	0	0	0	0	0	0	0	0	0	0	0	0	12.5596	0	0	0	0	0	0	4.07937	0	30.9478	0	37.652	0	0	0	0	0	0	41.9884	0	0	0	0	0	0	0	0	0	0	0	0	0	30.4551	0	0	0
Kang_0009_ST002_A_NODE_349_length_6983_cov_6.124423	0	0	440.092	0	0	0	0	0	0	0	0	0	0	0	0	0	0	0	0	0	0	0	0	0	0	0	195.73	0	0	0	0	0	0	0	0	0	0	0	0	0	0	0	0	0	0	0	0	0	0
Kang_0009_ST002_A_NODE_34_length_36674_cov_20.217428	0	0	0	0	0	0	0	0	0	0	0	0	19.3866	79.5546	0	0	0	0	0	0	0	0	0	3.63559	0	0	0	0	0	0	0	0	0	0	0	0	0	0	0	0	0	0	0	0	0	0	0	0	0
Kang_0009_ST002_A_NODE_359_length_6862_cov_18.814309	0	0	0	0	0	0	0	0	0	0	0	0	23.2012	73.6214	0	0	0	0	0	0	0	0	0	0	0	0	0	0	0	0	0	0	0	0	0	0	0	0	0	0	0	0	0	0	0	0	0	0	0
Kang_0009_ST002_A_NODE_35_length_36602_cov_158.382275	0	0	0	0	0	0	0	0	0	11.3002	0	0	0	227.095	0	0	0	0	0	0	0	0	27.1273	0	39.2526	0	0	0	0	0	0	0	0	0	0	0	0	0	0	0	0	0	0	0	0	0	0	0	0
Kang_0009_ST002_A_NODE_36_length_36450_cov_40.689490	0	16.8029	0	0	0	19.8595	0	0	0	24.4286	0	0	5.12276	36.6452	0	0	0	7.60229	83.7859	0	65.4485	0	360.519	0	0	0	186.09	0	0	0	0	6.08862	0	0	0	0	0	0	0	0	0	0	0	0	0	7.18582	0	0	0
Kang_0009_ST002_A_NODE_378_length_6718_cov_8.756716	0	0	0	0	0	0	0	0	0	0	0	0	0	0	0	0	0	0	0	0	0	0	12.9913	0	48.873	0	206.662	0	0	0	0	0	0	0	0	0	0	0	0	0	0	0	0	0	0	0	0	0	0
Kang_0009_ST002_A_NODE_379_length_6706_cov_7.001353	0	0	0	0	0	0	0	0	0	0	0	0	38.4395	13.5781	0	0	0	0	0	0	0	0	0	0	0	0	0	0	0	0	0	0	0	0	0	0	0	0	0	0	0	0	0	0	0	0	0	0	0
Kang_0009_ST002_A_NODE_37_length_36171_cov_293.414941	0	90.5191	44.7473	0	0	0	0	0	6.84979	161.204	0	0	0	381.177	0	0	0	0	0	0	0	0	0	0	0	0	0	0	0	0	0	0	0	0	0	0	0	420.561	0	0	0	0	0	0	0	0	0	0	0
Kang_0009_ST002_A_NODE_383_length_6683_cov_18.280929	0	0	0	0	0	0	0	0	0	0	137.069	0	0	98.9047	0	0	0	0	11.3432	0	0	0	0	0	0	0	0	0	0	0	0	0	0	0	0	0	0	0	0	0	0	0	0	0	0	0	0	0	0
Kang_0009_ST002_A_NODE_393_length_6581_cov_7.851057	0	0	0	0	0	0	0	0	0	0	0	0	0	20.1626	0	0	0	0	0	0	6.12478	0	72.3301	0	84.1873	0	13.3326	0	0	0	0	160.449	0	0	0	0	0	0	0	0	0	0	0	0	32.4301	61.1659	0	0	0
Kang_0009_ST002_A_NODE_397_length_6547_cov_10.804375	0	0	0	0	0	0	0	0	0	0	0	0	0	8.63313	20.8481	0	0	0	0	0	19.7024	0	0	0	0	0	0	0	0	25.8205	245.103	0	0	0	20.2518	0	0	0	0	0	0	0	0	0	0	0	0	0	0
Kang_0009_ST002_A_NODE_3_length_94648_cov_88.605394	0	198.207	10731.7	0	0	134.078	377.189	12.7136	3681.06	192.169	0	0	109.163	49.672	0	4.62025	3.99222	0	6.53818	0.899568	0	0	122.676	7.40801	0	3.90636	792.489	0	571.988	0	982.366	112.83	4.52697	0	0	0	0	155.054	0	0	0	4.55188	0	0	4.08897	11.1723	0	0	0
Kang_0009_ST002_A_NODE_401_length_6514_cov_6.427001	0	0	0	0	0	0	0	0	0	0	0	0	0	0	0	0	0	0	0	0	4.93274	0	35.5184	0	41.2921	0	0	0	0	0	0	65.2985	0	0	0	0	0	0	0	0	0	0	0	0	25.0384	34.7674	0	0	0
Kang_0009_ST002_A_NODE_404_length_6478_cov_6.794177	0	0	0	0	0	0	0	0	0	0	0	0	0	35.6345	0	0	0	0	0	0	0	0	0	0	0	0	0	0	0	0	0	0	0	0	0	0	0	0	0	0	0	0	0	0	0	0	0	0	0
Kang_0009_ST002_A_NODE_407_length_6446_cov_8.819903	0	0	0	0	0	0	0	0	0	0	0	0	0	14.3388	0	0	0	0	0	0	0	0	50.2607	0	17.3988	0	0	0	0	0	0	116.642	0	0	0	0	0	0	0	0	0	0	0	0	55.0971	254.382	0	0	0
Kang_0009_ST002_A_NODE_40_length_35182_cov_42.613545	0	25.502	0	0	0	0	0	0	0	0	0	0	0	246.454	0	0	0	0	0	0	0	0	0	0	0	0	0	0	0	0	0	0	0	0	0	0	0	0	0	0	0	0	0	0	0	0	0	0	0
Kang_0009_ST002_A_NODE_429_length_6305_cov_7.900000	0	0	0	0	0	0	143.055	0	0	37.2258	0	0	20.3675	0	0	0	0	0	0	0	0	0	0	0	762.241	0	0	0	0	0	0	97.3182	0	0	0	0	0	0	0	0	0	0	0	0	0	0	0	0	1145.11
Kang_0009_ST002_A_NODE_42_length_33575_cov_18.086635	0	0	0	0	0	0	0	0	0	0	0	0	0	56.5955	0	0	0	0	0	0	0	0	0	0	0	0	0	0	0	0	0	0	0	0	0	0	0	0	0	7.66854	16.5219	0	0	0	0	0	0	0	0
Kang_0009_ST002_A_NODE_434_length_6269_cov_10.358384	0	0	0	0	0	0	0	0	0	0	0	0	0	7.81549	0	0	0	0	0	0	0	0	0	0	0	0	25.1371	0	0	0	0	0	0	0	0	0	0	0	0	0	0	0	0	0	0	0	0	0	0
Kang_0009_ST002_A_NODE_43_length_32476_cov_252.096018	0	0	0	19.9663	0	0	0	0	0	0	25.301	0	19.0376	180.183	0	0	0	0	0	0	0	54.851	17.323	0	0	0	85.7567	0	0	0	15.8795	0	0	0	0	0	0	0	0	0	0	0	0	0	0	0	0	0	13.6355
Kang_0009_ST002_A_NODE_442_length_6172_cov_11.578879	0	0	0	0	0	0	0	0	0	0	0	0	0	41.0859	0	0	0	0	0	0	0	0	0	0	0	0	0	0	0	0	0	0	0	0	0	0	0	0	0	0	0	0	0	0	0	0	0	0	0
Kang_0009_ST002_A_NODE_44_length_31863_cov_28.355351	0	0	0	0	0	0	0	0	0	0	2105.64	0	0	96.9572	0	0	0	0	0	0	0	0	0	0	0	0	0	0	0	0	0	0	0	0	0	0	0	0	0	0	0	0	0	0	0	0	0	0	0
Kang_0009_ST002_A_NODE_451_length_6099_cov_12.598279	0	0	0	0	0	66.1663	0	0	0	0	0	0	0	17.0411	0	0	0	0	0	0	0	0	0	0	0	0	33.6827	0	0	0	335.957	0	0	0	0	0	0	0	0	0	0	0	0	0	0	0	0	0	0
Kang_0009_ST002_A_NODE_459_length_6015_cov_6.131879	0	0	30.913	0	0	0	0	0	0	85.6692	0	0	0	0	0	0	0	0	0	0	0	0	0	0	0	0	0	0	0	0	0	0	0	0	0	0	0	22.8756	0	0	0	0	0	0	0	0	0	0	160.552
Kang_0009_ST002_A_NODE_465_length_5975_cov_48.802365	0	0	0	0	0	0	0	0	0	0	0	0	29.7377	82.7741	0	0	0	0	0	2.14424	0	0	0	0	0	0	0	0	0	0	22.4687	0	0	0	0	0	0	0	0	0	0	0	0	0	0	0	0	0	0
Kang_0009_ST002_A_NODE_471_length_5947_cov_12.449084	0	0	0	0	0	0	0	0	0	0	0	0	0	63.517	0	0	0	0	0	0	0	0	0	0	0	0	0	0	0	0	0	0	0	0	0	0	0	0	0	0	0	0	0	0	0	0	0	0	0
Kang_0009_ST002_A_NODE_476_length_5911_cov_11.234290	0	0	1325.3	0	0	0	0	0	38.6432	0	0	0	0	42.9768	0	0	0	0	0	0	0	0	0	0	0	0	0	0	0	0	97.9048	0	0	0	0	0	0	0	0	0	0	0	0	0	0	0	0	0	0
Kang_0009_ST002_A_NODE_485_length_5864_cov_8.160613	0	0	0	0	0	0	0	0	0	0	0	0	0	13.4512	0	0	0	7.15317	0	0	0	0	9.6279	0	23.9105	0	92.6938	0	0	0	117.292	0	0	0	0	0	0	0	0	0	0	0	0	0	0	0	0	0	0
Kang_0009_ST002_A_NODE_48_length_28389_cov_21.900402	0	17.6455	905.63	0	0	926.584	2863.97	0	1275.56	244.494	0	0	0	12.4064	0	0	0	9.2827	0	0	0	0	0	0	158.422	10.0288	0	0	11.6591	0	308.655	0	0	0	0	0	0	0	0	0	0	0	0	0	0	0	0	0	0
Kang_0009_ST002_A_NODE_4_length_86234_cov_136.087075	0	0	0	0	0	0	0	0	0	0	0	0	14.9162	624.184	0	0	4.32346	0	0	2.56321	0	0	0	0	0	0	0	0	0	0	0	0	0	0	0	0	2.06265	0	0	0	0	0	0	0	0	0	0	0	0
Kang_0009_ST002_A_NODE_501_length_5770_cov_9.082765	0	0	893.833	0	0	0	0	0	23.879	0	0	0	0	10.3849	0	0	0	0	0	0	0	0	0	0	0	0	0	0	0	0	0	0	0	0	0	0	0	116.634	0	0	0	0	0	0	0	0	0	0	142.201
Kang_0009_ST002_A_NODE_50_length_28204_cov_14.098156	0	0	0	0	0	0	0	0	0	0	0	0	0	26.5024	0	0	0	0	0	0	77.3983	0	4.14839	0	3.06215	0	4.66611	0	5.50787	0	0	0	0	0	0	0	0	0	0	0	0	0	0	0	0	0	0	0	17.736
Kang_0009_ST002_A_NODE_51_length_27750_cov_33.174183	0	30.6902	0	0	0	0	0	0	0	17.9634	0	0	11.3428	45.3646	0	0	0	38.4705	0	0	353.32	0	20.3538	0	17.8762	0	93.5657	0	14.8113	0	0	0	0	0	0	0	0	0	0	0	0	0	0	0	0	0	0	0	0
Kang_0009_ST002_A_NODE_53_length_27368_cov_12.188811	0	0	0	0	0	0	0	0	0	0	0	0	0	11.4112	14.4779	0	0	0	0	0	10.119	0	0	0	0	0	0	0	0	27.3855	311.456	0	0	0	13.3357	0	0	0	0	0	0	0	0	0	0	0	0	0	0
Kang_0009_ST002_A_NODE_543_length_5556_cov_7.419742	0	0	186.869	0	0	0	0	0	146.814	89.1676	0	0	0	0	0	0	0	0	0	0	0	0	0	0	0	0	0	0	0	0	0	0	0	0	0	0	0	334.499	0	0	0	0	0	0	0	0	0	0	0
Kang_0009_ST002_A_NODE_546_length_5538_cov_10.574503	0	0	0	0	0	0	0	0	0	0	45.9657	0	24.0719	32.2576	0	0	0	0	0	0	0	0	0	0	0	0	0	0	0	0	0	0	0	0	0	0	0	0	0	0	0	0	0	0	0	0	0	0	0
Kang_0009_ST002_A_NODE_54_length_27335_cov_12.874194	0	0	13.9611	0	0	0	147.758	0	0	44.1015	0	0	26.4261	7.46947	0	0	0	0	0	0	5.14164	0	0	0	1024.32	0	0	0	5.91079	0	0	112.329	0	0	0	0	0	0	0	0	0	0	0	0	18.7868	0	0	0	959.613
Kang_0009_ST002_A_NODE_552_length_5499_cov_14.968222	0	0	0	0	0	0	0	0	0	0	0	0	0	75.2442	0	0	0	0	0	0	0	0	0	0	0	0	0	0	0	0	0	0	0	0	0	0	0	0	16.0701	0	0	0	0	0	0	0	0	0	0
Kang_0009_ST002_A_NODE_556_length_5487_cov_10.321060	0	0	0	0	0	0	0	0	0	0	0	0	0	12.7589	0	0	0	0	0	0	0	0	0	0	0	0	0	0	0	0	0	0	0	0	0	0	0	0	0	0	0	0	0	0	0	0	0	0	0
Kang_0009_ST002_A_NODE_560_length_5459_cov_18.290711	0	0	0	0	0	0	0	0	0	0	94.6437	0	0	68.4053	0	0	0	0	6.59675	0	0	0	0	0	0	0	0	0	0	0	0	0	0	0	0	0	0	0	0	0	0	0	0	0	0	0	0	0	0
Kang_0009_ST002_A_NODE_567_length_5414_cov_11.957641	0	0	0	0	0	0	0	0	0	0	0	0	0	0	0	0	0	0	0	0	0	0	0	0	19.4366	0	91.7516	0	0	0	0	0	3.7305	0	0	0	0	0	0	0	0	0	0	0	0	0	0	0	0
Kang_0009_ST002_A_NODE_56_length_24427_cov_12.664082	0	0	0	0	115.483	0	0	0	0	0	0	0	67.4461	15.0505	0	0	0	0	0	0	0	0	40.5883	0	11.0343	0	0	0	119.274	0	0	0	0	0	0	0	0	0	0	0	0	0	0	0	0	0	0	0	0
Kang_0009_ST002_A_NODE_586_length_5357_cov_22.410223	0	0	0	0	0	0	0	0	0	0	0	0	108.716	40.2467	0	0	0	0	0	0	0	0	0	0	0	0	0	0	0	0	0	0	0	0	0	0	0	0	0	72.5046	113.836	0	0	0	0	0	0	0	0
Kang_0009_ST002_A_NODE_590_length_5302_cov_4.666667	0	0	0	0	0	0	0	0	0	0	0	0	0	23.7282	0	0	0	0	0	0	0	0	0	0	0	0	0	0	0	0	0	0	0	0	0	0	0	0	0	0	0	0	0	0	0	0	0	0	0
Kang_0009_ST002_A_NODE_5_length_78802_cov_612.463268	0	0	0	0	0	0	0	0	0	0	0	0	0	3029.38	0	0	0	0	0	0	0	0	0	0	0	0	0	0	0	0	0	0	0	0	0	0	0	0	0	0	0	0	0	0	0	0	0	0	3.30375
Kang_0009_ST002_A_NODE_607_length_5222_cov_4.510354	0	0	0	0	0	0	0	0	0	0	0	0	0	20.833	0	0	0	0	0	0	0	0	0	0	0	0	0	0	0	0	0	0	0	0	0	0	0	0	0	0	0	0	0	0	0	0	0	0	0
Kang_0009_ST002_A_NODE_60_length_23218_cov_12.174589	0	0	0	0	0	49.5971	46.6875	0	0	0	0	0	0	31.2207	0	0	0	15.574	0	0	2.96161	0	33.9953	0	46.9723	0	187.061	0	2.67888	0	268.933	0	0	0	0	0	0	0	0	0	0	0	0	0	0	0	0	0	0
Kang_0009_ST002_A_NODE_61_length_22234_cov_10.162586	0	0	95.2198	0	0	0	222.208	0	8.56571	0	0	0	0	13.9688	0	0	0	0	0	0	0	0	0	0	0	0	0	0	0	0	0	0	0	0	0	0	0	0	0	0	0	0	0	0	0	0	51.1144	0	0
Kang_0009_ST002_A_NODE_629_length_5132_cov_6.598385	0	57.8131	0	0	0	0	0	0	0	0	0	0	19.9156	38.046	0	0	0	0	0	0	0	0	0	0	0	0	0	0	0	0	0	0	0	0	0	0	0	0	0	0	0	0	0	0	0	0	0	0	0
Kang_0009_ST002_A_NODE_642_length_5089_cov_14.384386	0	0	0	0	0	0	0	0	0	0	0	0	0	35.1898	0	0	0	0	0	9.75937	0	0	34.3568	0	0	0	0	0	0	0	0	0	0	0	0	0	0	427.885	0	0	0	0	0	0	0	0	0	0	0
Kang_0009_ST002_A_NODE_657_length_5031_cov_11.568529	0	0	0	0	0	0	0	0	63.6341	0	0	0	19.3277	31.919	0	0	0	0	0	0	0	0	0	0	0	0	0	0	0	0	0	0	0	0	0	0	0	0	0	139.014	663.921	0	0	0	0	0	0	0	0
Kang_0009_ST002_A_NODE_65_length_21209_cov_22.848256	0	78.5361	0	0	0	0	0	0	0	0	66.455	0	0	67.0198	0	0	0	0	9.72247	0	0	0	0	0	0	0	0	0	0	0	0	0	0	0	0	0	0	36.7484	0	0	0	0	0	0	0	0	0	0	90.1699
Kang_0009_ST002_A_NODE_66_length_21204_cov_30.207859	0	0	0	0	0	414.724	0	0	0	0	0	0	0	28.406	0	0	0	0	0	0	12.9109	0	7.54803	0	15.2318	0	6.70014	0	0	0	0	22.5874	0	0	0	0	0	0	0	0	0	0	0	0	0	0	0	0	0
Kang_0009_ST002_A_NODE_671_length_4987_cov_52.487024	0	0	0	0	0	0	0	0	0	0	0	0	151.647	152.182	0	0	0	0	0	0	0	0	0	0	0	0	0	0	0	0	0	0	0	0	0	0	0	0	0	0	0	0	0	0	0	0	0	0	0
Kang_0009_ST002_A_NODE_68_length_20714_cov_38.289027	0	0	0	0	0	0	0	0	0	0	0	0	175.349	44.5409	0	0	2.98924	0	0	0	0	0	0	0	0	23.8562	0	0	0	0	0	0	0	0	0	0	0	0	0	228.585	3906.36	0	0	0	0	0	0	0	0
Kang_0009_ST002_A_NODE_6_length_61161_cov_65.954342	0	0	0	0	0	0	0	0	0	0	30.2415	12.355	191.515	189.77	0	0	0	0	0	0	0	0	0	0	0	0	0	7.64758	0	0	0	0	0	0	0	0	0	0	0	0	0	3.90779	3.16856	0	0	0	0	0	0
Kang_0009_ST002_A_NODE_71_length_20238_cov_13.322598	0	0	0	0	0	0	0	0	0	184.302	0	0	0	10.2627	0	0	0	4.937	0	0	8.96706	0	4.80769	0	0	0	56.0159	0	72.2856	0	0	0	0	0	0	0	0	0	0	0	0	0	0	0	0	0	0	0	0
Kang_0009_ST002_A_NODE_75_length_18825_cov_8.947310	0	0	10.2432	0	0	0	185.182	0	0	34.8787	0	0	21.0523	5.07617	0	0	0	0	0	0	4.06077	0	0	0	804.593	0	0	0	4.42274	0	0	82.539	0	0	0	0	0	0	0	0	0	0	0	0	15.2642	0	0	0	1009.98
Kang_0009_ST002_A_NODE_77_length_18562_cov_13.137462	0	0	0	0	0	0	0	0	0	0	0	0	0	26.6206	0	0	0	0	0	0	72.5694	0	0	0	0	0	4.90037	0	5.78499	0	0	0	0	0	0	0	0	0	0	0	0	0	0	0	0	0	0	0	23.229
Kang_0009_ST002_A_NODE_7_length_52513_cov_43.835182	0	0	0	0	0	0	0	0	0	0	0	0	65.8384	57.4346	0	30.2005	0	0	0	0	0	20.9685	0	0	0	0	0	0	0	0	0	0	0	0	0	0	3.11328	0	0	0	0	0	0	0	0	0	0	0	0
Kang_0009_ST002_A_NODE_84_length_16586_cov_9.268828	0	0	0	0	0	0	0	0	0	0	0	0	0	9.03037	0	0	0	4.31023	0	0	38.7724	0	263.724	0	0	0	444.94	0	0	0	41.7514	0	0	0	0	0	0	0	0	0	0	0	0	0	0	45.0831	0	0	0
Kang_0009_ST002_A_NODE_85_length_16474_cov_43.849199	0	402.644	323.711	0	0	0	0	0	97.236	61.0981	0	18.1861	0	54.5783	0	0	0	0	0	0	0	0	0	0	0	0	0	0	0	0	0	0	0	0	0	0	0	1268.89	0	0	0	0	0	0	0	0	0	0	86.4681
Kang_0009_ST002_A_NODE_87_length_16359_cov_40.430753	0	0	0	0	0	0	0	0	0	0	0	0	0	70.311	0	0	0	0	0	0	10.1922	0	0	0	0	0	16.2911	0	0	0	0	207.851	0	0	0	0	0	0	0	0	0	0	0	0	22.8911	6567.62	0	0	0
Kang_0009_ST002_A_NODE_89_length_16076_cov_19.460208	0	0	0	0	0	0	0	0	0	0	53.379	0	8.83996	20.9971	0	0	0	0	0	0	0	0	0	0	0	0	0	0	0	0	0	0	0	0	0	0	0	0	0	0	0	0	0	0	0	0	0	0	0
Kang_0009_ST002_A_NODE_8_length_52167_cov_41.833954	0	0	0	0	0	0	0	0	0	8.07461	0	0	4.53814	68.6719	0	0	0	0	0	7.93401	60.2116	0	2.6453	7.70138	0	0	8.26043	3.24152	2.84125	0	0	0	0	0	0	0	0	4.16185	0	0	0	0	0	0	0	0	0	0	5.60501
Kang_0009_ST002_A_NODE_91_length_15858_cov_36.731697	0	454.466	271.754	0	0	0	0	0	70.7037	49.8498	0	16.4187	0	62.878	0	0	0	0	0	0	0	0	0	0	0	0	0	0	0	0	0	0	0	0	0	0	0	917.267	0	0	0	0	0	0	0	0	0	0	96.4411
Kang_0009_ST002_A_NODE_93_length_15779_cov_11.663953	0	0	0	0	0	0	0	0	0	0	0	0	15.3856	45.3782	0	0	0	0	0	0	0	0	0	6.89859	0	0	0	0	0	0	0	0	0	0	0	0	0	0	0	0	0	0	0	0	0	0	0	0	0
Kang_0009_ST002_A_NODE_94_length_15723_cov_12.157838	0	0	19.8442	0	0	0	186.549	0	0	66.756	0	0	30.988	8.23127	0	0	0	0	0	0	4.85463	0	0	0	936.623	0	0	0	0	0	0	121.945	0	0	0	0	0	0	0	0	0	0	0	0	22.5484	0	0	0	1282.11
Kang_0009_ST002_A_NODE_96_length_15689_cov_127.350518	0	0	0	0	0	0	0	0	0	0	56.7788	0	25.8667	421.763	0	0	0	0	0	0	0	0	0	0	0	0	0	0	0	0	0	0	0	0	0	0	0	0	0	0	0	0	0	0	0	0	0	0	0
Kang_0009_ST002_A_NODE_97_length_15659_cov_22.432261	0	0	0	0	0	101.541	0	0	8.38663	0	0	0	0	68.4869	0	0	0	0	0	0	0	0	0	0	0	0	0	0	0	0	0	0	0	0	0	0	0	26.6893	0	0	0	0	0	0	0	0	316.935	0	0
Kang_0009_ST002_A_NODE_99_length_15528_cov_69.473978	0	0	0	0	0	0	0	0	0	81.3204	0	0	11.8273	28.5479	0	0	0	24.9615	0	0	29.3563	0	4.34263	0	15.0512	0	292.262	0	28.9353	0	40.476	30.3766	0	0	0	0	0	0	0	0	0	0	0	0	20.1989	0	0	0	131.638
Kang_0009_ST002_A_NODE_9_length_50139_cov_32.530189	0	0	0	0	0	0	0	0	0	0	0	0	19.6569	88.1591	42.2035	0	0	0	0	0	0	29.7402	0	0	0	0	0	0	0	0	0	0	0	0	3.62546	0	0	0	13.0003	0	0	0	0	0	0	0	0	0	0
Kang_0009_ST003_A_NODE_106_length_8586_cov_19.928496	0	0	0	0	0	0	0	0	0	0	0	0	0	0	28.7646	0	0	0	161.814	0	0	0	0	0	0	0	0	0	0	0	0	0	0	0	270.723	0	0	0	0	0	0	37.7344	0	0	0	0	0	0	0
Kang_0009_ST003_A_NODE_108_length_8349_cov_4.765493	0	0	0	0	0	0	0	0	0	0	0	0	0	0	13.6972	0	0	0	0	0	0	0	0	0	0	0	0	0	0	0	0	0	0	0	12.4401	0	0	0	0	0	0	0	0	0	0	0	0	0	0
Kang_0009_ST003_A_NODE_10_length_62854_cov_273.257393	0	0	0	0	0	0	0	0	0	0	0	0	0	0	675.861	0	0	0	0	0	0	0	0	0	0	0	0	0	0	0	0	0	0	0	19.9111	0	0	0	0	0	0	0	0	0	0	0	0	0	0
Kang_0009_ST003_A_NODE_110_length_8167_cov_39.277860	0	0	0	0	0	0	0	0	0	0	0	0	0	0	68.0214	0	0	0	0	0	0	0	0	0	0	0	0	0	0	0	0	0	0	0	39.0887	0	0	0	0	0	0	0	0	0	0	0	0	0	0
Kang_0009_ST003_A_NODE_115_length_7990_cov_6.215627	0	0	0	0	0	0	0	0	0	0	0	0	0	0	11.4389	0	0	0	0	0	0	97.1129	0	0	0	0	0	0	0	0	0	0	0	0	0	0	0	0	0	0	0	0	0	0	0	0	0	0	0
Kang_0009_ST003_A_NODE_116_length_7961_cov_12.973058	0	0	0	0	64.0843	0	0	0	0	0	0	0	0	0	6.04585	0	14.7928	0	0	0	0	58.14	0	0	0	0	0	0	0	0	0	0	0	0	0	0	0	0	0	0	0	0	0	0	0	0	0	0	0
Kang_0009_ST003_A_NODE_117_length_7958_cov_4.273694	0	0	0	0	0	0	0	0	0	0	0	0	0	0	7.90108	0	0	0	0	0	0	0	0	0	0	0	0	0	0	0	0	0	0	0	0	0	0	0	0	0	0	0	0	0	0	0	0	0	0
Kang_0009_ST003_A_NODE_11_length_52572_cov_522.471866	0	0	0	0	0	0	0	0	0	0	0	0	0	0	1005.28	0	0	0	0	0	0	0	0	0	0	0	0	0	0	0	0	0	0	0	2278.55	0	0	0	0	0	0	0	0	0	0	0	0	0	0
Kang_0009_ST003_A_NODE_122_length_7849_cov_11.640108	0	0	0	0	0	0	0	0	0	0	0	0	0	0	41.9223	0	0	0	0	0	0	0	0	0	0	0	0	0	0	0	0	0	0	0	270.981	0	0	0	0	0	0	0	0	0	0	0	0	0	0
Kang_0009_ST003_A_NODE_126_length_7493_cov_54.714439	0	0	0	0	0	0	0	0	0	0	0	0	0	0	76.3052	0	0	0	0	0	7287.11	0	0	0	0	0	0	0	0	0	0	0	0	0	45.2277	0	0	0	0	0	0	0	0	0	0	0	0	0	0
Kang_0009_ST003_A_NODE_12_length_46337_cov_34.836178	0	0	0	0	0	0	0	0	0	0	0	0	0	0	103.267	0	0	0	0	0	0	0	0	0	0	0	0	0	0	0	0	0	0	0	0	0	0	0	15.3064	0	0	0	0	0	0	0	0	0	0
Kang_0009_ST003_A_NODE_13_length_45104_cov_402.818886	0	0	0	0	0	0	0	0	0	0	0	0	0	0	665.378	0	0	0	0	0	0	0	0	0	0	0	0	0	0	0	0	0	0	0	553.658	0	0	2.62899	0	0	0	0	0	0	0	0	0	0	0
Kang_0009_ST003_A_NODE_145_length_6938_cov_11.496876	0	0	0	0	45.8271	0	0	0	0	0	0	0	0	0	0	0	11.407	0	0	0	0	73.3438	0	0	0	0	0	0	0	0	0	0	0	0	0	0	0	0	0	0	0	0	0	0	0	0	0	0	0
Kang_0009_ST003_A_NODE_14_length_45044_cov_137.573562	0	0	0	0	0	0	0	0	0	0	0	0	0	0	196.53	0	0	0	0	0	0	0	0	0	0	375.73	0	0	0	0	0	0	0	0	6.6158	0	0	0	0	0	0	0	0	0	0	0	0	0	0
Kang_0009_ST003_A_NODE_150_length_6833_cov_7.147094	0	0	0	0	0	0	0	0	0	0	0	0	0	0	20.7028	0	0	0	0	0	0	0	0	0	0	0	0	0	0	0	0	0	0	0	0	0	0	0	0	0	0	0	0	0	0	0	0	0	0
Kang_0009_ST003_A_NODE_154_length_6749_cov_40.749776	0	0	0	0	0	0	0	0	0	0	0	0	0	0	66.4218	0	0	0	0	0	0	0	0	0	0	0	0	0	0	0	0	0	0	0	39.6667	0	0	0	0	0	0	0	0	0	0	0	0	0	0
Kang_0009_ST003_A_NODE_15_length_42492_cov_55.347433	0	0	0	0	2153.26	0	0	0	0	0	0	0	0	0	64.5966	0	0	0	0	0	0	0	0	0	0	0	0	0	0	0	0	0	0	0	0	0	0	0	0	0	0	0	0	0	0	0	0	0	0
Kang_0009_ST003_A_NODE_161_length_6398_cov_10.757055	0	0	0	0	0	0	0	0	0	0	0	0	0	0	52.0448	0	0	0	0	0	0	0	0	0	0	0	0	0	0	0	0	0	0	0	0	0	0	0	0	0	0	0	0	0	0	0	0	0	0
Kang_0009_ST003_A_NODE_16_length_42183_cov_571.195903	0	0	0	0	0	0	23.4268	0	0	0	0	0	0	0	808.665	0	0	0	0	0	0	0	0	0	0	0	0	0	0	0	0	0	0	0	647.319	0	0	3.25166	0	0	0	0	0	0	0	0	0	0	0
Kang_0009_ST003_A_NODE_170_length_6169_cov_11.038109	0	0	0	0	0	0	0	0	0	0	0	0	0	0	54.8327	0	0	0	0	0	0	0	0	0	0	0	0	0	0	0	0	0	0	0	0	0	0	0	0	0	0	0	0	0	0	0	0	0	0
Kang_0009_ST003_A_NODE_17_length_41977_cov_20.249010	0	0	0	0	0	0	0	0	0	0	0	0	0	0	40.0033	0	0	0	0	0	0	0	0	0	0	0	0	0	0	0	0	0	0	0	283.341	0	0	0	0	0	0	0	0	0	0	0	0	0	0
Kang_0009_ST003_A_NODE_180_length_5994_cov_7.414716	0	0	0	0	0	0	0	0	0	0	0	0	0	0	0	0	0	0	0	0	0	0	0	0	0	18.6169	0	0	0	0	0	0	0	0	0	0	0	0	0	0	0	0	0	0	0	0	0	0	0
Kang_0009_ST003_A_NODE_187_length_5878_cov_6.438434	0	0	0	0	0	0	0	0	0	0	0	0	0	0	8.50919	0	0	0	0	0	0	0	0	0	0	0	0	0	423.642	0	0	0	0	0	0	0	0	0	0	0	0	0	0	0	0	0	0	0	0
Kang_0009_ST003_A_NODE_18_length_41590_cov_138.296304	0	0	0	0	0	0	0	0	0	0	0	0	0	0	357.989	0	0	0	0	0	0	0	0	0	0	0	0	0	0	0	0	36.0862	0	0	20.1934	0	0	0	0	0	0	0	0	0	0	0	0	0	0
Kang_0009_ST003_A_NODE_1_length_138716_cov_77.051767	0	0	0	0	0	0	0	0	0	0	0	0	27.559	35.5542	156.342	0	0	121.13	0	0	1303	0	3319.28	0	0	0	0	0	0	0	0	0	0	322.208	0	0	1.02074	0	0	0	0	0	0	0	0	0	0	0	0
Kang_0009_ST003_A_NODE_207_length_5573_cov_16.620877	0	0	0	0	0	0	0	0	0	0	0	0	0	0	20.5998	0	0	0	0	0	0	0	0	0	0	0	0	0	0	0	0	0	0	0	424.48	0	0	0	0	0	0	0	0	0	0	0	0	0	0
Kang_0009_ST003_A_NODE_208_length_5562_cov_40.360450	0	0	0	0	0	0	0	0	0	0	0	0	0	0	111.184	0	0	0	0	0	0	0	0	0	0	0	0	0	0	0	0	0	0	0	413.86	0	0	0	0	0	0	0	0	0	0	0	0	0	0
Kang_0009_ST003_A_NODE_20_length_40715_cov_34.890654	0	0	0	0	0	0	0	0	0	0	0	0	0	0	61.6673	0	0	0	0	0	0	0	0	0	0	0	0	0	0	0	0	0	0	0	41.2426	0	0	0	0	0	0	0	0	0	0	0	0	0	0
Kang_0009_ST003_A_NODE_21_length_40014_cov_57.923371	0	0	0	0	0	0	0	0	0	0	0	0	0	2.50747	39.9199	0	2.51449	0	0	0	8.97357	0	0	0	0	0	0	0	0	9.27902	95.1383	0	0	0	45.3914	0	0	0	0	0	0	0	0	0	0	0	0	0	0
Kang_0009_ST003_A_NODE_225_length_5304_cov_8.934654	0	0	0	0	0	0	0	0	0	0	0	0	0	0	20.6992	0	0	0	0	0	0	0	0	0	0	0	0	0	0	0	0	0	0	0	0	0	0	0	0	0	0	0	0	0	0	0	0	0	0
Kang_0009_ST003_A_NODE_22_length_37434_cov_666.783060	0	0	0	0	0	0	0	0	0	0	443.186	1066.96	661.694	758.679	762.035	0	0	0	0	0	0	0	0	0	0	0	0	0	0	0	0	0	296.793	0	5374.1	0	0	0	0	0	0	0	265.492	0	0	0	0	0	0
Kang_0009_ST003_A_NODE_232_length_5232_cov_8.538343	0	0	0	0	0	0	0	0	0	0	0	0	0	0	32.6788	0	0	0	0	0	0	0	0	0	0	0	0	0	0	0	0	0	0	0	0	0	0	0	0	0	0	0	0	0	0	0	0	0	0
Kang_0009_ST003_A_NODE_233_length_5219_cov_8.207010	0	0	0	0	0	0	0	0	0	0	0	0	0	0	0	0	0	0	51.0225	0	0	9.70566	19.4749	0	57.1597	0	11.8837	0	0	91.2512	40.8628	0	0	0	0	0	0	0	0	0	0	0	0	0	0	0	0	0	0
Kang_0009_ST003_A_NODE_240_length_5148_cov_6.216768	0	0	0	0	0	0	0	0	0	0	0	0	0	0	23.2233	0	0	0	0	0	0	0	0	0	0	0	0	0	0	0	0	0	0	0	85.3204	0	0	0	0	0	0	0	0	0	0	0	0	0	0
Kang_0009_ST003_A_NODE_250_length_5031_cov_11.187098	0	0	0	0	0	0	0	0	0	0	0	0	0	0	50.921	0	0	0	0	0	0	0	0	0	0	0	0	0	0	0	0	0	0	0	0	0	0	0	0	0	0	0	0	0	0	0	0	0	0
Kang_0009_ST003_A_NODE_25_length_37096_cov_23.335331	0	0	0	0	0	0	0	0	0	0	0	0	0	0	25.5807	0	0	0	0	0	0	0	0	0	0	0	0	0	0	0	0	0	0	0	78.778	0	0	0	0	0	0	84.3813	0	0	0	0	0	0	0
Kang_0009_ST003_A_NODE_27_length_36096_cov_541.347465	0	0	0	0	0	0	0	0	0	0	258.048	787.891	437.394	500.183	492.444	0	0	0	0	0	0	0	0	0	0	0	0	0	0	0	0	0	634.852	0	3481.08	0	0	0	0	0	0	15.4963	921.801	0	0	0	0	0	0
Kang_0009_ST003_A_NODE_29_length_33828_cov_857.522784	0	0	0	0	0	0	0	0	0	0	0	0	0	0	1080.48	0	3.98144	0	0	0	0	0	0	54.6351	0	0	0	0	0	0	0	0	0	0	85.2343	0	0	0	0	0	0	0	0	0	0	0	0	0	0
Kang_0009_ST003_A_NODE_2_length_118617_cov_84.041911	0	0	0	0	0	0	0	0	0	0	0	0	0	0	272.572	0	0	0	0	0	0	0	0	0	0	0	0	5.19127	0	0	0	0	0	0	3.06126	0	0	0	0	0	0	0	0	0	0	0	0	0	0
Kang_0009_ST003_A_NODE_31_length_33209_cov_14.820957	0	0	0	0	0	0	0	0	0	0	0	0	0	0	17.734	0	0	0	0	0	5.387	0	0	0	0	6.43107	0	0	2.70327	0	0	0	0	0	11.1995	0	0	55.7373	0	0	0	0	0	0	0	0	0	0	47.9099
Kang_0009_ST003_A_NODE_32_length_32828_cov_50.908339	0	0	0	0	0	0	0	0	0	0	0	0	0	0	171.483	0	0	0	0	0	0	0	0	0	0	0	0	0	0	0	0	0	0	0	12.6526	0	0	0	0	0	0	0	0	0	0	0	0	0	0
Kang_0009_ST003_A_NODE_33_length_32428_cov_84.273561	0	0	0	0	0	0	0	0	0	0	0	0	0	0	304.145	0	0	0	0	0	0	0	0	0	0	0	0	0	0	0	0	0	0	0	25.1037	0	0	0	0	0	0	12.5617	0	0	0	0	0	0	0
Kang_0009_ST003_A_NODE_34_length_29732_cov_48.743505	0	0	0	0	0	0	0	0	0	0	0	0	0	0	104.048	0	0	0	0	0	0	0	0	0	0	0	0	0	0	0	0	0	0	0	69.0894	0	0	0	0	0	0	0	0	0	0	0	0	0	0
Kang_0009_ST003_A_NODE_35_length_29339_cov_60.224867	0	0	0	0	0	0	0	0	0	0	0	0	0	0	125.309	0	0	0	0	0	0	0	0	0	0	0	0	0	0	0	0	0	0	0	84.5781	0	0	0	0	0	0	0	0	0	0	0	0	0	0
Kang_0009_ST003_A_NODE_36_length_28015_cov_20.302933	0	0	0	0	0	0	0	0	0	36.8271	33.629	0	0	0	27.5345	0	0	0	2559.44	0	0	0	0	0	0	0	0	0	0	0	0	0	0	15.9077	2.79259	0	0	0	103.266	0	0	11.0357	36.5123	0	0	0	0	0	0
Kang_0009_ST003_A_NODE_37_length_26626_cov_602.477701	0	0	0	0	0	0	0	0	0	0	291.334	755.851	541.76	642.709	487.873	0	0	0	0	0	0	0	0	0	0	0	0	0	0	0	0	0	0	0	3633.36	0	0	0	0	0	0	27.9058	1977.96	0	0	0	0	0	0
Kang_0009_ST003_A_NODE_38_length_25481_cov_33.693385	0	0	0	0	0	0	0	0	0	0	0	0	0	0	75.2596	0	0	0	0	0	0	0	0	0	0	0	0	0	0	0	0	0	0	0	0	0	9.39799	0	0	0	0	0	0	0	0	0	0	0	0
Kang_0009_ST003_A_NODE_39_length_25200_cov_12.520700	0	0	0	0	0	0	0	0	0	0	0	0	0	0	40.4711	0	0	0	0	0	0	0	0	0	0	0	0	0	0	0	0	0	0	0	8.03466	0	0	0	0	0	0	0	0	0	0	0	0	0	0
Kang_0009_ST003_A_NODE_41_length_24867_cov_20.320772	0	0	0	0	0	0	0	0	0	0	0	0	0	0	21.7083	0	0	0	0	14.8946	39.5824	14.1593	0	0	0	0	0	0	0	0	0	0	0	0	0	0	0	0	0	0	0	0	0	0	0	0	0	0	0
Kang_0009_ST003_A_NODE_42_length_23977_cov_43.594265	0	0	0	0	0	0	0	0	0	0	0	0	0	0	96.6194	0	0	0	0	0	0	0	0	0	0	136.058	0	0	0	0	0	0	0	0	0	0	0	0	0	0	0	0	0	0	0	0	0	0	0
Kang_0009_ST003_A_NODE_43_length_22670_cov_31.814459	0	0	0	0	0	0	0	0	0	0	0	0	0	0	95.4517	0	0	0	0	0	0	0	0	0	0	0	0	0	0	0	0	0	0	0	47.2427	0	0	0	0	0	0	0	0	0	0	0	0	0	0
Kang_0009_ST003_A_NODE_44_length_21414_cov_30.847605	0	0	0	0	0	0	0	0	0	0	0	0	0	0	41.3382	0	0	0	0	0	0	0	0	0	0	0	0	0	0	0	0	0	0	0	407.763	0	0	0	0	0	0	0	0	0	0	0	0	0	0
Kang_0009_ST003_A_NODE_46_length_20105_cov_20.771372	0	0	27.3106	0	0	0	0	0	17.2035	369.2	0	0	0	0	56.3232	0	0	0	0	0	0	0	0	0	0	0	0	0	0	0	0	0	0	0	51.9266	0	0	0	0	0	0	0	0	0	0	0	0	0	27.1675
Kang_0009_ST003_A_NODE_4_length_103846_cov_192.548034	0	0	0	0	0	0	0	0	0	0	0	0	0	0	269.963	0	0	0	0	0	0	0	0	0	0	0	0	0	0	0	0	0	0	0	377.87	0	0	0	0	0	0	0	0	0	0	0	0	0	0
Kang_0009_ST003_A_NODE_52_length_16683_cov_10.944251	0	0	0	0	0	0	0	0	0	0	0	0	0	0	21.3787	0	0	0	0	0	0	0	0	0	0	0	0	0	0	0	0	0	0	0	0	0	0	0	0	0	0	0	0	0	0	0	0	0	0
Kang_0009_ST003_A_NODE_53_length_16472_cov_915.211305	0	0	0	0	0	0	0	0	0	0	0	0	0	0	1724.91	0	0	0	0	0	0	0	0	0	0	0	0	0	0	0	0	0	0	0	22619.1	0	0	0	0	0	0	0	0	0	0	0	0	0	0
Kang_0009_ST003_A_NODE_54_length_16345_cov_753.746286	0	0	0	0	0	0	0	0	0	0	0	0	0	0	2862.34	0	0	0	0	0	0	0	0	0	0	0	0	0	0	0	0	0	0	0	48.9945	0	0	0	0	0	0	0	0	0	0	0	0	0	0
Kang_0009_ST003_A_NODE_55_length_16342_cov_13.626389	0	0	0	0	0	0	0	0	0	0	0	0	0	0	5.69933	6105.48	0	0	0	0	0	0	0	0	0	0	0	0	0	0	0	0	0	0	0	0	7301.56	0	2033.31	0	0	0	0	0	0	0	0	0	0
Kang_0009_ST003_A_NODE_56_length_16278_cov_747.570178	0	0	0	0	0	0	0	0	0	0	0	0	0	0	1388.44	0	0	0	0	0	0	0	0	0	0	0	0	0	0	0	0	0	0	0	461.313	0	0	0	0	0	0	0	0	0	0	0	0	0	0
Kang_0009_ST003_A_NODE_58_length_15234_cov_24.491930	0	0	0	0	0	0	0	0	0	0	0	0	0	0	59.7843	0	0	0	0	0	0	0	0	0	0	0	0	0	0	0	0	0	0	0	25.4469	0	0	0	0	0	0	0	0	0	0	0	0	0	0
Kang_0009_ST003_A_NODE_5_length_100689_cov_216.244550	0	0	0	0	0	0	0	0	0	0	0	0	0	0	302.793	0	0	0	0	0	0	0	0	0	0	0	0	0	0	0	0	0	0	0	224.677	0	0	0	2.72271	10.7164	34.1888	0	1.70651	0	0	0	0	0	0
Kang_0009_ST003_A_NODE_64_length_14101_cov_13.170796	0	0	0	0	0	0	0	0	0	0	0	0	0	0	51.8867	0	0	0	0	0	0	0	0	0	0	0	0	0	0	0	0	0	0	0	19.2168	0	0	0	0	0	0	0	0	0	0	0	0	0	0
Kang_0009_ST003_A_NODE_66_length_13604_cov_8.366448	0	0	0	0	0	0	0	0	0	0	0	0	0	0	35.1923	0	0	0	0	0	0	0	0	0	0	0	0	0	0	0	0	0	0	0	0	0	0	0	0	0	0	0	0	0	0	0	0	0	0
Kang_0009_ST003_A_NODE_68_length_12822_cov_13.194721	0	0	0	0	0	0	0	0	0	0	0	0	0	0	52.1922	0	0	0	0	0	0	0	0	0	0	0	0	0	0	0	0	0	0	0	8.39804	0	0	0	0	0	0	0	0	0	0	0	0	0	0
Kang_0009_ST003_A_NODE_6_length_96358_cov_4113.670073	0	0	0	0	0	0	0	2382.89	0	0	0	0	0	0	5137.51	0.483719	0	0	0	0	0	4.07191	0	0	0	0	0	0	0	0	0	0	0	0	726.998	0	0	0	0	0	0	0	0	0	0	0	0	0	0
Kang_0009_ST003_A_NODE_71_length_12363_cov_20.057524	0	0	0	0	0	0	0	0	0	0	0	0	0	0	48.4092	0	0	0	0	0	0	0	0	0	0	0	0	0	0	0	0	0	0	0	44.7134	0	0	0	0	0	0	0	0	0	0	0	0	0	0
Kang_0009_ST003_A_NODE_74_length_12102_cov_9.727235	0	0	0	0	0	0	0	0	0	0	0	0	0	0	6.36162	0	0	0	21.5946	0	0	0	0	0	0	0	0	0	0	0	0	0	12.2074	0	0	0	0	0	0	5.73076	0	0	33.6658	0	0	0	0	0	0
Kang_0009_ST003_A_NODE_76_length_11584_cov_10.910834	0	0	0	0	0	0	0	0	0	0	0	0	0	0	8.37246	0	0	0	0	0	0	0	0	0	0	0	0	0	0	0	0	0	0	0	0	0	0	0	0	0	0	0	0	0	0	0	0	0	0
Kang_0009_ST003_A_NODE_77_length_11569_cov_62.136182	0	0	0	0	0	0	0	0	0	0	0	0	0	0	125.588	0	0	0	0	0	0	0	0	0	0	0	0	0	0	0	0	0	0	0	35.64	0	0	0	0	0	0	0	0	0	0	0	0	0	0
Kang_0009_ST003_A_NODE_7_length_95608_cov_55.218727	0	0	0	0	0	0	0	0	0	0	0	0	0	0	62.3147	0	0	1.19265	0	0	0	0	56.4507	0	0	0	0	0	15.0416	0	0	0	0	0	475.324	0	0	0	2.45951	0	0	2.78985	0	0	0	0	0	0	0
Kang_0009_ST003_A_NODE_80_length_11482_cov_24.399580	0	0	0	0	0	0	0	0	0	0	0	0	0	0	102.27	0	0	0	0	0	0	0	0	0	0	0	0	0	0	0	0	0	0	0	133.933	0	0	0	0	0	0	0	0	0	0	0	0	0	0
Kang_0009_ST003_A_NODE_82_length_11357_cov_22.371262	0	0	0	0	0	0	0	0	0	0	0	0	0	0	37.7291	0	0	0	0	0	0	0	0	0	0	0	0	0	0	0	0	0	0	0	2840.31	0	0	0	0	0	0	0	0	0	0	0	0	0	0
Kang_0009_ST003_A_NODE_88_length_10328_cov_70.864986	0	0	0	0	0	0	0	0	0	0	0	0	0	0	20.69	11576.9	0	0	0	0	0	0	0	0	0	0	0	0	0	0	0	0	0	170.194	0	0	2064.29	0	2559.69	0	0	284.038	0	0	0	0	0	0	0
Kang_0009_ST003_A_NODE_8_length_67679_cov_132.205356	0	0	0	0	0	0	0	0	0	0	0	0	0	0	286.355	0	0	0	0	0	0	0	0	0	0	0	0	0	0	0	0	0	0	0	258.037	0	0	0	0	0	0	0	0	0	0	0	0	0	0
Kang_0009_ST003_A_NODE_91_length_9886_cov_20.130099	0	0	0	0	0	0	0	0	0	0	37.2781	0	0	0	27.146	0	0	0	3009.78	0	0	0	0	0	0	0	0	0	0	0	0	0	0	0	0	0	0	0	97.0183	0	0	14.2547	41.0459	0	0	0	0	0	0
Kang_0009_ST003_A_NODE_93_length_9672_cov_8.172819	0	0	0	0	0	0	0	0	0	0	0	0	0	0	29.5287	0	0	0	0	0	0	0	0	0	0	0	0	0	0	0	0	0	0	0	19.8005	0	0	0	0	0	0	0	0	0	0	0	0	0	0
Kang_0009_ST003_A_NODE_95_length_9481_cov_682.949607	0	0	0	0	0	0	0	0	0	0	0	0	0	0	1374.02	0	0	0	0	0	0	0	0	0	0	0	0	0	0	0	0	0	0	0	1165.23	0	0	0	0	0	0	0	0	0	0	0	0	0	0
Kang_0009_ST003_A_NODE_9_length_64615_cov_517.464638	0	0	0	0	0	0	0	0	0	0	0	0	0	0	1025.28	0	0	0	0	0	0	0	0	0	0	0	0	0	0	0	0	0	0	0	6749.16	0	0	0	0	0	0	0	0	0	0	0	0	0	0
Kang_0009_ST004_A_NODE_10_length_13456_cov_2063.794316	0	0	0	0	0	0	0	0	0	0	0	0	0	0	0	1476.29	0	0	0	0	0	0	0	95.9882	0	0	0	0	0	0	0	0	0	0	0	0	77.4706	0	0	0	0	0	0	0	0	0	0	0	0
Kang_0009_ST004_A_NODE_11_length_9446_cov_7.135129	0	0	0	131.309	0	0	0	0	0	0	0	0	5152.37	74.1456	0	0	0	0	0	0	0	0	0	0	1521.47	0	126.296	0	0	0	0	808.488	0	0	0	0	0	0	0	0	0	0	0	0	509.33	1032.85	0	0	173.936
Kang_0009_ST004_A_NODE_12_length_7462_cov_623.994195	0	0	0	0	0	0	0	0	0	0	0	0	0	0	0	313.781	0	0	0	0	0	0	0	0	0	0	0	0	0	0	0	0	0	0	0	0	1952.63	0	24.913	0	0	0	0	0	0	0	0	0	0
Kang_0009_ST004_A_NODE_14_length_7096_cov_6.662974	0	0	0	0	0	0	0	0	0	0	1088.41	3512.87	2494.41	2426.11	110.542	0	0	0	0	0	0	0	0	0	0	0	0	0	0	0	0	0	223.721	0	568.128	0	0	0	0	0	0	0	750.151	0	0	0	0	0	0
Kang_0009_ST004_A_NODE_15_length_6928_cov_386.704932	0	0	0	0	0	0	0	0	0	0	0	0	0	0	0	307.077	0	0	0	0	0	0	0	0	0	0	0	0	0	0	0	0	0	0	0	0	100.704	0	0	0	0	0	0	0	0	0	0	0	0
Kang_0009_ST004_A_NODE_16_length_6804_cov_217.627056	0	0	0	0	0	0	0	0	0	0	0	0	31.4067	27.1785	0	87.473	0	0	0	0	0	0	0	0	0	0	0	0	0	0	0	0	0	0	0	0	12.3949	0	0	0	0	0	0	0	0	0	0	0	0
Kang_0009_ST004_A_NODE_19_length_6602_cov_397.411333	0	0	0	0	0	0	0	0	0	0	0	0	0	0	0	242.918	0	0	0	0	0	0	0	0	0	0	0	0	0	0	0	0	0	0	0	0	21.7271	0	0	0	0	0	0	0	0	0	0	0	0
Kang_0009_ST004_A_NODE_1_length_87734_cov_3500.998015	0	0	0	0	0	3.12599	0	0	4.40267	4.89054	0	0	2.04981	0	1.85239	2372.88	0	0	4.19867	0	0	0	7.2167	10.2995	0	3.87663	48.9192	0	10.7376	0	52.5283	0	3.77427	0	0	0	361.447	1.19284	0	0	0	0	0	0	0	0	0	0	0
Kang_0009_ST004_A_NODE_20_length_6553_cov_291.789628	0	0	0	0	0	0	0	0	0	0	0	0	0	0	0	245.502	0	0	0	0	0	0	0	0	0	0	0	0	0	0	0	0	0	0	0	0	2451.26	0	0	0	0	0	0	0	0	0	0	0	0
Kang_0009_ST004_A_NODE_21_length_6300_cov_325.851882	0	0	0	0	0	0	0	0	0	0	0	0	0	0	0	233.706	0	0	0	0	0	0	0	0	0	0	0	0	0	0	0	0	0	0	0	0	117.375	0	0	0	0	0	0	0	0	0	0	0	0
Kang_0009_ST004_A_NODE_22_length_5879_cov_545.791724	0	0	0	0	0	0	0	0	0	0	0	0	0	0	0	312.56	0	0	0	0	0	0	0	0	0	0	0	0	0	0	0	0	0	102.248	0	0	1529.76	0	481.719	0	0	0	0	0	0	0	0	0	0
Kang_0009_ST004_A_NODE_3_length_42263_cov_884.668451	0	0	0	0	0	0	0	0	0	0	0	0	0	0	0	449.141	0	0	0	0	0	0	0	0	0	0	0	0	0	0	0	0	0	0	0	0	322.564	0	0	0	0	0	0	0	0	0	0	0	0
Kang_0009_ST004_A_NODE_4_length_27007_cov_709.320607	0	0	0	0	0	0	0	0	0	0	0	0	0	0	0	427.964	0	0	0	0	0	0	0	0	0	0	0	0	0	0	0	0	0	106.829	0	0	1495.25	0	422.066	0	0	0	0	0	0	0	0	0	0
Kang_0009_ST004_A_NODE_5_length_23058_cov_745.371821	0	0	0	0	0	0	0	0	0	0	0	0	0	0	0	394.689	0	0	0	0	0	0	0	0	0	0	0	0	0	0	0	0	0	0	0	0	2134.62	0	38.1841	0	0	0	0	0	0	0	0	0	0
Kang_0009_ST004_A_NODE_6_length_19677_cov_1008.781470	0	0	0	0	0	0	0	0	0	0	0	0	0	0	0	448.856	0	0	0	0	0	0	0	0	0	0	0	0	0	0	0	0	0	150.48	0	0	1562.37	0	447.252	0	0	0	0	0	0	0	0	0	0
Kang_0009_ST004_A_NODE_7_length_15984_cov_13115.671862	0	0	0	0	0	0	0	0	0	0	0	0	0	0	0	5398.98	0	0	0	0	0	0	0	0	0	0	0	0	0	0	0	0	0	26.1868	0	0	5841.71	0	2148.06	0	0	0	0	0	0	0	0	0	0
Kang_0009_ST004_A_NODE_8_length_15683_cov_13.195323	0	0	0	0	0	0	0	0	0	0	0	0	0	0	0	0	0	0	0	0	0	0	0	0	0	0	0	0	0	0	0	0	0	24666	0	0	0	0	252.853	0	0	0	0	0	0	0	0	0	0
Kang_0009_ST004_A_NODE_9_length_15014_cov_736.922158	0	0	0	0	0	0	0	0	0	0	0	0	0	0	0	1301.96	0	0	0	0	0	0	0	0	0	0	0	0	0	0	0	0	0	0	0	0	18.6755	0	0	0	0	0	0	0	0	0	0	0	0
Kang_0011_ST001_A_NODE_105_length_13963_cov_29.565142	0	0	0	0	0	0	0	0	0	0	0	0	0	0	0	0	125.786	0	0	0	0	0	0	0	0	0	0	0	0	0	0	0	0	0	0	0	0	0	0	0	0	0	0	0	0	0	0	0	0
Kang_0011_ST001_A_NODE_109_length_13480_cov_281.754341	0	0	0	0	0	0	0	0	0	0	0	0	0	0	0	0	796.857	0	0	79.3324	31.9477	0	0	0	0	0	0	0	0	0	0	0	0	0	0	0	0	0	0	0	0	0	0	0	0	0	0	0	0
Kang_0011_ST001_A_NODE_11_length_85483_cov_1169.526478	0	0	0	0	0	0	0	0	0	0	0	0	0	0	0	0	3913.72	0.568942	0	0	0	0	0	0	0	0	0	0	0	0	0	0	0	0	0	0	0	0	48.4884	0	0	0	0	0	0	0	0	0	0
Kang_0011_ST001_A_NODE_125_length_12601_cov_11.064483	0	0	0	0	0	0	0	0	0	0	0	0	0	0	0	0	41.9651	0	0	0	0	0	0	0	0	0	0	0	0	0	0	0	0	0	0	0	0	0	0	0	0	0	0	0	0	0	0	0	0
Kang_0011_ST001_A_NODE_126_length_12566_cov_9.288946	0	0	0	0	0	0	0	0	0	0	0	0	0	0	0	0	38.5846	0	0	0	0	0	0	0	0	0	0	0	0	0	0	0	0	0	0	0	0	0	0	0	0	0	0	0	0	0	0	0	0
Kang_0011_ST001_A_NODE_127_length_12563_cov_8.414375	0	0	0	0	0	0	0	0	0	0	0	0	0	0	0	0	35.0145	0	0	0	0	0	0	218.437	0	0	0	0	0	0	0	0	0	0	0	0	0	0	0	0	0	0	13.5209	0	0	0	0	0	0
Kang_0011_ST001_A_NODE_131_length_12167_cov_5647.329673	0	0	0	0	0	0	0	0	0	0	0	0	0	0	0	0	12950.4	5558.72	0	0	0	0	0	0	0	0	0	0	0	0	0	0	0	0	0	0	0	0	185.904	0	0	0	0	0	0	0	0	0	0
Kang_0011_ST001_A_NODE_143_length_11431_cov_8.584916	0	0	0	0	0	0	0	0	0	0	0	0	0	0	0	0	15.7243	0	0	0	0	0	0	0	0	0	0	0	0	0	85.8916	0	0	0	0	0	0	0	0	0	0	0	0	0	0	0	0	0	0
Kang_0011_ST001_A_NODE_14_length_73703_cov_95.861693	0	0	0	0	0	0	0	0	0	0	0	0	0	40.915	0	0	365.29	0	0	3.6184	0	0	0	0	0	0	0	0	0	0	0	0	0	0	0	0	6.03568	0	0	0	0	0	0	0	0	0	0	0	0
Kang_0011_ST001_A_NODE_15_length_73091_cov_3021.499343	0	0	0	0	0	0	0	0	0	0	0	0	0	0	0	0	10823.4	3.30797	0	0	0	0	0	0	0	0	0	0	0	1.05169	1.48937	0	0	0	0	0	0	0	0	0	0	1.27664	1.50828	0	0	0	0	0	0
Kang_0011_ST001_A_NODE_161_length_10261_cov_10.548109	0	0	0	0	0	0	0	0	0	0	0	0	0	0	0	0	37.5274	0	0	0	0	0	0	0	0	0	0	0	0	0	0	0	0	0	0	0	0	0	0	0	0	0	0	0	0	0	0	0	0
Kang_0011_ST001_A_NODE_164_length_10219_cov_7.693526	0	0	0	0	0	0	0	0	0	0	0	0	0	0	0	0	18.5465	0	0	0	0	0	0	0	0	0	0	0	0	0	0	0	0	0	0	0	0	0	0	0	0	0	0	0	0	0	0	0	0
Kang_0011_ST001_A_NODE_167_length_10034_cov_8.923840	0	0	0	0	0	0	0	0	0	0	0	0	0	0	0	0	27.8907	0	0	0	0	0	0	0	0	0	0	0	0	0	0	0	0	0	0	0	0	0	0	0	0	0	0	0	0	0	0	0	0
Kang_0011_ST001_A_NODE_16_length_71870_cov_526.047789	0	0	0	0	0	4.95153	0	0	0	7.70483	0	0	0	0	0	8.49189	1939.82	0	3.85305	0	0	0	9.87697	9.16624	0	5.56424	67.7749	0	16.4349	0	72.3275	0	4.69608	0	0	0	0	1.14761	0	0	0	0	0	0	0	0	0	0	0
Kang_0011_ST001_A_NODE_170_length_9956_cov_10.823351	0	0	0	0	0	0	0	0	0	0	0	0	0	0	0	0	27.1009	0	0	0	0	0	0	0	0	0	0	0	0	0	0	0	0	0	0	0	0	0	0	0	0	0	0	0	0	0	0	0	0
Kang_0011_ST001_A_NODE_17_length_63823_cov_12.041980	0	0	0	0	0	0	0	0	0	0	0	0	0	0	0	0	7.67042	0	3.88477	1.10465	0	0	0	0	0	2.85136	0	0	0	1.79026	0	0	0	0	0	0	0	0	0	0	0	0	0	0	0	0	0	0	0
Kang_0011_ST001_A_NODE_198_length_8904_cov_6.045655	0	0	0	0	0	0	0	0	0	0	0	0	0	0	0	0	25.8828	0	0	0	0	0	0	0	0	0	0	0	0	0	0	0	0	0	0	0	0	0	0	0	0	0	0	0	0	0	0	0	0
Kang_0011_ST001_A_NODE_213_length_8361_cov_7.634120	0	0	0	0	0	0	0	0	0	0	0	0	0	0	0	0	20.2935	0	0	0	0	0	0	0	0	0	0	0	0	0	0	0	0	0	0	0	0	0	0	0	0	0	0	0	0	0	0	0	0
Kang_0011_ST001_A_NODE_21_length_60813_cov_251.214441	0	0	0	0	0	0	0	0	0	0	0	0	0	0	0	0	726.831	0	0	0	0	0	0	0	0	0	0	0	0	0	0	0	0	0	0	0	0	0	31.7035	0	0	0	0	0	0	0	0	0	0
Kang_0011_ST001_A_NODE_225_length_8104_cov_8.031308	0	0	0	0	0	0	0	0	0	0	0	0	0	0	0	0	29.2956	0	0	0	0	0	0	0	0	0	0	0	0	0	0	0	0	0	0	0	0	0	0	0	0	13.9869	0	0	0	0	0	0	0
Kang_0011_ST001_A_NODE_226_length_8066_cov_16.076145	0	0	0	0	0	0	0	0	0	0	0	0	0	0	0	1744.77	26.8539	0	0	0	0	0	0	0	0	0	0	0	0	0	0	0	0	0	0	0	1279.06	0	7660.48	0	0	0	0	0	0	0	0	0	0
Kang_0011_ST001_A_NODE_230_length_8027_cov_6.013924	0	0	0	0	0	0	0	0	0	0	0	0	0	0	0	0	23.7922	20.9787	0	0	0	0	16.5772	0	0	0	0	0	0	0	0	0	0	0	0	0	0	0	0	0	0	22.7878	0	0	0	0	0	0	0
Kang_0011_ST001_A_NODE_23_length_60254_cov_987.041811	0	0	0	0	0	0	0	0	0	0	0	0	0	0	0	0	2779.45	1.06461	0	0	0	0	0	0	0	0	0	4.7461	0	0	0	0	0	0	0	0	0	0	2.00429	0	0	0	0	0	0	0	0	0	0
Kang_0011_ST001_A_NODE_243_length_7651_cov_11.227093	0	0	0	0	0	0	0	0	0	0	0	0	0	0	0	1070.64	22.5607	0	0	0	0	0	0	0	0	0	0	0	0	0	0	0	0	0	0	0	682.679	0	6094.47	0	0	0	0	0	0	0	0	0	0
Kang_0011_ST001_A_NODE_248_length_7578_cov_8.943905	0	0	0	0	0	0	0	0	0	0	0	0	0	0	0	0	36.6089	0	0	0	0	0	0	0	0	0	0	0	0	0	0	0	0	0	0	0	0	0	0	0	0	0	0	0	0	0	0	0	0
Kang_0011_ST001_A_NODE_24_length_56201_cov_517.323585	0	0	0	0	0	0	0	0	0	0	0	0	0	0	0	0	1359.77	0	76.3994	0	0	0	0	0	0	0	0	0	0	0	0	0	0	0	0	0	0	0	0	28.9395	189.266	11.3261	0	0	0	0	0	0	0
Kang_0011_ST001_A_NODE_271_length_6855_cov_9.283529	0	0	0	0	0	0	0	0	0	0	0	0	0	0	0	0	9.35592	0	0	0	0	0	0	0	0	0	0	0	0	0	58.371	0	0	0	0	0	0	0	0	0	0	0	0	0	0	0	0	0	0
Kang_0011_ST001_A_NODE_272_length_6846_cov_10.407746	0	0	0	0	0	0	0	0	0	0	0	0	0	0	0	0	41.838	0	0	0	0	0	0	0	0	0	0	0	0	0	0	0	0	0	0	0	0	0	0	0	0	0	0	0	0	0	0	0	0
Kang_0011_ST001_A_NODE_27_length_55120_cov_175.148443	0	0	0	0	0	0	0	0	0	0	0	0	0	13.95	0	0	448.734	0	0	0	0	0	0	0	0	0	0	0	0	0	0	0	0	0	0	0	3.72052	0	5.0145	0	0	0	0	0	0	0	0	0	0
Kang_0011_ST001_A_NODE_290_length_6447_cov_6.786608	0	0	0	0	0	0	0	0	0	0	0	0	0	0	0	0	20.0545	0	0	0	0	0	0	0	0	0	0	0	0	0	0	0	0	0	0	0	0	0	0	0	0	0	0	0	0	0	0	0	0
Kang_0011_ST001_A_NODE_292_length_6444_cov_8.400689	0	0	0	0	0	0	0	0	0	0	0	0	0	0	0	0	27.564	0	0	0	0	0	0	0	0	0	0	0	0	0	0	0	0	0	0	0	0	0	0	0	0	0	0	0	0	0	0	0	0
Kang_0011_ST001_A_NODE_297_length_6328_cov_7.696318	0	0	0	0	0	0	0	0	0	0	0	0	0	55.3394	6.67216	0	32.649	0	5.64219	0	0	0	108.666	0	0	0	73.5644	6.82682	0	0	0	0	0	0	0	0	0	0	0	0	0	0	0	0	0	0	0	0	0
Kang_0011_ST001_A_NODE_308_length_6194_cov_13.252484	0	0	0	0	0	0	0	0	0	0	0	0	0	0	0	0	50.0718	0	0	0	0	0	0	0	0	0	0	0	0	0	0	0	0	0	0	0	0	0	0	0	0	0	0	0	0	0	0	0	0
Kang_0011_ST001_A_NODE_30_length_46393_cov_19.071885	0	0	0	0	0	0	0	0	0	0	0	0	0	0	0	0	21.2463	0	0	0	0	0	0	0	0	0	0	0	0	0	0	0	0	353.874	0	0	0	0	1997.11	0	0	0	0	0	0	0	0	0	0
Kang_0011_ST001_A_NODE_310_length_6174_cov_9.928910	0	0	0	0	0	0	0	0	0	0	0	0	0	0	0	0	22.0174	0	0	0	0	0	0	0	0	0	0	0	0	0	0	0	0	0	0	0	0	0	0	0	0	0	0	0	0	0	0	0	0
Kang_0011_ST001_A_NODE_313_length_6139_cov_7.117357	106.965	0	0	0	23398.1	0	0	0	0	0	0	0	0	0	0	0	30.597	0	0	0	0	0	0	0	0	0	0	0	0	0	0	0	0	0	0	0	0	0	0	0	0	0	0	0	0	0	0	0	0
Kang_0011_ST001_A_NODE_314_length_6137_cov_9.504768	0	0	0	0	0	0	0	0	0	0	0	0	0	0	0	0	40.9019	0	0	0	0	0	0	0	0	0	0	0	0	0	0	0	0	0	0	0	0	0	0	0	0	0	0	0	0	0	0	0	0
Kang_0011_ST001_A_NODE_319_length_6091_cov_8.852717	0	0	0	0	0	0	0	0	47.0837	0	0	0	0	0	0	0	15.5527	0	377.281	0	0	0	0	0	0	0	0	0	0	0	0	0	0	0	0	0	0	0	0	0	0	0	29.7026	0	0	0	0	0	0
Kang_0011_ST001_A_NODE_322_length_6046_cov_8.620598	0	0	0	0	0	0	0	0	0	0	0	0	0	0	0	0	9.35925	0	0	0	0	0	0	0	0	0	0	31.2039	0	0	0	0	0	163.548	0	0	0	0	5320.32	0	0	0	0	0	0	0	0	0	0
Kang_0011_ST001_A_NODE_325_length_5950_cov_10.690925	0	0	0	0	0	0	0	0	0	0	0	0	0	0	0	0	41.5257	0	0	0	0	0	0	0	0	0	0	0	0	0	0	0	0	0	0	0	0	0	0	0	0	0	0	0	0	0	0	0	0
Kang_0011_ST001_A_NODE_330_length_5902_cov_6.077818	0	0	0	0	0	0	0	0	0	0	0	0	0	0	0	0	9.55621	0	0	0	0	0	0	0	0	0	0	0	0	0	0	0	0	0	0	0	0	0	7.86426	0	0	0	0	0	0	0	0	0	0
Kang_0011_ST001_A_NODE_332_length_5884_cov_6.883857	0	0	0	0	0	0	0	0	0	0	0	0	0	0	0	0	26.8853	0	0	0	0	0	0	0	0	0	0	0	0	0	0	0	0	0	0	0	0	0	0	0	0	0	0	0	0	0	0	0	0
Kang_0011_ST001_A_NODE_33_length_40446_cov_216.807705	0	0	0	0	0	0	0	0	0	0	0	0	0	0	0	0	904.241	0	0	0	0	0	0	0	0	0	0	0	0	0	0	0	0	0	0	0	0	0	0	0	0	12.336	0	0	0	0	0	0	0
Kang_0011_ST001_A_NODE_345_length_5798_cov_12.548668	0	0	0	0	0	0	0	0	0	0	0	0	0	0	0	0	54.2009	0	0	0	0	0	0	0	0	0	0	0	0	0	0	0	0	0	0	0	0	0	0	0	0	0	0	0	0	0	0	0	0
Kang_0011_ST001_A_NODE_346_length_5795_cov_5.188502	0	0	0	0	0	0	0	0	0	0	0	0	0	0	0	0	15.9178	0	0	0	0	0	0	0	0	0	0	0	0	0	0	0	0	0	0	0	0	0	0	0	0	0	0	0	0	0	0	0	0
Kang_0011_ST001_A_NODE_357_length_5681_cov_6.104515	0	0	0	0	0	0	0	0	0	0	0	0	0	0	0	0	24.5118	0	0	0	0	0	38.0971	0	0	0	31.7515	0	0	0	0	0	0	0	0	0	0	0	0	5.45708	0	0	0	0	0	0	0	0	0
Kang_0011_ST001_A_NODE_370_length_5556_cov_20.062716	0	0	0	0	0	0	0	0	0	0	0	0	0	0	0	0	25.9533	0	7.18739	0	0	0	0	0	0	0	0	0	0	0	0	0	0	0	0	0	0	0	0	36.4833	0	0	0	0	0	0	0	0	0
Kang_0011_ST001_A_NODE_377_length_5496_cov_5.137475	0	0	0	0	0	0	0	0	0	0	0	0	0	25.4406	0	0	9.78999	33.1899	0	0	19.905	0	15.137	0	61.29	0	68.4026	0	0	0	0	0	0	0	0	0	0	0	0	0	0	0	0	0	0	0	378.022	0	24.5592
Kang_0011_ST001_A_NODE_379_length_5491_cov_7.701803	0	0	0	0	0	0	0	0	0	0	0	0	0	0	0	0	0	0	0	0	0	20.9256	0	0	0	0	0	0	0	0	0	0	0	0	0	0	0	0	0	0	0	0	0	0	0	0	0	0	0
Kang_0011_ST001_A_NODE_37_length_36919_cov_15.270074	0	0	0	0	0	0	0	0	0	0	0	0	0	0	0	0	63.0834	0	0	0	0	0	0	0	0	0	0	0	0	0	0	0	0	0	0	0	0	0	0	0	0	0	0	0	0	0	0	0	0
Kang_0011_ST001_A_NODE_382_length_5483_cov_7.747973	0	0	0	0	0	0	0	0	0	0	0	0	0	0	0	0	30.3572	0	0	4.75558	0	0	0	0	0	0	0	0	0	0	0	0	0	0	0	0	0	0	0	0	0	0	0	0	0	0	0	0	0
Kang_0011_ST001_A_NODE_384_length_5473_cov_16.391842	0	0	0	0	0	0	0	0	0	0	0	0	0	0	0	0	71.3891	0	0	0	0	0	0	0	0	0	0	0	0	0	0	0	0	0	0	0	0	0	0	0	0	0	0	0	0	0	0	0	0
Kang_0011_ST001_A_NODE_388_length_5463_cov_7.147559	0	0	0	0	0	0	0	0	0	0	0	0	0	0	0	0	0	0	0	0	0	0	0	0	0	0	0	0	0	0	300.972	0	0	0	0	0	0	0	0	0	0	0	0	0	0	0	0	0	0
Kang_0011_ST001_A_NODE_38_length_36626_cov_17.810670	0	0	0	0	0	0	0	0	0	0	0	0	0	0	0	0	67.2097	0	0	0	0	0	0	0	0	0	0	0	0	0	0	0	0	0	0	0	0	0	0	0	0	0	0	0	0	0	0	0	0
Kang_0011_ST001_A_NODE_39_length_35830_cov_76.900853	0	0	0	0	0	0	0	0	0	0	0	0	0	0	0	0	313.887	0	0	0	0	0	0	0	0	0	0	0	0	0	0	0	0	0	0	0	0	0	0	0	0	0	0	0	0	0	0	0	0
Kang_0011_ST001_A_NODE_415_length_5200_cov_7.563265	0	0	0	0	0	0	0	0	0	0	0	0	0	0	0	0	23.8415	0	0	0	0	0	0	0	0	0	0	0	0	0	0	0	0	0	0	0	0	0	0	0	0	0	0	0	0	0	0	0	0
Kang_0011_ST001_A_NODE_417_length_5185_cov_6.878752	0	0	0	0	0	0	0	0	0	0	0	0	0	0	0	0	8.53066	0	0	0	0	0	0	0	0	0	0	0	0	0	0	0	0	0	0	0	0	0	0	0	0	0	0	0	0	0	0	0	0
Kang_0011_ST001_A_NODE_41_length_34283_cov_113.048498	0	0	0	0	330.48	0	0	0	0	0	0	0	0	0	0	0	81.0572	0	0	25.3148	0	66.083	0	0	0	0	0	0	0	3.96537	0	0	0	0	0	0	0	0	0	2.02523	0	0	0	0	0	0	0	0	0
Kang_0011_ST001_A_NODE_439_length_5015_cov_19.150403	0	0	0	0	0	0	0	0	0	0	0	0	0	0	0	0	55.1787	0	0	0	0	0	0	0	0	0	0	0	0	0	0	0	0	0	0	0	39.2422	0	0	38.5999	56.6498	0	0	0	0	0	0	0	0
Kang_0011_ST001_A_NODE_48_length_27463_cov_36.352415	0	0	0	0	0	0	0	0	0	0	0	0	0	0	0	0	155.706	0	0	0	0	0	0	0	0	0	0	0	0	0	0	0	0	0	0	0	0	0	0	0	0	0	0	0	0	0	0	0	0
Kang_0011_ST001_A_NODE_50_length_26640_cov_11.799285	0	0	0	0	0	0	0	0	0	0	0	0	48.3132	15.5285	0	0	21.5353	0	0	0	0	0	0	0	0	17.2119	0	0	0	0	0	0	0	0	0	0	0	0	0	338.779	5291.05	0	0	0	0	0	0	0	0
Kang_0011_ST001_A_NODE_57_length_23178_cov_535.766293	0	0	0	0	0	0	0	0	0	0	0	0	0	0	0	0	1487.58	0	0	0	0	0	0	14.2445	0	0	35.2041	0	0	0	40.8933	0	0	0	0	0	0	0	0	0	0	0	0	0	0	0	0	0	0
Kang_0011_ST001_A_NODE_66_length_19397_cov_9.119222	0	0	0	0	0	0	0	0	0	0	0	0	0	0	0	0	31.0282	8.97522	0	0	0	0	0	0	0	0	0	0	0	0	0	0	0	0	0	0	0	0	0	0	0	0	0	0	0	0	0	0	0
Kang_0011_ST001_A_NODE_67_length_18930_cov_10.856795	0	0	0	0	0	0	0	0	0	0	0	0	0	0	0	0	23.567	0	0	3.04433	0	0	0	0	0	0	0	0	0	0	0	0	0	0	0	0	0	0	0	0	0	0	0	0	0	0	0	0	0
Kang_0011_ST001_A_NODE_68_length_18687_cov_15.318001	0	0	0	0	0	0	0	0	0	0	0	0	0	0	0	0	63.6711	0	0	0	0	0	0	0	0	0	0	31.4117	0	0	0	0	0	0	0	0	0	0	0	0	0	0	0	0	0	0	0	0	0
Kang_0011_ST001_A_NODE_77_length_18003_cov_16.848172	0	0	0	0	0	0	0	0	0	0	0	0	0	0	0	0	18.2831	0	0	0	0	0	0	0	0	0	0	28.9807	0	0	0	0	0	387.193	0	0	0	0	7022.17	0	0	0	0	0	0	0	0	0	0
Kang_0011_ST001_A_NODE_79_length_17591_cov_28.237854	0	0	0	0	0	0	0	0	0	0	0	0	0	0	0	0	60.243	198.825	0	0	0	0	0	0	0	0	0	0	0	0	0	0	0	0	0	0	0	0	0	0	0	0	0	0	0	0	0	0	0
Kang_0011_ST001_A_NODE_82_length_17089_cov_10.322473	0	0	0	0	0	0	0	0	0	0	0	0	0	0	0	0	33.8616	0	0	0	0	0	0	0	0	0	0	0	0	0	0	0	0	0	0	0	0	0	0	0	0	0	0	0	0	0	0	0	0
Kang_0011_ST001_A_NODE_86_length_16263_cov_10.825210	0	0	0	0	0	0	0	0	0	0	0	0	0	0	0	0	30.2359	0	0	0	0	0	0	0	0	0	0	0	0	0	0	0	0	0	0	0	0	0	0	0	0	0	0	0	0	0	0	0	0
Kang_0011_ST001_A_NODE_87_length_15975_cov_17.588945	0	0	0	0	0	0	0	0	0	0	0	0	0	0	0	0	19.6769	0	0	0	0	0	0	0	0	0	0	0	0	0	0	0	0	0	0	0	0	0	0	0	0	0	0	0	0	0	0	0	0
Kang_0011_ST001_A_NODE_89_length_15836_cov_123.659084	0	0	0	0	0	0	0	0	0	0	0	0	0	0	0	0	489.633	0	0	0	0	0	0	0	0	0	0	0	0	0	0	0	0	0	0	0	0	0	0	0	0	0	0	0	0	0	0	0	0
Kang_0011_ST001_A_NODE_91_length_15648_cov_2099.673820	0	0	0	0	0	0	0	0	0	0	0	0	0	0	0	0	8750.69	0	0	0	0	0	0	0	0	0	0	0	0	0	0	0	0	0	0	0	0	0	0	0	0	0	0	0	0	0	0	0	0
Kang_0011_ST001_A_NODE_92_length_15586_cov_62.801172	0	0	0	0	0	0	0	0	0	0	0	0	0	0	0	0	277.002	0	0	0	0	0	0	0	0	0	0	0	0	0	0	0	0	0	0	0	0	0	0	0	0	0	0	0	0	0	0	0	0
Kang_0011_ST001_A_NODE_93_length_15559_cov_12.766899	0	0	0	0	0	0	0	0	0	0	0	0	0	0	0	0	29.1806	0	0	0	0	0	0	0	0	0	0	0	0	0	0	0	0	0	0	0	0	0	2603.8	0	0	0	0	0	0	0	0	0	0
Kang_0011_ST001_A_NODE_94_length_15332_cov_8.565360	0	0	0	0	0	0	0	0	0	0	0	0	0	0	0	0	21.7929	0	0	0	0	0	0	0	0	0	0	0	0	0	0	0	0	0	0	0	0	0	0	0	0	0	0	0	0	0	0	0	0
Kang_0011_ST001_A_NODE_9_length_98704_cov_103.934090	67.1758	0	0	0	0	0	0	0	0	0	0	0	0	0	0	0	306.04	0	0	0	0	14.1076	0	0	0	0	0	0	0	0	0	0	0	0	0	0	5.69793	0	0	0	0	0	1.99738	0	0	0	0	0	0
Kang_0011_ST003_A_NODE_100_length_6619_cov_12.633303	0	1985.9	0	0	0	374.146	1238.51	0	0	2181.48	0	0	59.9745	0	0	0	14.8335	0	0	0	0	0	288.804	0	0	0	1864.34	0	1369.34	0	2453.77	375.46	0	0	0	0	0	0	0	0	0	0	0	0	0	24.9728	0	0	0
Kang_0011_ST003_A_NODE_103_length_6405_cov_10.777795	0	0	0	0	0	0	0	0	0	0	0	0	0	0	0	0	0	5.15538	0	0	40.6143	0	234.51	0	0	0	317.724	0	0	0	32.0779	0	0	0	0	0	0	0	0	0	0	0	0	0	0	26.5748	0	0	0
Kang_0011_ST003_A_NODE_106_length_6365_cov_4.916640	0	0	0	0	0	0	0	0	0	0	0	0	0	0	0	0	17.0441	6.75024	0	0	0	0	0	0	0	0	0	0	0	0	0	0	0	0	0	0	0	0	0	0	0	0	0	0	0	0	0	0	0
Kang_0011_ST003_A_NODE_10_length_54599_cov_274.281626	0	0	0	0	0	0	0	0	0	0	0	0	0	0	0	0	0	245.447	0	0	0	0	69.201	0	0	0	0	0	30.5858	0	0	0	0	0	0	0	0	0	0	0	0	0	0	323.852	0	0	0	280.523	0
Kang_0011_ST003_A_NODE_112_length_6079_cov_8.793493	0	0	0	0	0	0	0	0	0	0	0	0	0	0	0	0	0	25.5621	0	0	0	0	0	0	0	0	0	0	0	0	0	0	0	0	0	0	0	0	0	33.7641	0	0	0	0	0	0	0	0	0
Kang_0011_ST003_A_NODE_117_length_5871_cov_7.765646	0	0	0	0	0	0	0	0	0	0	0	0	0	0	0	0	0	4.47548	0	0	13.3078	0	0	0	0	0	0	0	85.068	0	0	0	0	0	0	0	0	0	0	0	0	0	0	0	0	0	0	0	0
Kang_0011_ST003_A_NODE_122_length_5695_cov_13.479965	0	0	0	0	0	0	0	0	0	0	0	0	0	0	0	0	0	0	0	0	0	0	0	0	0	0	0	0	0	0	0	0	0	0	0	0	0	0	0	0	0	0	0	0	0	0	0	0	0
Kang_0011_ST003_A_NODE_125_length_5567_cov_9.801705	0	0	0	0	0	0	0	0	0	0	0	0	0	0	0	0	0	16.7815	0	0	0	0	0	0	0	0	0	0	0	0	0	0	0	0	0	0	0	0	0	0	0	0	0	0	0	0	0	0	0
Kang_0011_ST003_A_NODE_129_length_5414_cov_11.439074	0	0	0	0	0	0	0	0	0	0	0	0	0	0	0	0	0	10.3626	0	0	0	0	31.1354	0	0	0	83.431	0	0	0	0	0	0	0	0	0	0	0	0	0	0	0	0	0	0	0	0	0	0
Kang_0011_ST003_A_NODE_138_length_5193_cov_12.894317	0	0	0	0	0	0	0	0	0	0	0	0	0	0	0	0	0	12.3056	0	0	0	0	27.5215	0	0	0	93.4679	0	0	0	0	0	0	0	0	0	0	0	0	0	0	0	0	0	0	0	0	0	0
Kang_0011_ST003_A_NODE_139_length_5138_cov_11.016132	0	0	0	0	0	0	0	0	0	0	0	0	0	0	0	0	0	7.26293	22.5478	0	60.821	54.9316	0	274.872	243.753	0	0	0	0	0	100.499	0	44.2676	0	0	0	5.80953	0	0	8.18055	0	0	26.9007	172.665	0	0	0	208.533	0
Kang_0011_ST003_A_NODE_13_length_48261_cov_163.747957	0	0	0	0	0	0	0	0	0	0	0	0	0	0	0	0	0	256.252	0	0	24.2599	0	10.6061	0	0	0	0	0	61.2239	0	0	0	0	0	0	0	0	0	0	0	0	0	0	0	0	0	0	0	0
Kang_0011_ST003_A_NODE_17_length_41531_cov_91.337689	0	17.6375	0	0	0	0	0	0	0	0	0	0	10.2945	52.4023	0	0	0	91.518	0	0	21.8388	0	28.729	0	7.63608	0	0	0	3.46882	0	0	0	0	0	0	0	0	0	0	0	0	0	0	0	0	0	0	0	0
Kang_0011_ST003_A_NODE_18_length_41114_cov_49.030590	0	0	0	0	0	0	0	0	0	0	0	0	0	6.61441	0	0	3.75342	121.399	0	0	74.3658	0	44.7748	0	151.937	0	230.072	0	0	0	0	0	0	0	0	0	0	0	0	0	0	0	0	0	0	0	0	0	0
Kang_0011_ST003_A_NODE_1_length_148081_cov_2409.820221	0	0	0	0	0	0	0	0	0	0	0	0	39.8179	49.313	21.4764	0	0	5028.65	0	0	368.629	0	6033.52	0	0	0	0	0	0	0	0	0	0	88.6945	0	0	0.47368	0	0	0	0	0	0	0	0	0	0	0	0
Kang_0011_ST003_A_NODE_20_length_39692_cov_138.157630	0	0	0	0	0	0	0	0	0	0	0	0	0	0	0	0	0	393.854	0	0	0	0	0	0	0	0	0	0	0	0	0	0	0	0	0	0	0	0	0	0	0	0	0	0	0	0	0	0	0
Kang_0011_ST003_A_NODE_24_length_38355_cov_33.392245	0	0	24.4983	0	0	0	0	0	3.53489	85.4828	0	0	0	4.03002	0	0	0	5.87667	5.22839	0	0	0	0	0	2.02092	5.37705	39.6379	0	3.40795	0	15.2981	0	0	0	0	0	0	11.321	0	0	0	0	0	0	0	0	0	0	82.4242
Kang_0011_ST003_A_NODE_25_length_37731_cov_34.693147	0	0	0	0	0	0	0	0	0	0	0	0	0	0	0	0	0	36.2693	0	0	0	0	138.424	0	0	0	0	0	15.1849	0	0	0	0	0	0	0	0	0	0	0	0	0	0	0	0	0	0	0	0
Kang_0011_ST003_A_NODE_26_length_36959_cov_22.119337	0	0	0	0	0	0	362.827	0	0	14.4228	0	0	0	2.3503	0	0	0	23.9538	0	0	0	12.3974	0	0	0	0	9.35042	0	0	0	4.55582	0	0	0	0	0	0	0	0	0	0	0	0	0	0	0	0	0	0
Kang_0011_ST003_A_NODE_27_length_36075_cov_133.929456	0	0	0	0	0	0	0	0	0	0	0	0	0	0	0	0	81.8577	283.269	0	0	0	6.70396	0	0	0	0	0	0	0	0	0	0	0	0	0	0	0	0	0	0	0	0	0	0	0	0	0	0	0
Kang_0011_ST003_A_NODE_28_length_35273_cov_217.923249	0	0	0	0	0	0	0	190.722	0	0	0	0	0	0	0	0	0	599.118	0	0	0	0	0	0	0	2.20011	0	0	0	0	0	0	0	0	0	0	0	0	0	0	0	0	0	0	0	0	0	0	0
Kang_0011_ST003_A_NODE_29_length_34565_cov_14.229325	0	0	0	0	0	0	0	0	0	0	0	0	0	0	0	0	0	22.2574	0	0	10.1576	0	0	0	534.964	0	0	0	0	0	0	0	0	0	0	0	0	0	0	0	0	0	0	0	0	0	0	0	0
Kang_0011_ST003_A_NODE_30_length_34539_cov_79.632670	0	0	0	0	0	0	0	0	0	0	0	0	0	0	50.2447	0	0	99.1322	0	0	8.57034	0	2.60495	0	2.36774	0	0	0	10.2901	0	0	0	0	0	0	0	0	0	0	0	0	0	0	0	0	0	0	0	0
Kang_0011_ST003_A_NODE_31_length_31764_cov_20.828944	0	0	0	0	0	0	0	0	0	0	0	0	0	0	0	0	0	54.1945	0	0	0	0	0	0	0	0	0	0	0	0	0	0	0	0	0	0	0	0	0	0	0	0	0	0	0	0	0	0	0
Kang_0011_ST003_A_NODE_33_length_29035_cov_15.217874	0	0	0	0	0	0	0	0	0	0	0	0	0	0	0	0	0	19.3992	0	0	5.84439	0	0	0	290.815	0	0	0	0	0	0	0	0	0	0	0	0	0	0	0	0	0	0	0	0	0	0	0	0
Kang_0011_ST003_A_NODE_37_length_27367_cov_12.482462	0	0	0	0	0	0	0	0	0	0	0	0	0	0	0	0	0	16.3736	0	0	0	0	330.049	0	0	0	0	0	11.9979	0	0	0	0	0	0	0	0	0	0	0	0	0	0	0	0	0	0	0	0
Kang_0011_ST003_A_NODE_38_length_26291_cov_13.253583	0	23.2012	0	32.5067	0	0	0	0	0	0	0	0	0	0	0	0	0	3.66223	0	0	47.3152	0	215.673	0	3945.15	0	0	0	455.442	0	6.83225	41.331	0	0	0	0	0	0	0	0	0	0	0	0	60.0749	66.4379	0	0	0
Kang_0011_ST003_A_NODE_39_length_25688_cov_17.402060	0	0	0	0	0	0	0	0	0	0	0	0	5.48898	0	0	0	0	7.74773	0	0	3.7868	0	19.1263	0	0	0	266.198	0	6.75058	0	0	0	0	0	0	0	0	0	0	0	0	0	0	0	0	0	0	0	0
Kang_0011_ST003_A_NODE_3_length_123307_cov_128.253148_prophage_1653-88807	0	0	0	0	0	0	0	0	0	0	0	0	0	0	3.01343	0	0	77.0609	0	0	18.1573	0	1113.64	0	0	0	1.62669	0	657.481	0	0	0	0	0	12.6702	0	0	0	2.29155	0	0	0	0	0	0	2.45615	0	0	0
Kang_0011_ST003_A_NODE_3_length_123307_cov_128.253148_prophage_92834-122748	0	0	0	0	0	0	0	0	0	0	0	0	0	0	0	0	0	69.6849	0	0	10.6554	0	924.315	0	0	0	0	0	569.742	0	0	0	0	0	0	0	0	0	0	0	0	0	0	0	0	6.04966	0	0	0
Kang_0011_ST003_A_NODE_40_length_25478_cov_15.890414	0	229.441	0	18.5827	0	633.665	1327.92	0	15.2749	268.336	0	0	115.735	21.5652	0	0	17.6328	2.71535	0	0	0	0	621.147	9.96491	0	11.5445	3985.71	0	3542.58	0	5067.03	372.479	10.8614	0	0	0	0	3.43336	0	0	0	0	0	0	19.8008	53.7264	0	0	0
Kang_0011_ST003_A_NODE_41_length_24746_cov_23.366530	0	0	0	0	0	0	0	0	0	0	0	0	0	0	0	0	0	11.2564	0	0	19.532	0	32.4636	0	10.0599	0	21.3997	0	3.95691	0	18.647	28.2255	0	0	0	0	0	0	0	0	0	0	0	0	0	0	0	0	0
Kang_0011_ST003_A_NODE_43_length_21280_cov_16.784311	0	0	0	0	0	0	0	0	0	0	0	0	6.16769	5.03018	0	0	0	10.1452	0	0	3.44695	0	20.8996	0	0	0	321.578	0	8.19461	0	0	0	0	0	0	0	0	0	0	0	0	0	0	0	0	0	0	0	0
Kang_0011_ST003_A_NODE_44_length_21106_cov_20.442734	0	0	0	0	0	22.7258	0	0	0	33.1081	0	0	7.61851	44.9969	0	0	0	8.78962	109.094	0	69.9405	0	448.618	0	0	0	211.49	0	2.90601	0	0	0	0	0	0	0	0	0	0	0	0	0	0	0	0	6.37053	0	0	0
Kang_0011_ST003_A_NODE_45_length_19993_cov_12.945280	0	0	0	0	0	0	0	0	0	0	0	0	0	0	0	0	0	28.6129	0	0	0	0	0	0	0	0	0	0	0	0	0	0	0	0	0	0	0	0	0	49.9243	0	0	0	0	0	0	0	0	0
Kang_0011_ST003_A_NODE_46_length_19747_cov_17.359638	0	41.1716	0	67.4475	0	0	0	0	0	0	0	0	0	0	0	0	0	4.20129	0	0	71.5577	0	307.75	0	5062.05	0	0	0	650.392	0	10.1596	77.2507	0	0	0	0	0	0	0	0	0	0	0	0	75.3504	85.8974	0	0	11.3022
Kang_0011_ST003_A_NODE_47_length_19500_cov_17.625045	0	0	0	57.4138	0	0	0	0	0	0	0	0	0	0	0	0	0	3.67772	0	0	72.6138	0	296.303	0	5222.9	0	0	0	601.591	0	8.64181	53.7432	0	0	0	0	0	0	0	0	0	0	0	0	76.8424	94.7178	0	0	9.79935
Kang_0011_ST003_A_NODE_4_length_114873_cov_111.488713	0	0	0	0	0	0	0	0	0	0	0	0	0	0	0	0	0	188.526	0	0	1.26348	0	56.8835	0	0	0	0	0	23.1843	0	0	0	0	0	0	0	0	0	0	0	0	0	0	0	0	0	0	0	0
Kang_0011_ST003_A_NODE_52_length_16880_cov_68.581397	0	0	27.6922	0	0	0	0	0	0	0	0	0	0	0	0	0	8.99923	136.925	0	0	0	0	0	0	0	0	0	0	12.6839	0	0	0	0	0	0	0	0	0	0	0	0	0	0	0	0	0	0	0	0
Kang_0011_ST003_A_NODE_53_length_16690_cov_13.992065	0	0	42.4102	0	12.1504	0	0	0	0	0	0	0	0	0	0	0	0	3.83297	0	0	0	0	0	0	0	0	0	0	0	0	0	0	0	0	0	0	0	0	0	0	0	0	0	0	0	0	0	0	0
Kang_0011_ST003_A_NODE_54_length_16071_cov_12.904658	0	0	0	0	0	0	0	0	0	0	0	0	0	6.81832	0	0	0	5.15491	0	0	31.6344	0	224.235	0	0	0	282.869	0	0	0	32.7568	0	0	0	0	0	0	0	0	0	0	0	0	0	0	32.3183	0	0	0
Kang_0011_ST003_A_NODE_55_length_15566_cov_12.245181	0	1723.44	0	0	0	385.661	1176.97	0	0	2158.22	0	0	63.4869	0	0	0	9.18349	2.231	0	0	0	0	381.527	0	0	0	2408.53	0	1763.3	0	2955.47	366.005	0	0	0	0	0	0	0	0	0	0	0	0	13.7549	30.1437	0	0	0
Kang_0011_ST003_A_NODE_56_length_15529_cov_131.603696	0	0	0	0	0	0	0	0	0	75.9825	0	0	10.3521	27.1199	0	0	0	29.8755	0	0	29.0856	0	6.80854	0	14.9213	0	275.947	0	31.2365	0	34.8987	29.1057	0	0	0	0	0	0	0	0	0	0	0	0	11.589	0	0	0	114.101
Kang_0011_ST003_A_NODE_57_length_15325_cov_72.460707	0	0	0	0	0	0	0	0	0	0	0	0	0	0	0	0	0	59.6475	0	0	50.8525	0	0	0	0	0	0	0	14.8085	0	0	0	0	0	0	0	0	0	0	0	0	0	0	0	0	0	0	0	0
Kang_0011_ST003_A_NODE_58_length_14554_cov_11.420857	0	0	0	0	0	0	0	0	0	0	0	0	0	0	0	0	0	10.1967	0	0	25.9053	0	0	0	0	0	0	0	176.496	0	0	0	0	0	0	0	0	0	0	0	0	0	0	0	0	0	0	0	0
Kang_0011_ST003_A_NODE_59_length_14438_cov_23.226309	0	1384.24	0	0	0	450.553	1268.59	0	0	1061.53	0	0	71.4912	12.7367	0	0	16.8984	2.93453	0	0	0	0	441.898	0	0	0	2808.24	0	2210.75	0	3771.49	364.926	0	0	0	0	0	0	0	0	0	0	0	0	0	37.2149	0	0	0
Kang_0011_ST003_A_NODE_65_length_12114_cov_4036.393150	0	0	0	0	0	0	0	0	0	0	0	0	0	0	0	0	11123.5	6357.75	0	0	0	0	0	0	0	0	0	0	0	0	0	0	0	0	0	0	0	0	179.118	0	0	0	0	0	0	0	0	0	0
Kang_0011_ST003_A_NODE_66_length_11978_cov_16.350918	0	0	0	0	0	0	0	0	0	0	0	0	0	0	0	0	0	9.09258	0	0	24.1387	0	0	0	0	0	0	0	138.064	0	0	0	0	0	0	0	0	0	0	0	0	0	0	0	0	0	0	0	0
Kang_0011_ST003_A_NODE_67_length_11887_cov_10.947769	0	894.463	0	0	0	386.438	1333.07	0	0	1439.01	0	0	22.3339	0	0	0	11.8417	0	0	0	0	0	334.79	0	0	0	2345.61	0	1653.75	0	3038.94	360.251	0	0	0	0	0	0	0	0	0	0	0	0	0	41.5934	0	0	0
Kang_0011_ST003_A_NODE_68_length_11586_cov_13.377417	0	0	0	0	0	0	0	0	0	155.484	0	0	0	0	0	0	0	6.63012	0	0	7.62393	0	0	0	0	0	42.7185	0	67.1935	0	0	0	0	0	0	0	0	0	0	0	0	0	0	0	0	0	0	0	0
Kang_0011_ST003_A_NODE_72_length_11424_cov_47.721611	0	0	0	0	0	0	0	0	0	0	0	0	0	0	0	0	0	66.4562	0	0	25.5069	0	0	0	0	0	0	0	7.15175	0	0	0	0	0	0	0	0	0	0	0	0	0	0	0	0	0	0	0	0
Kang_0011_ST003_A_NODE_76_length_10586_cov_12.458456	0	0	0	0	0	0	0	0	0	0	0	0	0	0	0	0	0	10.4216	0	0	0	0	29.6248	0	0	0	96.9488	0	0	0	0	0	0	0	0	0	0	0	0	0	0	0	0	0	0	0	0	0	0
Kang_0011_ST003_A_NODE_78_length_10255_cov_9.972941	0	0	0	0	0	0	0	0	0	0	0	0	0	0	0	0	0	27.5485	0	0	0	0	0	0	0	0	0	0	0	0	0	0	0	0	0	0	0	0	0	0	0	0	0	0	0	0	0	0	0
Kang_0011_ST003_A_NODE_7_length_96485_cov_36.315130	0	16.2503	1040.99	0	0	717.879	2587.85	0	1376.75	247.262	0	0	0	7.32426	0	0	0	14.8816	0	0	0	0	0	0	116.231	8.35793	0	0	8.55766	0	216.391	2.75328	0	0	0	0	0	0	0	0	0	2.80015	0	0	0	0	0	0	0
Kang_0011_ST003_A_NODE_80_length_9527_cov_47.860959	0	0	0	0	0	0	0	0	0	0	0	0	0	0	0	0	0	42.9943	0	0	5.05449	0	0	0	373.719	0	0	0	5.32742	0	0	0	0	0	0	0	0	0	0	0	0	0	0	0	0	0	0	0	0
Kang_0011_ST003_A_NODE_81_length_9233_cov_18.365221	0	0	0	0	0	0	0	0	0	0	0	0	0	0	0	0	0	27.655	0	0	0	0	0	0	0	0	35.5291	0	0	0	0	0	0	0	0	0	0	0	0	0	0	0	0	0	0	0	0	0	0
Kang_0011_ST003_A_NODE_82_length_9094_cov_9.390751	0	0	0	0	0	0	0	0	0	0	0	0	0	0	0	0	0	5.48164	0	0	0	0	0	0	0	0	30.3414	0	0	0	0	0	0	0	0	0	0	0	0	0	0	0	0	0	97.318	550.839	0	0	0
Kang_0011_ST003_A_NODE_83_length_9021_cov_9.074838	0	0	0	0	0	0	0	0	0	0	0	0	0	0	0	0	0	5.8956	0	0	32.5659	0	26.8946	0	30.5392	0	0	0	13.8494	0	0	0	0	0	0	0	0	0	0	0	0	0	0	0	0	0	0	0	0
Kang_0011_ST003_A_NODE_84_length_8933_cov_10.541676	0	0	0	0	0	0	0	0	0	0	0	0	0	13.1387	0	0	0	13.1374	0	0	0	0	12.8136	0	27.9688	0	109.278	0	0	0	136.204	0	0	0	0	0	0	0	0	0	0	0	0	0	0	0	0	0	0
Kang_0011_ST003_A_NODE_85_length_8814_cov_10.160749	0	0	0	0	0	0	0	0	0	0	0	0	0	0	0	0	0	11.5659	0	0	0	0	22.9166	0	0	0	73.2908	0	0	0	0	0	0	0	0	0	0	0	0	0	0	0	0	0	0	0	0	0	0
Kang_0011_ST003_A_NODE_89_length_7390_cov_9.211043	0	0	0	0	0	0	0	0	0	0	0	0	0	0	0	0	0	12.3288	0	0	214.824	0	0	0	0	0	0	0	0	0	0	0	0	0	0	0	0	0	0	0	0	0	0	0	0	0	0	0	0
Kang_0011_ST003_A_NODE_8_length_96162_cov_332.335865	0	0	0	0	0	1037.98	87.0842	0	56.4056	40.8234	0	0	0	0	0	0	0	103.019	0	0	11.4523	0	1.84789	0	14.1986	0	71.6065	0	138.864	0	0	8.9852	0	0	0	0	0	0	0	0	0	0	0	0	13.5174	0	0	0	0
Kang_0011_ST003_A_NODE_91_length_7176_cov_10.060806	0	0	0	0	0	0	0	0	0	0	0	0	0	0	0	0	0	24.4578	0	0	0	0	652.404	0	0	0	0	0	31.2266	0	0	0	0	0	0	0	0	0	0	0	0	0	0	0	0	0	0	0	0
Kang_0011_ST003_A_NODE_93_length_7072_cov_33.248967	0	151.498	36.4529	0	0	0	0	0	0	96.8818	0	0	0	0	0	0	0	61.915	0	0	0	0	0	0	0	0	0	0	116.49	0	0	0	0	0	0	0	0	0	0	0	0	0	0	0	0	0	0	0	0
Kang_0011_ST003_A_NODE_95_length_6999_cov_87.478975	0	0	0	0	0	0	0	0	0	0	0	0	0	0	0	0	0	119.839	0	0	0	0	0	0	0	0	0	0	0	0	0	0	0	0	0	0	0	0	0	0	0	0	0	0	0	0	0	0	0
Kang_0011_ST003_A_NODE_97_length_6794_cov_12.541623	0	0	0	0	0	0	0	0	0	0	0	0	0	0	0	0	0	37.2722	0	0	0	0	0	0	0	0	0	0	0	0	0	0	0	0	0	0	0	0	0	124.678	0	0	0	0	0	0	0	0	0
Kang_0013_ST001_A_NODE_1022_length_7662_cov_8.532799	0	0	0	0	0	0	0	0	0	0	0	0	0	0	0	0	0	0	26.5426	0	0	0	0	0	0	0	0	0	0	0	0	0	0	0	0	0	0	0	0	0	0	0	0	0	0	0	0	0	0
Kang_0013_ST001_A_NODE_1033_length_7644_cov_10.490315	0	0	0	0	0	0	0	0	0	0	0	0	0	0	0	0	0	0	33.8575	0	0	0	0	0	0	0	0	0	0	0	0	0	0	0	0	0	0	0	0	0	0	0	0	0	0	0	0	0	0
Kang_0013_ST001_A_NODE_1036_length_7625_cov_5.976618	0	0	0	0	0	0	0	0	0	0	0	0	0	0	0	0	0	0	24.0413	0	0	0	0	0	0	0	0	0	0	0	0	0	0	0	0	0	0	0	0	0	0	0	0	0	0	0	0	0	0
Kang_0013_ST001_A_NODE_103_length_27007_cov_57.752152	0	0	0	0	0	0	0	0	0	0	0	0	0	0	0	0	0	0	210.333	0	0	0	0	0	0	0	0	0	0	0	0	0	0	0	0	0	0	0	0	0	0	0	0	0	0	0	0	0	0
Kang_0013_ST001_A_NODE_1072_length_7451_cov_5.979854	0	0	0	0	0	0	0	0	0	0	0	0	0	0	0	0	0	0	16.7989	0	0	0	0	0	0	0	0	0	0	0	0	0	0	0	0	0	0	0	0	0	0	0	0	0	0	0	0	0	0
Kang_0013_ST001_A_NODE_1077_length_7418_cov_13.420617	0	0	0	0	0	0	0	0	0	0	0	0	0	0	0	0	0	0	56.1853	0	0	0	0	0	0	0	0	0	0	0	0	0	0	0	0	0	0	0	0	0	0	0	0	0	0	0	0	0	0
Kang_0013_ST001_A_NODE_1080_length_7400_cov_10.311777	0	0	0	0	0	0	0	0	0	0	0	0	0	0	0	0	0	0	43.3692	0	0	0	0	0	0	0	0	0	0	0	0	0	0	0	0	0	0	0	0	0	0	0	0	0	0	0	0	0	0
Kang_0013_ST001_A_NODE_110_length_26233_cov_24.580755	0	0	0	0	0	0	0	0	0	0	0	0	0	0	0	0	0	0	100.668	0	0	0	0	0	0	0	0	0	0	0	0	0	0	0	0	0	0	0	0	0	10.2604	0	0	0	0	0	0	0	0
Kang_0013_ST001_A_NODE_1135_length_7116_cov_5.106784	0	0	0	0	0	0	0	0	0	0	0	0	0	0	0	0	0	0	19.4157	0	0	0	0	0	0	0	0	0	0	0	0	0	0	0	0	0	0	0	0	0	169.439	0	0	0	0	0	0	0	0
Kang_0013_ST001_A_NODE_1147_length_7079_cov_5.157033	0	0	0	0	0	0	0	0	0	0	0	0	0	0	0	0	0	0	21.0547	0	0	0	0	0	0	0	0	0	0	0	0	0	0	0	0	0	0	0	13.0543	0	0	0	0	0	0	0	0	0	0
Kang_0013_ST001_A_NODE_1152_length_7047_cov_6.388587	0	0	0	0	0	0	0	0	0	0	0	0	0	0	0	0	0	0	19.8162	0	0	0	0	0	0	0	0	0	0	0	0	0	0	0	0	0	0	0	0	0	0	0	0	0	0	0	0	0	0
Kang_0013_ST001_A_NODE_1170_length_6981_cov_8.837713	0	0	0	0	0	0	0	0	0	0	0	0	0	0	0	0	0	0	17.3417	0	0	0	0	0	0	0	0	0	0	0	69.0275	0	0	0	0	0	0	0	0	0	0	0	0	0	0	0	0	0	0
Kang_0013_ST001_A_NODE_1225_length_6775_cov_130.757887	0	0	0	0	0	0	0	0	0	0	0	0	0	0	0	0	0	0	33.5252	0	0	0	0	0	0	0	0	0	0	0	0	0	0	0	0	0	0	0	0	0	0	0	0	0	0	0	0	0	0
Kang_0013_ST001_A_NODE_1228_length_6764_cov_5.685497	0	0	0	0	0	0	0	0	0	0	0	0	0	0	0	0	0	0	11.5316	0	0	0	0	16.6777	0	0	0	0	0	0	0	0	0	0	0	0	0	0	0	0	0	0	0	0	0	0	0	0	0
Kang_0013_ST001_A_NODE_1229_length_6763_cov_137.255814	0	0	0	0	0	0	0	0	0	0	0	0	0	0	0	0	0	0	190.754	0	0	0	0	0	0	0	0	0	0	0	0	0	0	0	0	0	0	0	0	0	0	0	0	0	0	0	0	0	0
Kang_0013_ST001_A_NODE_1236_length_6722_cov_13.052047	0	0	0	0	0	0	0	0	0	0	0	0	0	0	0	0	0	0	29.166	0	0	0	0	0	0	0	0	0	0	0	0	0	0	0	0	0	0	0	0	0	0	0	0	0	0	0	0	0	0
Kang_0013_ST001_A_NODE_1239_length_6703_cov_7.880265	0	0	0	0	0	0	0	0	0	0	0	0	0	0	0	0	0	0	31.8436	0	0	0	0	0	0	0	0	0	0	0	0	0	0	0	0	0	0	0	0	0	0	0	0	0	0	0	0	0	0
Kang_0013_ST001_A_NODE_1261_length_6602_cov_20.654956	0	0	0	0	0	0	0	0	0	0	0	0	0	10.4967	0	0	0	0	80.9373	0	0	25.5299	0	0	0	0	0	0	0	13.3854	0	0	0	0	0	0	0	0	0	0	0	0	0	0	0	0	0	0	0
Kang_0013_ST001_A_NODE_1263_length_6600_cov_7.615279	0	0	0	0	0	0	0	0	0	0	0	0	0	0	0	0	0	0	32.7173	0	0	0	0	0	0	0	0	0	0	0	0	0	0	0	0	0	0	0	0	0	0	0	0	0	0	0	0	0	0
Kang_0013_ST001_A_NODE_1268_length_6588_cov_8.343334	0	0	0	0	0	0	0	0	0	0	0	0	0	0	0	0	0	0	33.4822	0	0	0	0	0	0	0	0	0	0	0	0	0	0	0	0	0	0	0	0	0	0	0	0	0	0	0	0	0	0
Kang_0013_ST001_A_NODE_1306_length_6482_cov_4.801463	0	0	0	0	0	0	0	0	0	0	0	0	0	0	0	0	0	0	17.3365	0	0	0	0	0	0	0	0	0	0	0	0	0	0	0	10.4773	0	0	0	0	0	0	0	0	0	0	0	0	0	0
Kang_0013_ST001_A_NODE_1311_length_6467_cov_13.288989	0	0	0	0	0	0	0	0	0	0	0	0	0	0	0	0	0	0	47.3708	0	0	0	0	0	0	0	0	0	0	0	0	0	0	0	0	0	0	0	0	0	0	0	0	0	0	0	0	0	0
Kang_0013_ST001_A_NODE_1313_length_6467_cov_7.240175	0	0	0	0	0	0	0	0	0	0	0	0	0	0	0	0	0	0	30.5946	0	0	0	0	0	0	0	0	0	0	0	0	0	0	0	0	0	0	0	0	0	0	0	0	0	0	0	0	0	0
Kang_0013_ST001_A_NODE_1379_length_6253_cov_5.490803	0	0	0	0	0	132.574	0	0	0	0	0	0	0	0	0	0	0	0	19.1521	0	0	0	0	0	0	0	0	0	0	0	0	0	0	0	0	0	0	0	0	0	0	0	0	0	0	0	0	0	0
Kang_0013_ST001_A_NODE_1381_length_6239_cov_4.896184	0	0	0	0	0	0	0	0	0	0	0	0	0	0	0	0	0	0	19.3467	0	0	0	0	0	0	0	0	0	0	0	0	0	0	0	0	0	0	0	0	0	0	0	0	0	0	0	0	0	0
Kang_0013_ST001_A_NODE_1395_length_6206_cov_9.354739	0	0	0	0	0	0	0	0	0	0	0	0	0	0	0	0	0	0	36.619	0	0	0	0	0	0	0	0	0	0	0	0	0	0	0	0	0	0	0	0	0	0	0	0	0	0	0	0	0	0
Kang_0013_ST001_A_NODE_1398_length_6200_cov_26.125305	0	0	0	0	0	0	0	0	0	0	0	0	0	0	0	0	0	0	105.678	0	0	0	0	0	0	0	0	0	0	0	0	0	0	0	0	0	0	0	0	0	0	0	0	0	0	0	0	0	0
Kang_0013_ST001_A_NODE_13_length_62867_cov_97.380946	0	0	0	0	0	0	0	0	0	0	0	0	0	0	0	0	0	0	276.03	0	0	0	0	0	0	0	0	0	0	0	0	0	0	0	0	0	0	0	3.78907	0	0	0	0	0	0	0	0	0	0
Kang_0013_ST001_A_NODE_143_length_24254_cov_28.752221	0	0	0	0	0	0	0	0	0	0	0	0	0	0	0	0	0	0	84.8559	0	0	0	0	0	0	0	0	0	0	0	0	0	0	0	0	0	0	0	0	0	0	0	0	0	0	0	0	0	0
Kang_0013_ST001_A_NODE_1442_length_6110_cov_8.596532	0	0	0	0	0	0	0	0	0	0	0	0	0	0	0	0	0	0	33.5331	0	0	0	0	0	0	0	0	0	0	0	0	0	0	0	0	0	0	0	0	0	0	0	0	0	0	0	0	0	0
Kang_0013_ST001_A_NODE_1444_length_6108_cov_4.758302	0	0	0	0	0	0	0	0	0	0	0	0	0	0	0	0	0	0	11.1927	0	0	0	0	0	0	0	0	0	0	0	0	0	0	0	0	0	0	0	0	0	0	0	0	0	0	0	0	0	0
Kang_0013_ST001_A_NODE_1446_length_6100_cov_226.579322	0	0	0	0	0	0	0	0	0	0	0	0	0	0	0	0	0	0	97.0818	0	0	0	0	0	0	0	0	0	0	0	0	0	0	0	0	0	0	0	0	0	0	0	0	0	0	0	0	0	0
Kang_0013_ST001_A_NODE_1449_length_6092_cov_32.938049	0	0	0	0	0	0	0	0	0	38.6656	0	0	0	0	0	0	0	0	12.5505	0	0	0	0	0	0	0	30.4505	0	0	0	8.13265	0	0	0	0	0	0	7.10913	0	0	0	0	0	0	0	0	0	0	0
Kang_0013_ST001_A_NODE_1452_length_6082_cov_128.964659	0	0	0	0	0	0	0	0	0	0	0	0	0	0	0	0	0	0	99.4857	0	0	0	0	0	0	0	0	0	0	0	0	0	0	0	0	0	0	0	0	0	0	0	0	0	0	0	0	0	0
Kang_0013_ST001_A_NODE_1463_length_6072_cov_4.506897	0	0	0	0	0	0	0	0	0	0	0	0	0	0	0	0	0	0	17.0492	0	0	0	0	0	0	0	0	0	0	0	0	0	0	0	0	0	0	0	0	0	0	0	0	0	0	0	0	0	0
Kang_0013_ST001_A_NODE_147_length_23925_cov_28.888102	0	0	0	0	0	0	0	0	0	0	0	0	0	0	26.1118	0	0	0	121.821	0	0	0	0	0	0	9.63835	0	0	0	0	0	0	0	0	10.3546	0	0	0	0	0	0	0	0	0	0	0	0	0	0
Kang_0013_ST001_A_NODE_1481_length_6011_cov_5.640363	0	0	0	0	0	0	0	0	0	0	0	0	0	0	0	0	0	0	22.7676	0	0	0	0	0	0	0	0	0	0	0	0	0	0	0	0	0	0	0	0	0	0	0	0	0	0	0	0	0	0
Kang_0013_ST001_A_NODE_1498_length_5958_cov_7.320176	0	0	0	0	0	0	0	0	0	0	0	0	0	0	0	0	0	0	31.575	1.97836	0	0	0	0	0	11.036	0	0	0	0	54.2721	0	0	0	17.8167	0	0	0	4.62734	0	0	0	0	0	0	0	0	0	0
Kang_0013_ST001_A_NODE_1499_length_5954_cov_12.357688	0	0	0	0	0	0	0	0	0	0	0	0	0	0	0	0	0	0	16.079	0	0	0	0	0	0	0	0	0	0	0	0	0	0	0	0	0	0	0	0	0	0	0	0	0	0	0	0	0	0
Kang_0013_ST001_A_NODE_14_length_59940_cov_426.588161	0	0	0	0	0	0	0	0	0	0	0	0	0	0	0	0	0	0	1277.12	0	0	0	0	0	0	0	0	0	0	0	0	0	2.38359	0	0	0	0	0	0	0	0	0	0	0	0	0	0	0	0
Kang_0013_ST001_A_NODE_1530_length_5836_cov_6.717869	0	0	0	0	0	0	0	0	0	0	0	0	0	0	0	0	0	0	22.4285	0	0	0	0	0	0	0	0	0	0	0	0	0	0	0	0	0	0	0	0	0	0	0	0	0	0	0	0	0	0
Kang_0013_ST001_A_NODE_1538_length_5806_cov_22.022083	0	0	0	0	0	0	0	0	0	0	0	0	0	0	0	0	0	0	35.7128	0	20.561	0	0	0	0	0	0	0	0	0	0	0	0	0	0	0	0	0	0	0	0	0	0	0	0	0	0	0	0
Kang_0013_ST001_A_NODE_155_length_23234_cov_16.859701	0	0	0	0	0	0	0	0	0	0	0	0	0	0	0	0	0	0	71.8589	0	0	0	0	0	0	0	0	0	0	0	0	0	0	0	0	0	0	0	0	0	0	0	0	0	0	0	0	0	0
Kang_0013_ST001_A_NODE_1563_length_5729_cov_12.553225	0	0	0	0	0	0	0	0	0	0	0	0	0	0	0	0	0	0	0	0	0	0	0	0	0	0	0	0	0	0	0	0	0	0	0	0	0	0	0	0	0	0	0	0	0	0	0	0	0
Kang_0013_ST001_A_NODE_1591_length_5657_cov_4.755266	0	0	0	0	0	0	0	0	0	0	0	0	0	0	0	0	0	0	13.3665	0	0	0	0	0	0	0	0	0	0	0	0	0	0	0	0	0	0	0	0	0	0	0	0	0	0	0	0	0	0
Kang_0013_ST001_A_NODE_159_length_22767_cov_30.086518	0	0	0	0	0	0	0	0	0	0	0	0	0	0	6.67067	0	0	0	31.044	0	0	0	0	0	0	0	0	0	0	0	0	0	15.1096	0	3.69844	0	3.55056	0	0	4.12214	8.24995	10.7873	42.4811	0	0	0	0	0	0
Kang_0013_ST001_A_NODE_15_length_56700_cov_3070.696602	0	0	0	0	0	0	0	178.411	0	0	0	0	0	0	0	0	6.95389	0	2795.61	0	0	0	0	0	0	0	0	0	0	0	0	0	0	0	0	0	0	0	0	1300.31	2417.31	0	0	0	0	0	0	0	0
Kang_0013_ST001_A_NODE_1600_length_5633_cov_14.302080	0	0	0	0	0	0	0	0	0	0	0	0	0	0	0	0	0	0	39.3416	0	0	0	0	0	0	0	0	0	0	0	0	0	0	0	0	252.029	0	0	0	0	0	0	0	0	0	0	0	0	0
Kang_0013_ST001_A_NODE_1609_length_5621_cov_11.090550	0	0	0	0	0	0	0	0	0	0	0	0	0	0	0	0	0	0	43.1336	0	0	0	0	0	0	0	0	0	0	0	0	0	0	0	0	0	0	0	0	0	0	0	0	0	0	0	0	0	0
Kang_0013_ST001_A_NODE_161_length_22737_cov_23.649766	0	0	0	0	0	0	0	0	0	0	0	0	0	0	0	0	0	0	103.99	0	0	0	0	0	0	0	0	0	0	0	0	0	0	0	0	0	0	0	0	0	0	0	0	0	0	0	0	0	0
Kang_0013_ST001_A_NODE_1666_length_5492_cov_10.324076	0	0	0	0	0	0	0	0	0	0	0	0	0	0	0	0	0	0	44.4555	0	0	0	0	0	0	0	0	0	0	0	0	0	0	0	0	0	0	0	0	0	0	0	0	0	0	0	0	0	0
Kang_0013_ST001_A_NODE_166_length_22285_cov_15.705488	0	0	0	0	0	0	0	0	0	0	0	0	0	0	0	0	0	0	49.2499	0	0	0	0	0	0	0	0	0	0	0	0	0	0	0	0	0	0	0	0	0	0	50.8286	0	0	0	0	0	0	0
Kang_0013_ST001_A_NODE_1676_length_5469_cov_6.020318	0	0	0	0	0	0	0	0	0	0	0	0	0	0	0	0	0	0	16.9001	0	0	0	0	0	0	0	0	0	0	0	0	0	0	0	0	0	0	0	0	0	0	0	0	0	0	0	0	0	0
Kang_0013_ST001_A_NODE_16_length_54376_cov_270.383056	0	0	0	0	0	0	0	0	0	0	0	0	0	0	0	0	0	0	732.631	0	0	0	0	0	0	0	0	2.59338	0	11.5077	0	0	0	0	0	0	0	0	0	0	0	3.03283	0	0	0	0	0	0	0
Kang_0013_ST001_A_NODE_1713_length_5395_cov_5.779963	0	0	0	0	0	0	0	0	0	0	0	0	0	0	0	0	0	0	23.4381	0	0	0	0	0	0	0	0	0	0	0	0	0	0	0	0	0	0	0	0	0	0	0	0	0	0	0	0	0	0
Kang_0013_ST001_A_NODE_1748_length_5322_cov_18.031327	0	0	0	0	0	0	0	0	0	0	0	0	0	0	0	0	0	0	74.9589	0	0	0	0	0	0	0	0	0	0	0	0	0	0	0	0	0	0	0	0	0	0	0	0	0	0	0	0	0	0
Kang_0013_ST001_A_NODE_1752_length_5314_cov_6.876402	0	0	0	0	0	0	0	0	0	0	0	0	0	0	0	0	0	0	27.5575	0	0	0	0	0	0	0	0	0	0	0	0	0	0	0	0	0	0	0	0	0	0	0	0	0	0	0	0	0	0
Kang_0013_ST001_A_NODE_1816_length_5176_cov_7.495216	0	0	0	0	0	0	0	0	0	0	78.6801	0	0	71.6189	0	0	0	0	14.9024	0	0	0	0	0	0	0	0	0	0	0	0	0	0	0	0	0	0	0	0	0	0	0	0	0	0	0	0	0	0
Kang_0013_ST001_A_NODE_1853_length_5103_cov_11.897385	0	0	0	0	0	0	0	0	0	0	0	0	0	0	0	0	0	0	48.3536	0	0	0	0	0	0	0	0	0	0	0	0	0	0	0	0	0	0	0	0	0	0	0	0	0	0	0	0	0	0
Kang_0013_ST001_A_NODE_186_length_20850_cov_22.523972	0	0	0	0	0	0	0	0	0	0	0	0	0	0	0	0	0	0	90.6174	0	0	0	0	0	0	0	0	0	0	0	0	0	0	0	0	0	0	0	0	0	0	0	0	0	0	0	0	0	0
Kang_0013_ST001_A_NODE_1873_length_5048_cov_12.996395	0	0	0	0	0	0	0	0	0	0	0	0	0	0	0	0	0	0	56.1951	0	0	0	0	0	0	0	0	0	0	0	0	0	0	0	0	0	0	0	0	0	0	0	0	0	0	0	0	0	0
Kang_0013_ST001_A_NODE_1890_length_5010_cov_12.690010	0	0	0	0	0	0	0	0	0	0	0	0	0	0	0	0	0	0	7.42533	0	0	0	0	0	0	0	0	0	0	0	0	0	0	0	0	0	0	0	0	0	0	0	0	0	0	0	0	0	0
Kang_0013_ST001_A_NODE_1894_length_5007_cov_5.570679	0	0	0	0	0	0	0	0	0	0	0	0	0	0	0	0	0	0	20.6159	0	0	0	0	0	0	0	0	0	0	0	0	0	0	0	0	0	0	0	0	0	0	0	0	0	0	0	0	0	0
Kang_0013_ST001_A_NODE_18_length_49225_cov_326.486557	0	0	0	0	0	0	0	0	0	0	0	0	0	0	0	0	0	0	1415.71	0	0	0	0	0	0	0	0	0	0	0	0	0	0	0	0	0	0	0	0	0	0	0	0	0	0	0	0	0	0
Kang_0013_ST001_A_NODE_1_length_139639_cov_144.754098	0	0	0	0	0	0	0	42.0605	0	0	0	0	0	0	0	0	0	0	346.798	0.395643	0	0	0	0	0	0	0	0	0	0	0	0	0	0	0	0	140.574	0	0	1.63518	0	0	0	0	0	0	0	0	0
Kang_0013_ST001_A_NODE_217_length_19127_cov_9.193058	0	0	11.1537	0	111.882	0	0	0	0	0	0	0	0	0	0	0	0	0	4.29639	0	0	10.6962	0	0	0	0	0	0	0	0	26.6115	0	0	0	0	0	0	0	0	0	0	0	0	0	0	0	0	0	0
Kang_0013_ST001_A_NODE_22_length_46767_cov_210.300372	0	0	0	0	0	0	0	0	0	0	0	0	0	0	0	0	0	0	634.625	0	0	0	0	0	0	0	0	0	0	0	0	0	0	0	0	0	0	0	0	0	0	0	0	0	0	0	0	0	0
Kang_0013_ST001_A_NODE_232_length_18154_cov_14.819327	0	0	0	0	0	0	0	0	0	0	0	0	0	0	0	0	15.4702	0	58.8975	0	0	0	0	0	0	0	0	0	0	0	0	0	0	0	0	0	0	0	0	0	0	0	0	0	0	0	0	0	0
Kang_0013_ST001_A_NODE_235_length_18056_cov_576.839842	0	0	0	0	0	0	0	0	0	0	0	0	0	0	0	0	0	0	2463.26	0	0	346.637	0	0	0	0	0	0	0	0	0	0	0	0	0	0	0	0	0	0	0	0	0	0	0	0	0	0	0
Kang_0013_ST001_A_NODE_236_length_17969_cov_6.135760	0	0	0	0	0	0	0	0	0	0	0	0	0	0	0	0	0	0	24.7246	0	0	0	0	0	0	0	0	0	0	0	0	0	0	0	0	0	0	0	0	0	0	0	0	0	0	0	0	0	0
Kang_0013_ST001_A_NODE_25_length_45210_cov_81.480678	0	0	0	0	0	0	0	0	0	0	0	0	0	0	0	0	0	0	256.952	0	0	0	0	0	3.76057	0	0	0	0	0	0	0	0	0	0	0	0	6.16633	0	0	0	0	0	0	0	0	0	0	0
Kang_0013_ST001_A_NODE_260_length_17133_cov_55.336688	0	0	0	0	0	0	0	0	0	0	0	0	0	0	0	0	0	0	221.997	0	0	0	0	0	0	0	0	0	0	0	0	0	0	0	0	0	0	0	0	0	0	0	0	0	0	0	0	0	0
Kang_0013_ST001_A_NODE_269_length_16773_cov_25.062926	0	0	0	0	0	0	0	0	0	0	0	0	0	0	0	0	0	0	32.7906	0	0	0	0	0	0	11.9703	0	0	0	0	0	0	0	0	0	0	0	0	0	0	0	0	0	0	0	0	0	0	0
Kang_0013_ST001_A_NODE_294_length_15852_cov_59.561879	0	0	0	0	0	0	0	0	0	0	0	0	0	0	0	0	0	0	230.342	0	0	0	0	0	0	0	0	0	0	0	0	0	0	0	0	0	0	0	0	0	0	0	0	0	0	0	0	0	0
Kang_0013_ST001_A_NODE_296_length_15809_cov_10.835153	0	0	0	0	0	0	0	0	0	0	0	0	0	0	0	0	0	0	27.4451	0	0	0	0	0	0	0	0	0	0	0	0	0	0	0	0	99.3797	0	0	0	0	0	0	0	0	0	0	0	0	0
Kang_0013_ST001_A_NODE_297_length_15800_cov_10.840902	0	0	0	0	0	0	0	0	0	0	0	0	0	0	0	0	0	0	44.5762	0	0	0	0	0	0	0	0	0	0	0	0	0	0	0	0	0	0	0	0	0	0	0	0	0	0	0	0	0	0
Kang_0013_ST001_A_NODE_29_length_42939_cov_121.854701	0	0	0	0	0	0	0	0	0	0	0	0	0	0	0	0	0	0	248.236	0	0	0	0	0	0	0	0	0	0	0	0	0	0	0	0	0	0	0	0	0	0	0	0	0	0	0	0	0	0
Kang_0013_ST001_A_NODE_30_length_41490_cov_156.513334	0	0	0	0	0	0	0	0	0	0	0	0	0	0	0	0	0	0	683.925	0	0	0	0	0	0	0	0	0	0	0	0	0	0	0	0	0	0	0	0	0	0	0	0	0	0	0	0	0	0
Kang_0013_ST001_A_NODE_322_length_15166_cov_513.484594	0	0	0	0	0	0	0	0	0	0	0	0	0	0	0	0	0	0	2190.37	0	0	0	0	0	0	0	0	0	0	0	0	0	0	0	0	0	0	0	0	0	0	0	0	0	0	0	0	0	0
Kang_0013_ST001_A_NODE_32_length_40298_cov_36.611510	0	0	0	0	0	0	0	0	0	0	0	0	0	0	0	0	0	0	148.829	0	2.0859	0	0	0	0	0	0	0	0	0	0	0	0	0	0	0	0	0	0	0	0	0	0	0	0	0	0	0	0
Kang_0013_ST001_A_NODE_334_length_14527_cov_23.573107	0	0	0	0	0	0	0	0	0	0	0	0	0	0	0	0	0	0	72.7563	0	0	0	0	0	0	0	0	0	0	0	0	0	0	0	0	0	0	0	0	0	0	0	0	0	0	0	0	0	0
Kang_0013_ST001_A_NODE_343_length_14414_cov_1217.555878	0	0	0	0	0	0	0	0	0	0	0	0	0	0	0	0	0	0	5428.31	0	0	0	0	0	0	0	0	0	0	0	0	0	0	0	0	0	0	0	0	0	0	0	0	0	0	0	0	0	0
Kang_0013_ST001_A_NODE_376_length_13809_cov_29.068707	0	0	0	0	0	0	0	0	0	0	0	0	0	0	0	0	0	0	115.662	0	0	0	0	0	0	0	0	0	0	0	0	0	0	0	0	0	0	0	0	0	0	0	0	0	0	0	0	0	0
Kang_0013_ST001_A_NODE_384_length_13688_cov_13.085895	0	0	0	0	0	0	0	0	0	0	0	0	0	0	0	0	0	0	44.222	0	0	0	0	0	0	0	0	0	0	0	0	0	0	0	0	0	0	0	0	0	0	0	0	0	0	0	0	0	0
Kang_0013_ST001_A_NODE_385_length_13596_cov_11.877705	0	0	0	0	0	0	0	0	0	0	0	0	0	0	0	0	0	0	49.7569	0	0	0	0	0	0	0	0	0	0	0	0	0	0	0	0	0	48.6424	0	0	0	0	0	0	0	0	0	0	0	0
Kang_0013_ST001_A_NODE_417_length_12823_cov_12.083177	0	0	0	0	0	0	0	0	0	0	0	0	0	0	0	0	0	0	18.4301	0	0	0	0	0	0	0	0	0	0	0	0	0	0	0	0	0	0	0	0	0	0	0	0	0	0	0	0	0	0
Kang_0013_ST001_A_NODE_41_length_37760_cov_71.911762	0	0	0	0	0	12.0475	0	0	0	0	0	0	0	0	3.08584	0	0	0	48.0058	0	0	10.4917	21.7758	0	70.8516	0	16.309	0	3.40528	97.3013	55.8223	0	0	0	0	0	0	0	0	0	0	0	0	0	0	0	0	0	0
Kang_0013_ST001_A_NODE_430_length_12592_cov_218.486993	0	0	0	0	0	0	0	0	0	0	0	0	0	0	19.6493	0	0	0	504.733	0	0	0	0	0	0	0	0	0	0	0	0	0	0	0	133.964	0	0	0	0	0	0	42.0586	0	0	0	0	0	0	0
Kang_0013_ST001_A_NODE_442_length_12441_cov_33.655094	0	0	0	0	0	0	0	0	0	0	0	0	0	0	0	0	0	0	116.504	0	0	0	0	0	0	0	0	0	0	0	0	0	0	0	0	0	0	0	0	0	0	0	0	0	0	0	0	0	0
Kang_0013_ST001_A_NODE_443_length_12430_cov_9.563394	0	0	0	0	0	0	0	0	0	0	0	0	0	0	0	0	0	0	40.3843	0	0	0	0	0	0	0	0	0	0	0	0	0	0	0	0	0	0	0	0	0	0	0	0	0	0	0	0	0	0
Kang_0013_ST001_A_NODE_444_length_12419_cov_6.531705	0	0	0	0	0	0	0	0	0	0	0	0	0	0	0	0	0	0	22.7209	0	0	0	0	0	0	0	0	0	0	0	0	0	0	0	0	0	0	0	0	0	0	0	0	0	0	0	0	0	0
Kang_0013_ST001_A_NODE_461_length_12095_cov_9.580980	0	0	0	0	0	0	0	0	0	0	0	0	0	0	0	0	0	0	40.0451	0	0	0	0	0	0	0	0	0	0	0	0	0	0	0	0	0	0	0	0	0	0	0	0	0	0	0	0	0	0
Kang_0013_ST001_A_NODE_464_length_12070_cov_15.152892	0	0	0	0	0	0	0	0	0	0	0	0	0	0	0	0	0	0	65.0045	0	0	0	0	0	0	0	0	0	0	0	0	0	0	0	0	0	0	0	0	0	0	0	0	0	0	0	0	0	0
Kang_0013_ST001_A_NODE_475_length_11903_cov_20.394075	0	0	0	0	0	0	0	0	0	0	0	0	0	0	0	0	0	0	85.1809	0	0	0	0	0	0	0	0	9.56988	8.21172	0	0	0	0	0	0	0	0	0	0	0	0	0	0	0	0	0	0	0	0
Kang_0013_ST001_A_NODE_47_length_36276_cov_40.723613	0	0	0	0	0	0	0	0	0	0	0	0	0	0	0	0	0	0	148.611	0	0	0	0	0	0	0	0	0	0	0	0	0	22.3035	0	0	103.94	0	0	0	0	0	0	0	0	0	0	0	0	0
Kang_0013_ST001_A_NODE_484_length_11788_cov_8.816330	0	0	0	0	0	0	0	0	0	0	0	0	0	0	0	0	0	0	28.5689	0	0	0	0	0	0	0	0	0	0	0	0	0	0	0	0	0	0	0	0	0	0	0	0	0	0	0	0	0	0
Kang_0013_ST001_A_NODE_494_length_11684_cov_13.339496	0	0	0	0	0	0	0	0	0	0	0	0	0	0	0	0	0	0	42.2547	0	0	0	0	0	0	0	0	0	0	0	0	0	0	0	0	0	0	0	0	0	0	0	0	0	0	0	0	0	0
Kang_0013_ST001_A_NODE_529_length_11279_cov_5.574305	0	0	0	0	0	0	0	0	0	0	0	0	0	0	0	0	0	0	22.0038	0	0	0	0	0	0	0	0	0	0	0	0	0	0	0	0	0	0	0	0	0	0	0	0	0	0	0	0	0	0
Kang_0013_ST001_A_NODE_52_length_35458_cov_613.065757	0	0	0	0	0	0	0	0	0	0	0	0	0	0	0	0	0	0	1765.84	0	0	0	0	0	0	0	0	0	0	0	0	0	0	0	0	0	0	0	0	0	0	0	0	0	0	0	0	0	0
Kang_0013_ST001_A_NODE_537_length_11227_cov_29.829663	0	0	0	0	0	0	0	0	0	0	0	0	0	0	0	0	0	0	116.436	0	0	0	0	0	0	0	0	0	0	0	0	0	0	0	0	0	0	0	0	0	0	0	0	0	0	0	0	0	0
Kang_0013_ST001_A_NODE_54_length_34471_cov_64.055904	0	0	0	0	0	0	0	0	0	0	0	0	0	9.53852	0	0	0	0	249.197	0	0	0	4.67694	0	4.17205	0	0	0	0	0	0	0	0	0	0	0	0	0	0	0	0	0	0	0	0	0	0	0	0
Kang_0013_ST001_A_NODE_55_length_33570_cov_37.031359	0	0	0	0	0	0	0	0	0	0	0	0	0	0	0	0	0	0	151.64	0	0	0	0	0	0	0	0	0	0	0	0	0	0	0	0	0	0	0	0	0	0	0	0	0	0	0	0	0	0
Kang_0013_ST001_A_NODE_569_length_10925_cov_472.310212	0	0	0	0	0	0	0	0	0	0	0	0	0	0	0	0	0	0	671.12	0	0	0	0	0	0	0	0	0	0	0	0	0	0	0	0	0	0	0	0	0	0	0	0	0	0	0	0	0	0
Kang_0013_ST001_A_NODE_587_length_10745_cov_28.820206	0	0	0	0	0	0	0	0	0	0	0	0	0	0	15.9178	0	12.4	0	72.5762	0	0	0	0	0	0	0	0	0	0	0	0	0	0	0	8.54298	0	0	0	0	0	0	0	0	0	0	0	0	0	0
Kang_0013_ST001_A_NODE_59_length_33454_cov_32.620947	0	0	0	0	0	0	0	0	0	0	0	0	0	0	0	0	0	0	97.5662	0	0	0	0	0	0	0	0	0	0	0	0	0	0	0	0	0	0	0	0	0	0	0	0	0	0	0	0	0	0
Kang_0013_ST001_A_NODE_5_length_97688_cov_1905.344463	0	0	0	0	0	0	0	0	0	0	0	0	0	0	0	0	0	0	2476.88	0	0	0	0	0	0	0	0	0	0	0	0	0	0	0	0	0	0	0	0	0	0	0	0	0	0	0	0	0	0
Kang_0013_ST001_A_NODE_634_length_10380_cov_14.309346	0	0	0	0	0	0	0	0	0	0	0	0	54.9295	68.5255	20.7124	0	0	0	55.4771	2.7017	0	0	13.3049	8.59616	0	14.5234	0	0	0	0	22.7889	0	24.1051	0	0	0	6.6147	66.7598	0	138.701	217.153	52.2757	0	0	0	0	0	0	0
Kang_0013_ST001_A_NODE_652_length_10203_cov_10.407765	0	0	0	0	0	0	0	0	0	0	0	0	0	0	0	0	0	0	20.2626	0	0	0	0	0	0	0	0	0	0	0	0	0	0	0	0	0	0	0	0	0	0	0	0	0	0	0	0	0	0
Kang_0013_ST001_A_NODE_6_length_94142_cov_1526.331650	0	0	4.84296	0	0	3.38463	0	9.98873	15.7107	4.46279	0	0	0	0	0	4.37568	0	0	3559.06	0.851709	0	0	6.98843	7.83803	0	3.54582	42.9538	0	8.91938	0	46.6073	0	3.66266	0	0	0	0	3.42586	0	0	0	2.8367	0	0	0	0	0	0	0
Kang_0013_ST001_A_NODE_70_length_32247_cov_256.327814	0	0	0	0	0	0	0	0	0	0	0	0	0	0	0	0	0	0	1030.45	0	0	0	0	0	0	0	0	0	0	0	0	0	0	0	0	0	7.0635	0	0	0	0	0	0	0	0	0	0	0	0
Kang_0013_ST001_A_NODE_728_length_9537_cov_20.443050	0	0	0	0	0	0	0	0	0	0	0	0	0	0	0	0	0	0	83.4166	0	0	0	0	0	0	8.79164	0	0	0	0	0	0	0	0	0	0	0	0	0	0	0	0	0	0	0	0	0	0	0
Kang_0013_ST001_A_NODE_72_length_32167_cov_26.932517	0	0	0	0	0	0	0	0	0	0	0	0	0	0	0	0	0	0	106.077	0	0	0	0	0	0	0	0	0	0	0	0	0	0	0	0	0	2.11612	0	5.17669	0	0	0	0	0	0	0	0	0	0
Kang_0013_ST001_A_NODE_73_length_31971_cov_20.808247	0	0	0	0	0	0	0	0	0	0	0	0	0	0	0	0	0	0	62.8835	0	0	0	0	0	0	0	0	0	0	0	0	0	0	0	0	0	0	0	0	0	0	0	0	0	0	0	0	0	0
Kang_0013_ST001_A_NODE_741_length_9418_cov_5.096123	0	0	0	0	0	0	0	0	0	0	0	0	0	0	0	0	24.126	0	0	29.2949	0	64.4035	0	0	0	0	0	9.23883	0	0	0	0	0	0	0	0	0	0	0	0	0	0	0	0	0	0	0	0	0
Kang_0013_ST001_A_NODE_75_length_31415_cov_68.830708	0	0	0	0	0	0	0	0	0	36.5062	0	0	0	0	0	0	0	2.46953	21.5507	0	0	0	0	0	0	2.84313	19.4128	0	0	0	10.6479	0	0	0	0	0	0	5.82951	0	0	0	0	0	0	0	0	0	0	32.55
Kang_0013_ST001_A_NODE_766_length_9171_cov_9.741005	0	0	0	0	0	0	0	0	0	0	0	0	0	0	0	0	0	0	36.6445	0	0	0	0	0	0	0	0	0	0	0	0	0	0	0	0	0	0	0	0	0	0	0	0	0	0	0	0	0	0
Kang_0013_ST001_A_NODE_773_length_9078_cov_7.310207	0	0	0	0	0	0	0	0	0	60.9915	0	0	0	0	0	0	0	0	0	0	0	0	0	0	0	0	11.3657	0	0	0	0	0	0	0	0	0	0	15.1692	0	0	0	0	0	0	0	0	0	0	108.05
Kang_0013_ST001_A_NODE_794_length_8953_cov_6.962576	0	0	0	0	0	0	0	0	0	0	0	0	0	0	0	0	0	0	22.1661	0	0	0	0	0	0	0	0	0	0	0	0	0	0	0	0	0	0	0	0	0	0	0	0	0	0	0	0	0	0
Kang_0013_ST001_A_NODE_799_length_8915_cov_19.602257	0	0	0	0	0	0	0	0	0	0	0	0	0	0	0	0	0	0	83.1107	0	0	0	0	0	0	0	0	0	0	0	0	0	0	0	0	0	0	0	0	0	0	0	0	0	0	0	0	0	0
Kang_0013_ST001_A_NODE_80_length_30048_cov_15.267196	0	0	0	0	0	0	0	0	0	0	0	0	0	0	0	0	0	0	63.0953	0	0	0	0	0	0	0	0	0	0	0	0	0	0	0	0	0	0	0	0	0	0	0	0	0	0	0	0	0	0
Kang_0013_ST001_A_NODE_81_length_30025_cov_170.732833	0	0	0	0	0	0	0	0	0	0	0	0	0	0	0	0	0	0	534.212	0	0	0	0	0	0	0	0	0	0	0	0	0	0	0	0	0	0	0	0	0	0	0	0	0	0	0	0	0	0
Kang_0013_ST001_A_NODE_834_length_8661_cov_31.196607	0	0	0	0	0	0	0	0	0	0	0	0	0	0	0	0	0	0	67.8645	0	0	0	0	0	0	0	0	0	0	0	0	0	0	0	0	0	0	0	0	0	0	0	0	0	0	0	0	0	0
Kang_0013_ST001_A_NODE_838_length_8648_cov_9.118119	0	0	0	0	0	0	0	0	0	0	0	0	18.7758	53.363	0	0	0	0	27.1255	0	0	0	0	0	0	0	0	0	0	0	0	0	0	0	0	0	0	0	0	0	0	0	0	0	0	0	0	0	0
Kang_0013_ST001_A_NODE_839_length_8642_cov_5.462210	0	0	0	0	0	0	0	0	0	0	0	0	0	0	0	0	0	0	8.27844	0	0	0	0	0	0	7.8905	0	0	0	0	0	0	0	0	0	0	0	0	0	0	0	0	0	0	0	0	0	0	0
Kang_0013_ST001_A_NODE_842_length_8631_cov_12.527985	0	0	0	0	0	0	0	0	0	0	0	0	0	0	0	0	0	0	53.6171	0	0	0	0	0	0	0	0	0	0	0	0	0	0	0	0	0	0	0	0	0	0	0	0	0	0	0	0	0	0
Kang_0013_ST001_A_NODE_84_length_29749_cov_40.182528	0	0	0	0	0	0	0	0	0	0	0	0	0	0	0	0	0	0	169.678	0	0	0	0	0	0	0	0	0	0	0	0	0	0	0	0	0	0	0	0	0	0	0	0	0	0	0	0	0	0
Kang_0013_ST001_A_NODE_858_length_8550_cov_20.614832	0	0	0	0	0	0	0	0	0	0	0	0	0	0	0	0	0	0	41.0712	0	0	0	0	0	0	0	0	0	0	0	0	0	0	0	0	0	0	0	0	0	0	0	0	0	0	0	0	0	0
Kang_0013_ST001_A_NODE_88_length_29084_cov_7.444004	0	0	0	0	0	0	0	0	0	0	0	0	0	0	0	0	0	0	26.6585	0	0	0	0	0	0	0	0	0	0	0	0	0	0	0	0	0	0	0	0	0	0	0	0	0	0	0	0	0	0
Kang_0013_ST001_A_NODE_892_length_8377_cov_13.287070	0	0	0	0	0	0	0	0	0	0	0	0	0	0	0	0	0	0	62.1351	0	0	0	0	0	0	0	0	0	0	0	0	0	0	0	0	0	0	0	0	0	0	0	0	0	0	0	0	0	0
Kang_0013_ST001_A_NODE_898_length_8354_cov_29.489457	0	0	0	0	0	0	0	0	0	0	0	0	0	0	0	0	0	0	88.6415	0	0	0	0	0	0	0	0	0	0	0	0	0	0	0	0	0	0	0	0	0	0	0	0	0	0	0	0	0	0
Kang_0013_ST001_A_NODE_8_length_91488_cov_548.111743	0	0	0	0	0	0	0	0	0	0	0	0	0	0	0	0	0	0	2136.27	0	0	0	0	0	0	0	0	0	0	0	0	0	0	0	0	0	0	0	0	0	0	0	0	0	0	0	0	0	0
Kang_0013_ST001_A_NODE_91_length_28576_cov_24.853757	0	0	0	0	0	0	0	0	0	0	0	0	0	0	0	0	0	0	66.4402	0	0	0	0	0	0	0	0	0	0	0	0	0	0	0	0	0	0	0	0	0	0	0	0	0	0	0	0	0	0
Kang_0013_ST001_A_NODE_943_length_8070_cov_7.578790	0	0	0	0	0	0	0	0	0	33.7784	0	0	0	0	0	0	0	0	7.34112	0	0	0	0	0	0	0	0	0	0	0	0	0	0	0	0	0	0	0	0	0	0	0	0	0	0	0	0	0	0
Kang_0013_ST001_A_NODE_962_length_7953_cov_5.893264	0	0	0	0	0	0	0	0	0	0	0	0	0	0	0	0	0	0	22.6816	0	0	0	0	0	0	0	0	0	0	0	0	0	0	0	0	0	0	0	0	0	0	0	0	0	0	0	0	0	0
Kang_0013_ST001_A_NODE_964_length_7936_cov_6.042507	0	0	0	0	0	0	0	0	0	0	0	0	0	0	0	0	0	0	24.541	0	0	0	0	0	0	0	0	0	0	0	0	0	0	0	0	0	0	0	0	0	0	0	0	0	0	0	0	0	0
Kang_0013_ST001_A_NODE_965_length_7935_cov_13.625127	0	0	0	0	0	0	0	0	0	0	0	0	0	0	0	0	0	0	39.2918	0	0	0	0	0	0	0	0	0	0	0	0	0	0	0	0	0	0	0	0	0	0	0	0	0	0	0	0	0	0
Kang_0013_ST001_A_NODE_967_length_7928_cov_15.565731	0	0	0	0	0	0	0	0	0	0	0	0	0	0	0	0	0	0	34.4525	0	0	0	0	0	0	28.7736	0	0	0	0	0	0	0	0	0	0	0	0	0	0	0	0	0	0	0	0	0	0	0
Kang_0013_ST001_A_NODE_973_length_7916_cov_11.939957	0	0	0	0	0	0	0	0	0	0	0	0	0	0	0	0	0	0	52.917	0	0	0	0	0	0	0	0	0	0	0	0	0	0	0	0	0	0	0	0	0	0	0	0	0	0	0	0	0	0
Kang_0013_ST001_A_NODE_974_length_7902_cov_7.861221	0	0	0	0	0	0	0	0	0	0	0	0	0	0	0	0	0	0	24.5057	0	0	0	0	0	0	0	0	0	0	0	0	0	0	0	0	0	0	0	0	0	0	0	0	0	0	0	0	0	0
Kang_0013_ST001_A_NODE_989_length_7809_cov_4.637864	0	0	0	0	0	0	0	0	0	0	0	0	0	0	0	0	0	0	7.97161	0	0	0	0	0	0	0	0	0	0	0	0	0	0	0	0	0	0	0	0	0	0	0	0	0	0	0	0	0	0
Kang_0013_ST001_A_NODE_99_length_27501_cov_6.368979	0	0	0	0	0	0	0	0	0	0	0	0	0	0	0	0	0	0	26.6877	0	0	0	0	0	0	0	0	0	0	0	0	0	0	0	0	0	0	0	0	0	0	0	0	0	0	0	0	0	0
Kang_0019_ST001_A_NODE_1012_length_6629_cov_6.058716	0	0	0	0	0	0	0	0	0	0	0	0	0	0	0	0	0	0	0	0	0	0	0	0	0	0	0	0	0	0	0	0	0	0	0	0	0	0	0	0	0	0	0	0	0	0	0	0	0
Kang_0019_ST001_A_NODE_1022_length_6591_cov_9.965116	0	0	0	0	0	0	0	0	0	0	0	0	0	0	0	0	0	0	0	19.2163	0	0	0	0	0	0	0	0	0	0	0	0	0	0	0	0	0	0	0	0	0	0	0	0	0	0	0	0	0
Kang_0019_ST001_A_NODE_1042_length_6515_cov_6.924458	0	0	0	0	0	0	0	0	0	0	0	0	0	0	0	0	0	0	0	12.7746	0	0	0	0	0	0	0	0	0	0	0	0	0	0	0	0	0	0	0	0	0	0	0	0	0	0	0	0	0
Kang_0019_ST001_A_NODE_1057_length_6450_cov_4.061298	0	0	0	0	0	0	0	0	0	0	0	0	0	0	0	0	0	0	0	6.97209	0	48.5539	0	0	0	0	0	0	0	0	0	0	0	0	0	0	0	0	0	0	0	0	0	0	0	0	0	0	0
Kang_0019_ST001_A_NODE_1062_length_6417_cov_4.487268	0	0	0	0	0	0	0	0	0	0	0	0	0	0	0	0	0	0	0	5.87357	0	0	0	0	0	0	0	0	0	0	0	0	0	0	0	0	0	0	0	0	0	0	0	0	0	0	0	0	0
Kang_0019_ST001_A_NODE_1091_length_6282_cov_4.978481	0	0	0	0	0	0	0	0	0	0	0	0	0	0	0	0	0	0	11.5183	9.4654	0	0	0	0	0	0	0	0	0	0	0	0	0	0	0	0	0	0	0	0	267.317	0	24.8845	0	0	0	0	0	0
Kang_0019_ST001_A_NODE_110_length_24450_cov_6.170937	0	0	0	0	0	0	0	0	0	0	0	0	0	0	0	0	0	0	0	11.6984	0	0	0	0	0	0	0	0	0	0	0	0	0	0	0	0	0	0	0	0	0	0	0	0	0	0	0	0	0
Kang_0019_ST001_A_NODE_1120_length_6141_cov_5.547486	0	0	0	0	0	0	0	0	0	0	0	0	0	0	0	0	0	0	0	10.1183	4.45891	0	0	0	0	0	0	0	0	0	0	0	0	0	0	0	0	0	0	0	0	0	0	0	0	0	0	0	0
Kang_0019_ST001_A_NODE_1146_length_6035_cov_6.619732	0	0	0	0	0	0	0	0	0	0	0	0	0	0	0	0	0	0	0	12.509	0	0	0	0	0	0	0	0	0	0	0	0	0	0	0	0	0	0	0	0	0	0	0	0	0	0	0	0	0
Kang_0019_ST001_A_NODE_1156_length_5968_cov_4.790462	0	0	0	0	0	0	0	0	0	0	0	0	0	0	0	0	0	0	0	8.69915	0	0	0	0	0	0	0	0	0	0	0	0	0	0	0	0	0	0	0	0	0	0	0	0	0	0	0	0	0
Kang_0019_ST001_A_NODE_1166_length_5949_cov_11.683746	0	0	0	0	0	0	0	0	0	0	0	0	0	0	0	0	0	0	0	17.7164	0	0	0	0	0	0	0	0	0	0	0	0	0	0	0	0	0	0	0	0	0	0	0	0	0	0	0	0	0
Kang_0019_ST001_A_NODE_1183_length_5887_cov_263.492798	0	0	0	0	0	0	0	0	0	0	0	0	0	0	0	0	0	0	0	405.095	0	0	0	0	0	0	0	0	0	0	0	0	0	0	0	0	0	0	0	0	0	0	0	0	0	0	0	0	0
Kang_0019_ST001_A_NODE_1184_length_5884_cov_15.372277	0	0	0	0	0	0	0	0	0	0	0	0	0	0	0	54.7995	0	0	0	5.66028	0	0	0	0	0	0	0	11.6619	0	0	0	0	0	0	0	0	27.1805	0	0	0	0	0	0	0	0	0	0	0	0
Kang_0019_ST001_A_NODE_11_length_62512_cov_200.080151	0	22.5201	13.355	0	0	6.42861	0	15.914	50.0391	12.9299	0	0	0	0	0	5.38875	0	0	7.83116	215.315	0	0	9.42266	9.81214	0	0	64.8397	0	16.8346	0	72.4724	0	6.07539	0	0	0	0	6.9997	0	0	0	5.73273	0	0	0	0	0	0	0
Kang_0019_ST001_A_NODE_1206_length_5829_cov_12.829581	0	0	0	0	0	0	0	0	0	0	0	0	0	0	0	0	0	0	0	5.79293	0	0	0	0	0	0	0	0	0	0	0	0	0	0	0	0	0	0	0	0	0	0	11.5106	0	0	0	0	0	0
Kang_0019_ST001_A_NODE_120_length_23458_cov_6.499423	0	0	0	0	0	0	0	0	0	0	0	0	0	0	0	0	0	0	0	12.3668	0	0	0	0	0	0	0	0	0	0	0	0	0	0	0	0	0	0	0	0	0	0	0	0	0	0	0	0	0
Kang_0019_ST001_A_NODE_1228_length_5759_cov_6.318022	0	0	0	0	0	0	0	0	0	0	0	0	0	0	0	0	0	0	0	11.9031	0	0	0	0	0	0	0	0	0	0	0	0	0	0	0	0	0	0	0	0	0	0	0	0	0	0	0	0	0
Kang_0019_ST001_A_NODE_1257_length_5642_cov_7.214426	0	0	0	0	0	0	0	0	0	0	0	0	0	0	0	0	0	0	0	13.9451	0	0	0	0	0	0	0	0	0	0	0	0	0	0	0	0	0	0	0	19.8583	106.224	0	0	0	0	0	0	0	0
Kang_0019_ST001_A_NODE_1259_length_5636_cov_3.848773	0	0	0	0	0	0	0	0	0	0	0	0	0	0	0	0	0	0	0	6.95023	0	0	0	0	0	0	0	0	0	0	0	0	0	0	0	0	0	0	0	0	0	0	0	0	0	0	0	0	0
Kang_0019_ST001_A_NODE_1275_length_5603_cov_4.994773	0	0	0	0	0	0	0	0	0	0	0	0	0	0	0	0	0	0	0	5.55574	0	0	0	0	0	0	0	0	0	0	0	0	0	0	0	0	0	0	0	0	128.455	0	15.2773	0	0	0	0	0	0
Kang_0019_ST001_A_NODE_1283_length_5586_cov_19.829868	0	0	0	0	0	0	0	0	0	0	0	0	0	0	0	0	0	0	0	22.1344	0	0	0	0	0	0	0	0	0	0	0	0	0	0	0	0	0	0	0	0	0	0	0	0	0	0	0	0	0
Kang_0019_ST001_A_NODE_1296_length_5559_cov_7.303779	0	0	0	0	0	0	0	0	0	0	0	0	0	0	0	0	0	0	0	13.6163	0	0	0	0	0	0	0	0	0	0	0	0	0	0	0	0	0	0	0	0	0	0	0	0	0	0	0	0	0
Kang_0019_ST001_A_NODE_129_length_22890_cov_11.982133	0	0	0	0	0	0	0	0	0	0	0	0	0	0	0	0	0	0	0	23.4711	0	0	0	0	0	0	0	0	0	0	0	0	0	0	0	0	0	0	0	0	0	0	0	0	0	0	0	0	0
Kang_0019_ST001_A_NODE_12_length_60819_cov_3270.477339	0	0	0	0	0	0	0	0	0	0	0	0	0	0	0	0	0	0	0	6544.61	0	0	0	0	0	0	0	0	0	0	0	0	0	0	0	0	0	0	0	0	0	0	0	0	0	0	0	0	0
Kang_0019_ST001_A_NODE_133_length_22419_cov_10.001967	0	0	0	0	0	0	0	0	0	0	0	0	0	0	0	0	0	0	0	14.1681	0	0	0	0	0	0	0	0	0	0	0	0	0	0	0	0	0	0	0	0	0	13.4871	0	0	0	0	0	0	0
Kang_0019_ST001_A_NODE_1353_length_5355_cov_11.916226	0	0	0	0	0	0	0	0	0	0	0	0	0	66.8629	0	0	0	0	0	17.8514	0	0	0	0	0	0	0	0	0	0	0	0	0	0	0	0	0	0	0	0	0	0	0	0	0	0	0	0	0
Kang_0019_ST001_A_NODE_1365_length_5316_cov_4.766394	0	0	0	0	195.52	0	0	0	0	0	0	0	0	0	0	0	0	0	0	2.24268	0	42.1008	0	0	0	0	0	0	0	0	30.8864	0	123.216	0	0	110.121	0	0	0	0	0	0	0	0	0	0	0	0	0
Kang_0019_ST001_A_NODE_136_length_22136_cov_15.071781	0	0	0	0	0	0	0	0	0	0	0	0	0	0	0	0	0	0	0	26.9945	0	0	0	0	0	0	0	0	0	0	0	0	0	0	0	0	0	0	0	0	0	0	0	0	0	0	0	0	0
Kang_0019_ST001_A_NODE_1376_length_5277_cov_6.824780	0	0	0	0	0	0	0	0	0	0	0	0	0	0	0	0	0	0	0	11.8461	0	0	0	0	0	0	0	0	0	0	0	0	0	0	0	0	0	0	0	0	0	0	0	0	0	0	0	0	0
Kang_0019_ST001_A_NODE_1389_length_5245_cov_6.985934	0	0	0	0	0	0	0	0	0	0	0	0	0	36.8141	0	0	0	0	0	11.2401	0	0	0	0	0	0	0	0	0	0	0	0	0	0	0	0	0	0	0	0	0	0	0	0	0	0	0	0	0
Kang_0019_ST001_A_NODE_1395_length_5228_cov_2.537792	0	0	0	0	0	0	0	0	0	0	0	0	0	0	0	0	0	0	0	5.34939	0	0	0	0	0	0	0	0	0	0	0	0	0	0	0	0	0	0	0	0	0	0	0	0	0	0	0	0	0
Kang_0019_ST001_A_NODE_13_length_59981_cov_340.027517	0	0	0	0	0	0	0	0	0	0	0	0	0	0	0	0	67.2789	0	0	516.044	0	0	0	0	0	0	0	0	0	263.916	0	0	0	0	0	0	0	0	0	0	0	0	0	0	0	0	0	0	0
Kang_0019_ST001_A_NODE_1402_length_5213_cov_237.034897	0	0	0	0	0	0	0	0	0	0	0	0	0	0	0	0	0	0	0	412.636	0	0	0	0	0	0	0	0	0	0	0	0	0	0	0	0	0	0	0	0	0	0	0	0	0	0	0	0	0
Kang_0019_ST001_A_NODE_1430_length_5140_cov_3.425172	0	0	0	0	0	0	0	0	0	0	0	0	0	0	0	0	0	0	0	1.96203	0	0	0	0	0	159.523	0	0	0	0	0	0	0	0	0	0	0	0	0	0	0	0	0	0	0	0	0	0	0
Kang_0019_ST001_A_NODE_1438_length_5116_cov_10.761312	0	0	0	0	0	0	0	0	0	0	0	0	0	0	0	0	0	0	0	19.0395	0	0	0	0	0	0	0	0	0	0	0	0	0	0	0	0	0	0	0	0	0	0	0	0	0	0	0	0	0
Kang_0019_ST001_A_NODE_1452_length_5087_cov_6.814189	0	0	0	0	0	0	0	0	0	0	0	0	0	0	0	0	0	0	0	14.215	0	0	0	0	0	0	0	0	0	0	0	0	0	0	0	0	0	0	0	0	0	0	0	0	0	0	0	0	0
Kang_0019_ST001_A_NODE_1482_length_5007_cov_4.691236	0	0	0	0	0	0	0	0	0	0	0	0	0	0	0	0	0	0	0	7.44808	0	0	0	0	0	84.0378	0	0	0	0	0	0	0	0	0	0	0	0	0	0	0	0	0	0	0	0	0	0	0
Kang_0019_ST001_A_NODE_158_length_20752_cov_36.969416	0	0	0	0	0	0	0	0	0	0	0	0	0	0	14.6632	0	0	0	0	60.4532	0	0	0	0	0	0	0	0	0	0	0	0	0	0	0	0	0	0	0	0	0	0	0	0	0	0	0	0	0
Kang_0019_ST001_A_NODE_161_length_20650_cov_6.557854	0	0	0	0	0	0	0	0	0	0	0	0	0	0	0	0	0	0	0	5.14097	0	0	0	0	0	48.4153	0	0	0	0	0	0	0	0	0	0	0	0	0	0	0	0	0	0	0	0	0	0	0
Kang_0019_ST001_A_NODE_163_length_20484_cov_16.559107	0	0	0	0	0	0	0	0	0	0	0	0	0	0	13.5486	0	0	0	0	30.3629	0	0	0	0	0	0	0	0	0	0	0	0	0	0	0	0	0	0	0	0	0	0	0	0	0	0	0	0	0
Kang_0019_ST001_A_NODE_166_length_20376_cov_5.456424	0	0	0	0	0	0	0	0	0	0	0	0	0	0	0	0	0	0	0	10.6266	0	0	0	0	0	0	0	0	0	0	0	0	0	0	0	0	0	0	0	0	0	0	0	0	0	0	0	0	0
Kang_0019_ST001_A_NODE_168_length_20298_cov_10.304155	0	0	0	0	0	0	0	0	0	0	0	0	0	0	0	0	0	0	0	17.0041	0	0	0	0	0	0	0	0	0	0	0	0	0	0	0	0	0	0	0	0	0	0	0	0	0	0	0	0	0
Kang_0019_ST001_A_NODE_177_length_19836_cov_41.939639	0	0	0	0	0	0	0	0	0	0	0	0	0	0	0	0	0	0	0	49.3715	0	0	0	0	0	0	0	0	0	0	0	0	0	0	0	0	0	0	0	0	0	0	0	0	0	0	0	0	0
Kang_0019_ST001_A_NODE_179_length_19767_cov_10.286323	0	0	0	0	0	0	0	0	0	0	0	0	0	0	0	0	0	0	0	10.2415	5.56038	0	0	44.9534	0	0	0	0	0	0	0	0	0	0	0	0	0	0	0	0	0	0	0	0	0	0	0	0	0
Kang_0019_ST001_A_NODE_181_length_19322_cov_35.498002	0	0	0	0	0	0	0	0	0	0	0	0	0	0	0	0	0	0	0	35.5757	27.6668	0	0	0	0	0	0	0	0	0	0	0	0	0	0	0	0	0	0	0	0	0	0	0	0	0	0	0	0
Kang_0019_ST001_A_NODE_190_length_19043_cov_9.461923	0	0	0	0	0	0	0	0	0	0	0	0	0	0	0	0	0	0	0	15.6681	0	0	0	0	0	0	0	0	0	0	0	0	0	0	0	0	0	0	0	0	0	17.536	0	0	0	0	0	0	0
Kang_0019_ST001_A_NODE_191_length_18961_cov_10.003332	0	0	0	0	0	0	0	0	0	0	0	0	0	0	0	0	0	0	0	19.761	0	0	0	0	0	0	0	0	0	0	0	0	0	0	0	0	0	0	0	0	0	0	0	0	0	0	0	0	0
Kang_0019_ST001_A_NODE_201_length_18438_cov_5.729859	0	0	0	0	0	0	0	0	0	0	0	0	0	0	0	0	0	0	0	9.7132	0	0	0	20.5412	0	0	0	0	0	0	0	0	0	0	0	0	0	0	0	8.29652	0	0	0	0	0	0	0	0	0
Kang_0019_ST001_A_NODE_202_length_18375_cov_115.474345	0	0	0	0	0	0	0	0	0	0	0	0	0	0	0	0	0	0	0	123.38	13.2198	22.7601	0	0	0	0	0	0	0	0	0	0	0	0	0	0	0	0	0	0	0	0	0	0	0	0	0	0	0
Kang_0019_ST001_A_NODE_221_length_17272_cov_9.261153	0	0	0	0	0	0	0	0	0	0	0	0	0	0	0	0	0	0	0	13.7128	0	0	0	77.0901	12.2236	0	0	0	0	0	0	0	0	0	0	0	0	0	0	0	0	0	0	0	0	0	0	0	0
Kang_0019_ST001_A_NODE_223_length_17199_cov_138.400782	0	0	0	0	0	0	0	0	0	0	0	0	0	0	0	0	0	0	0	128.954	315.29	0	0	0	0	0	0	0	0	0	0	0	0	0	0	0	0	0	0	0	0	0	0	0	0	0	0	0	0
Kang_0019_ST001_A_NODE_241_length_16568_cov_11.343669	0	0	0	0	0	0	0	0	0	0	0	0	0	0	0	0	0	0	0	7.04548	3.24156	14.7271	0	22.8609	0	0	0	0	0	0	0	0	0	0	0	0	0	0	0	0	0	0	0	0	0	0	0	0	0
Kang_0019_ST001_A_NODE_256_length_16009_cov_7.436317	0	0	0	0	0	0	0	0	0	0	0	0	0	0	0	0	0	0	0	13.9155	0	0	0	0	0	0	0	0	0	0	0	0	0	0	0	0	0	0	0	0	0	0	0	0	0	0	0	0	0
Kang_0019_ST001_A_NODE_258_length_15987_cov_2590.035652	0	0	0	0	0	0	0	0	0	0	0	0	0	0	73.7569	0	0	0	0	4890.72	0	0	0	0	0	0	0	0	0	0	0	0	0	0	0	0	0	0	0	0	0	0	0	0	0	0	0	0	0
Kang_0019_ST001_A_NODE_263_length_15783_cov_66.664225	0	0	0	0	0	0	0	0	0	0	0	0	0	0	49.1063	0	0	0	0	122.183	0	0	0	0	0	0	0	0	0	0	0	0	0	0	22.1848	0	0	0	0	0	0	0	0	0	0	0	0	0	0
Kang_0019_ST001_A_NODE_26_length_44368_cov_17.600614	0	0	0	0	0	0	0	0	0	8.09954	0	0	5.24248	63.4274	0	0	0	0	0	7.54375	53.7044	0	2.45697	8.54127	0	0	6.58762	1.74485	1.94311	0	0	0	0	0	0	0	0	4.10018	0	0	0	0	0	0	0	0	0	0	4.33387
Kang_0019_ST001_A_NODE_275_length_15394_cov_21.965904	0	0	0	0	0	0	0	0	0	0	0	0	0	0	0	0	0	0	0	40.7483	0	0	0	0	0	0	0	0	0	0	0	0	0	0	0	0	0	0	0	0	0	0	0	0	0	0	0	0	0
Kang_0019_ST001_A_NODE_277_length_15375_cov_1232.829294	0	0	0	0	0	0	0	0	0	0	0	0	0	0	0	0	0	0	0	1827.39	0	123.791	0	0	0	0	0	0	0	0	0	0	0	0	0	0	0	0	0	0	0	0	0	0	0	0	0	0	0
Kang_0019_ST001_A_NODE_284_length_15143_cov_91.651975	0	0	0	0	0	0	0	0	0	0	0	0	0	0	0	0	0	0	0	109.638	34.0097	0	0	0	0	0	0	0	0	0	0	0	0	0	0	0	0	0	0	0	0	0	0	0	0	0	0	0	0
Kang_0019_ST001_A_NODE_290_length_14988_cov_17.633563	0	0	0	0	0	0	0	0	0	0	0	0	0	0	0	0	0	0	0	32.6599	0	0	0	0	0	0	0	0	0	0	0	0	0	0	0	0	0	0	0	0	0	0	0	0	0	0	0	0	0
Kang_0019_ST001_A_NODE_321_length_14108_cov_22.170070	0	0	0	0	0	0	0	0	0	0	0	0	0	0	0	0	0	0	0	40.4731	0	0	0	0	0	0	0	0	0	0	0	0	0	0	0	0	0	0	0	0	0	0	0	0	0	0	0	0	0
Kang_0019_ST001_A_NODE_327_length_13930_cov_64.129369_prophage_366-10345	0	0	0	0	0	0	0	0	0	0	0	0	0	0	0	0	20.6496	0	0	131.954	0	0	0	0	0	0	0	0	0	0	0	0	0	0	0	0	0	0	0	0	0	0	0	0	0	0	0	0	0
Kang_0019_ST001_A_NODE_336_length_13709_cov_10.705800	0	0	0	0	0	0	0	0	0	0	0	0	0	0	0	0	0	0	0	21.6185	0	0	0	0	0	0	0	0	0	0	0	0	0	0	0	0	0	0	0	0	0	0	0	0	0	0	0	0	0
Kang_0019_ST001_A_NODE_342_length_13623_cov_7.570755	0	0	0	0	0	0	0	0	0	0	0	0	0	0	0	0	0	0	14.6888	7.25036	0	30688.4	0	11.5121	0	0	0	4.31034	0	0	0	0	0	0	0	0	0	0	0	0	0	0	0	0	0	0	0	0	0
Kang_0019_ST001_A_NODE_343_length_13609_cov_904.556515	0	0	0	0	0	0	0	0	0	0	0	0	0	0	0	0	40.9743	0	0	666.451	322.932	0	0	0	0	0	0	0	0	0	0	0	0	0	0	0	0	0	0	0	0	0	0	0	0	0	0	0	0
Kang_0019_ST001_A_NODE_34_length_40857_cov_29.318146	0	0	0	0	0	0	0	0	0	0	0	0	0	0	0	0	0	0	0	55.6221	0	0	0	0	0	0	0	0	0	0	0	0	0	0	0	0	0	0	0	0	0	0	0	0	0	0	0	0	0
Kang_0019_ST001_A_NODE_351_length_13456_cov_20.664577	0	0	0	0	0	0	0	0	0	0	0	0	0	0	0	0	0	0	0	39.1803	0	0	0	0	0	0	0	0	0	0	0	0	0	0	0	0	0	0	0	0	0	0	0	0	0	0	0	0	0
Kang_0019_ST001_A_NODE_360_length_13354_cov_17.435897	0	0	0	0	0	0	0	0	0	0	0	0	0	0	0	0	0	0	0	16.1518	0	0	0	0	0	0	0	0	0	0	40.0848	0	0	0	0	0	0	0	0	0	0	0	0	0	0	0	0	0	0
Kang_0019_ST001_A_NODE_379_length_12877_cov_23.677897	0	0	0	0	215.439	0	0	0	0	0	0	0	0	0	0	0	0	0	0	8.07795	0	0	0	0	0	0	0	0	0	0	0	0	0	0	0	0	0	0	0	0	0	0	0	0	0	0	0	0	0
Kang_0019_ST001_A_NODE_38_length_39486_cov_204.164769	0	0	0	0	0	0	0	681.605	0	0	0	0	0	87.3538	0	0	0	0	0	276.577	26.7934	67.4457	0	16.101	0	0	0	0	0	0	0	0	0	0	0	0	0	0	0	0	0	0	0	0	0	0	0	0	0
Kang_0019_ST001_A_NODE_391_length_12583_cov_40.992018	0	0	0	0	0	0	0	0	0	0	0	0	0	0	0	0	0	0	0	84.6068	0	0	0	0	0	0	0	0	0	0	0	0	0	0	0	0	0	0	0	0	0	0	0	0	0	0	0	0	0
Kang_0019_ST001_A_NODE_392_length_12577_cov_1686.580668	0	0	0	0	0	0	0	0	0	0	0	0	0	0	0	0	0	0	0	2167.21	134.598	141.689	0	0	0	0	0	0	0	0	0	0	0	0	0	0	0	0	0	0	0	0	0	0	0	0	0	0	0
Kang_0019_ST001_A_NODE_393_length_12576_cov_16.606102	0	0	0	0	0	0	0	0	0	0	0	0	0	0	0	0	0	0	0	35.4145	0	0	0	0	0	0	0	0	0	0	0	0	0	0	0	0	0	0	0	0	0	0	0	0	0	0	0	0	0
Kang_0019_ST001_A_NODE_39_length_39237_cov_15.768031	0	0	0	0	0	0	0	0	0	0	0	0	0	0	0	0	0	0	0	28.5323	2.10751	0	0	0	0	0	0	0	0	0	0	0	0	0	0	0	0	0	0	0	0	0	0	0	0	0	0	0	0
Kang_0019_ST001_A_NODE_3_length_112301_cov_23.497479	0	0	0	0	0	0	0	0	0	0	0	0	0	0	0	0	0	0	0	44.5546	0	0	0	0	0	0	0	0	0	0	0	0	0	0	1.27351	0	0	0	0	0	0	0	0	0	0	0	0	0	0
Kang_0019_ST001_A_NODE_408_length_12218_cov_57.095125	0	0	0	0	0	0	0	0	0	0	0	0	0	0	0	0	0	0	0	110.902	0	0	0	0	0	0	0	0	0	0	0	0	0	0	0	0	0	0	0	0	0	0	0	0	0	0	0	0	0
Kang_0019_ST001_A_NODE_40_length_39106_cov_356.734296	0	0	0	0	0	0	0	0	0	23.086	23.5495	0	0	37.1809	0	0	0	0	4.05799	499.32	15.9435	0	0	0	0	0	0	5.61943	0	0	0	0	0	0	0	0	0	0	0	0	0	9.10566	0	0	0	0	0	0	0
Kang_0019_ST001_A_NODE_412_length_12121_cov_6.114288	0	0	0	0	0	0	0	0	0	0	0	0	0	0	0	0	0	0	0	11.2847	3.30419	0	0	0	0	0	0	0	0	0	0	0	0	0	0	0	0	0	0	0	0	0	0	0	0	0	0	0	0
Kang_0019_ST001_A_NODE_416_length_12091_cov_40.509804	0	0	0	0	0	0	0	0	0	0	0	0	0	0	0	0	0	0	0	37.9001	38.6708	0	0	0	0	0	0	0	0	0	0	0	0	0	0	0	0	0	0	0	0	0	0	0	0	0	0	0	0
Kang_0019_ST001_A_NODE_417_length_12072_cov_7.533245	0	0	0	0	0	0	0	0	0	0	0	0	0	0	0	0	0	0	0	14.6093	0	0	0	0	0	0	0	0	0	0	0	0	0	0	0	0	0	0	0	0	0	0	0	0	0	0	0	0	0
Kang_0019_ST001_A_NODE_42_length_38921_cov_18.983456	0	0	0	0	0	0	0	0	0	0	0	0	13.1356	7.66577	0	0	0	0	0	29.9581	0	0	0	0	0	0	0	0	0	0	0	0	0	0	0	0	0	0	0	17.9812	35.9111	0	12.4828	0	0	0	0	0	0
Kang_0019_ST001_A_NODE_43_length_37257_cov_40.133622	0	0	0	0	0	0	0	0	0	0	0	0	0	0	0	0	0	0	0	65.7133	21.1531	0	0	0	0	0	0	0	0	0	0	0	0	0	0	0	0	0	0	0	0	0	0	0	0	0	0	0	0
Kang_0019_ST001_A_NODE_448_length_11547_cov_7.632614	0	0	0	0	0	0	0	0	0	0	0	0	0	0	0	0	0	0	0	12.2409	0	0	0	0	0	0	0	0	0	0	0	0	0	0	0	0	0	0	0	0	0	0	0	0	0	0	0	0	0
Kang_0019_ST001_A_NODE_453_length_11399_cov_9.355078	0	0	0	0	0	0	0	0	0	0	0	0	0	0	0	0	0	0	0	14.5529	0	0	0	0	0	0	0	0	0	0	0	0	0	0	0	0	0	0	0	0	0	0	0	0	0	0	0	0	0
Kang_0019_ST001_A_NODE_457_length_11246_cov_6.004825	0	0	0	0	0	0	0	0	0	0	0	0	0	0	0	0	0	0	0	11.8631	0	0	0	0	0	0	0	0	0	0	0	0	0	0	0	0	0	0	0	0	0	0	0	0	0	0	0	0	0
Kang_0019_ST001_A_NODE_465_length_11092_cov_7.337592	0	0	0	0	0	0	0	0	0	0	0	0	0	0	0	0	0	0	0	9.04985	0	0	0	0	0	0	0	0	0	0	0	0	0	0	0	0	0	0	0	0	0	0	0	0	0	0	0	0	0
Kang_0019_ST001_A_NODE_483_length_10853_cov_6.639378	0	0	0	0	0	0	0	0	0	0	0	0	0	0	0	0	0	0	0	13.1736	0	0	0	0	0	0	0	0	0	0	0	0	0	0	0	0	0	0	0	0	0	0	0	0	0	0	0	0	0
Kang_0019_ST001_A_NODE_491_length_10773_cov_13.274678	0	0	0	0	0	0	0	0	0	0	0	0	0	0	0	0	0	0	0	21.3025	6.7057	0	0	0	0	0	0	0	0	0	0	0	0	0	0	0	0	0	0	0	0	0	0	0	0	0	0	0	0
Kang_0019_ST001_A_NODE_496_length_10741_cov_19.367116	0	0	0	0	0	0	0	0	0	0	0	0	0	0	0	0	0	0	0	38.5153	0	0	0	0	0	0	0	0	0	0	0	0	0	0	0	0	0	0	0	0	0	0	0	0	0	0	0	0	0
Kang_0019_ST001_A_NODE_49_length_36290_cov_23.656686	0	0	0	0	0	0	0	0	0	0	0	0	0	0	21.1119	0	0	0	0	14.7714	43.0333	13.6078	0	0	0	0	0	0	0	0	0	0	0	0	0	0	0	0	0	0	0	0	0	0	0	0	0	0	0
Kang_0019_ST001_A_NODE_512_length_10483_cov_222.776947	0	0	0	0	0	0	0	0	0	0	0	0	0	0	0	0	0	0	0	319.522	0	0	0	0	0	0	0	0	0	0	0	0	0	0	0	0	0	0	0	0	0	0	0	0	0	0	0	0	0
Kang_0019_ST001_A_NODE_519_length_10352_cov_9.657085	0	0	0	0	0	0	0	0	0	0	0	0	0	0	0	0	0	0	0	10.3827	0	0	0	0	0	0	0	0	0	0	0	0	0	0	0	0	0	0	0	0	0	0	0	0	0	0	0	0	0
Kang_0019_ST001_A_NODE_51_length_35604_cov_24.763594	0	0	0	0	0	0	0	0	0	0	0	0	0	0	0	0	0	0	0	49.1064	0	0	0	0	0	0	0	0	0	3.61097	0	0	0	0	0	0	0	0	0	0	0	0	0	0	0	0	0	0	0
Kang_0019_ST001_A_NODE_52_length_35382_cov_480.881422	0	0	0	0	0	0	0	0	0	0	0	0	0	0	0	0	0	0	0	792.482	0	0	0	0	0	0	0	0	0	0	0	0	0	0	0	0	0	0	0	0	0	0	0	0	0	0	0	0	0
Kang_0019_ST001_A_NODE_531_length_10180_cov_8.145481	0	0	0	0	0	0	0	0	0	0	0	0	0	0	0	0	0	0	0	14.3193	0	214.969	0	0	0	0	0	0	0	0	0	0	0	0	0	0	0	0	0	0	0	0	0	0	0	0	0	0	0
Kang_0019_ST001_A_NODE_583_length_9587_cov_10.639320	0	0	0	0	0	0	0	0	0	0	0	0	0	0	0	0	0	0	0	20.262	0	0	0	0	0	0	0	0	0	0	0	0	0	0	0	0	0	0	0	0	0	53.8408	0	0	0	0	0	0	0
Kang_0019_ST001_A_NODE_585_length_9555_cov_8.601684	0	0	0	0	0	0	0	0	0	0	0	0	0	0	0	0	0	0	0	17.1561	0	0	0	0	0	0	0	0	0	0	0	0	0	0	0	0	0	0	0	0	0	0	0	0	0	0	0	0	0
Kang_0019_ST001_A_NODE_587_length_9544_cov_8.197913	0	0	0	0	0	0	0	0	0	0	0	0	0	0	0	0	0	0	0	15.1065	0	0	0	0	0	0	0	0	0	0	0	0	0	0	0	0	0	0	0	0	0	0	0	0	0	0	0	0	0
Kang_0019_ST001_A_NODE_59_length_33042_cov_168.486252	0	0	0	0	0	0	0	0	0	0	0	0	0	0	0	0	0	0	0	343.55	0	0	0	0	0	0	0	0	0	0	0	0	0	0	0	0	0	0	0	0	0	0	0	0	0	0	0	0	0
Kang_0019_ST001_A_NODE_600_length_9398_cov_9.322701	0	0	0	0	0	0	0	0	0	0	0	0	0	0	0	0	0	0	0	18.4375	0	0	0	0	0	0	0	0	0	0	0	0	0	0	0	0	0	0	0	0	0	0	0	0	0	0	0	0	0
Kang_0019_ST001_A_NODE_613_length_9263_cov_5.257711	0	0	0	0	0	0	0	0	0	0	0	0	0	0	0	0	0	0	0	9.66176	0	0	0	0	0	0	0	0	0	0	0	0	0	0	0	0	0	0	0	0	0	0	0	0	0	0	0	0	0
Kang_0019_ST001_A_NODE_616_length_9233_cov_42.886359	0	0	0	0	0	0	0	0	0	0	0	0	0	0	0	0	0	0	0	45.2964	0	0	0	0	0	0	0	0	0	0	0	0	0	0	0	0	0	0	0	0	0	0	0	0	0	0	0	0	0
Kang_0019_ST001_A_NODE_621_length_9142_cov_7.198415	0	0	0	0	0	0	0	0	0	0	0	0	0	0	0	0	0	0	0	11.9818	0	0	0	0	0	0	0	0	0	0	0	0	0	0	0	0	0	0	0	0	0	0	0	0	0	0	0	0	0
Kang_0019_ST001_A_NODE_624_length_9104_cov_4.142226	0	0	0	0	0	0	0	0	0	0	0	0	0	0	0	0	0	0	0	7.39896	0	0	0	0	0	0	0	0	0	0	0	0	0	0	0	0	0	0	0	0	0	0	0	0	0	0	0	0	0
Kang_0019_ST001_A_NODE_631_length_9024_cov_5.709555	0	0	0	0	0	0	0	0	0	0	0	0	0	0	0	0	0	0	0	11.3065	0	0	0	0	0	0	0	0	0	0	0	0	0	0	0	0	0	0	0	0	0	0	0	0	0	0	0	0	0
Kang_0019_ST001_A_NODE_632_length_9013_cov_19.086292	0	0	0	0	0	0	0	0	0	0	0	0	0	0	0	0	0	0	0	18.3515	0	0	0	392.944	353.897	0	0	0	0	0	0	0	0	0	0	0	0	0	0	0	0	0	0	0	0	0	0	0	0
Kang_0019_ST001_A_NODE_635_length_8982_cov_12.211829	0	0	0	0	0	0	0	0	0	0	0	0	0	0	0	0	0	0	0	10.2792	0	0	0	0	0	0	0	0	0	0	0	0	0	0	0	0	0	0	0	0	0	0	0	0	0	0	0	0	0
Kang_0019_ST001_A_NODE_668_length_8673_cov_4.106869	0	0	0	0	0	0	0	0	0	0	0	0	0	0	0	0	0	0	0	6.03648	0	0	0	0	0	52.166	0	0	0	0	0	0	0	0	0	0	0	0	0	0	0	0	0	0	0	0	0	0	0
Kang_0019_ST001_A_NODE_686_length_8494_cov_12.206423	0	0	0	0	1192.89	0	0	0	0	0	0	0	0	0	0	0	0	0	0	5.35586	0	0	0	0	0	0	0	0	0	0	0	0	0	0	0	0	0	0	8.54721	0	0	0	0	0	0	0	0	0	0
Kang_0019_ST001_A_NODE_701_length_8406_cov_4.862891	0	0	0	0	0	0	0	0	0	0	0	0	0	0	0	0	0	0	0	9.52249	4.99993	0	0	0	0	0	0	0	18.5904	0	0	0	0	0	0	0	0	0	0	0	0	0	0	0	0	0	0	0	0
Kang_0019_ST001_A_NODE_733_length_8165_cov_6.431566	0	0	0	0	0	0	0	0	0	0	0	0	0	0	0	0	0	0	0	12.095	0	0	0	0	0	0	0	0	0	0	0	0	0	0	0	0	0	0	0	0	0	0	0	0	0	0	0	0	0
Kang_0019_ST001_A_NODE_73_length_29714_cov_28.812806	0	0	0	0	0	0	0	0	0	0	0	0	0	0	0	0	0	0	0	46.9459	0	0	0	0	0	0	0	0	0	0	0	0	0	0	0	0	0	0	0	0	0	0	0	0	0	0	0	0	0
Kang_0019_ST001_A_NODE_746_length_8066_cov_12.089003	0	0	0	0	0	0	0	0	0	0	0	0	0	0	0	0	0	0	0	18.8559	5.93245	0	0	0	0	0	0	0	0	0	0	0	0	0	0	0	0	0	0	0	0	0	0	0	0	0	0	0	0
Kang_0019_ST001_A_NODE_74_length_29574_cov_8.658661	0	0	0	0	0	0	0	0	0	0	0	0	0	0	0	0	0	0	0	17.4538	0	0	0	0	0	0	0	0	0	0	0	0	0	0	0	0	0	0	0	0	0	0	0	0	0	0	0	0	0
Kang_0019_ST001_A_NODE_767_length_7907_cov_6.209628	0	0	0	0	0	0	0	0	0	0	0	0	0	0	0	0	0	0	0	12.9567	0	0	0	0	0	0	0	0	0	0	0	0	0	0	0	0	0	0	0	0	0	0	0	0	0	0	0	0	0
Kang_0019_ST001_A_NODE_809_length_7677_cov_5.572028	0	63.3469	0	0	0	0	0	131.268	0	43.8037	0	0	0	0	0	0	0	0	0	3.1049	0	9.43142	0	0	0	0	0	32.111	0	0	0	0	0	0	72.6108	0	0	0	15.8811	0	0	14.1982	14.4746	0	0	0	0	0	0
Kang_0019_ST001_A_NODE_825_length_7608_cov_4.956176	0	0	0	0	0	0	0	0	0	0	0	0	0	0	0	0	0	0	0	0	0	0	0	0	0	0	0	0	0	0	0	0	0	0	0	0	0	0	0	0	0	0	0	0	0	0	0	0	0
Kang_0019_ST001_A_NODE_828_length_7587_cov_5.989113	0	0	22.6636	0	0	0	0	0	0	0	0	0	0	0	0	0	0	2.67074	0	0	0	0	0	0	0	0	0	0	0	0	0	0	0	0	0	0	0	0	0	0	0	0	0	0	0	0	0	0	0
Kang_0019_ST001_A_NODE_82_length_27782_cov_731.715440	0	0	0	0	0	0	0	0	27.4677	22.1326	0	0	0	0	0	10.4717	0	0	10.9249	476.508	0	0	15.6471	0	0	8.06367	100.867	0	29.0656	0	110.672	0	12.4207	0	0	0	0	5.63603	0	0	0	0	0	0	0	0	0	0	0
Kang_0019_ST001_A_NODE_840_length_7503_cov_4.294441	0	0	0	0	0	0	0	0	0	0	0	0	0	0	0	0	0	0	0	8.02043	0	0	0	0	0	0	0	0	0	0	0	0	0	0	0	0	0	0	0	0	0	0	0	0	0	0	0	0	0
Kang_0019_ST001_A_NODE_861_length_7353_cov_4.339271	0	0	0	0	0	0	0	0	0	0	0	0	0	0	0	0	0	0	0	7.72181	0	0	0	0	0	0	0	0	0	0	0	0	0	0	0	0	0	0	0	0	0	0	0	0	0	0	0	0	0
Kang_0019_ST001_A_NODE_862_length_7336_cov_5.807581	0	0	0	0	0	0	0	0	0	0	0	0	0	0	0	0	0	0	0	11.0761	0	0	0	0	0	0	0	0	0	0	0	0	0	0	0	0	0	0	0	0	0	0	0	0	0	0	0	0	0
Kang_0019_ST001_A_NODE_864_length_7308_cov_79.040949	0	0	0	0	0	0	0	0	0	0	0	0	0	0	0	0	0	0	0	59.9746	0	0	0	0	0	0	0	0	0	0	0	0	0	0	0	0	0	0	0	0	0	0	0	0	0	0	0	0	0
Kang_0019_ST001_A_NODE_877_length_7247_cov_7.737347	0	0	0	0	0	0	0	0	0	0	0	0	0	0	0	0	0	0	0	13.3718	0	0	0	0	0	0	0	0	0	0	0	0	0	0	0	0	0	0	0	0	0	0	0	0	0	0	0	0	0
Kang_0019_ST001_A_NODE_878_length_7241_cov_7.486223	0	0	0	0	0	0	0	0	0	0	0	0	0	0	0	0	0	0	0	14.1353	0	0	0	0	0	0	0	0	0	0	0	0	0	0	0	0	0	0	0	0	0	0	0	0	0	0	0	0	0
Kang_0019_ST001_A_NODE_884_length_7230_cov_5.216446	0	0	0	0	0	0	0	0	0	0	0	0	0	0	0	0	0	0	0	4.52482	0	0	0	0	0	0	0	0	0	0	0	0	0	0	0	0	0	0	0	0	0	0	0	0	0	0	0	0	0
Kang_0019_ST001_A_NODE_89_length_26453_cov_9.709637	0	0	0	0	0	0	0	0	0	0	0	0	0	0	0	0	0	0	0	19.9684	0	0	0	0	0	0	0	0	0	0	0	0	0	0	0	0	0	0	0	0	0	0	0	0	0	0	0	0	0
Kang_0019_ST001_A_NODE_935_length_6980_cov_5.344549	0	0	0	0	0	0	0	0	0	0	0	0	0	0	0	0	0	0	0	9.99575	0	0	0	0	0	0	0	0	0	0	0	0	0	0	0	0	0	0	0	0	0	0	0	0	0	0	0	0	0
Kang_0019_ST001_A_NODE_938_length_6973_cov_6.198468	0	0	0	0	0	0	0	0	0	0	0	0	0	0	0	0	0	0	0	12.9161	0	0	0	0	0	0	0	0	0	0	0	0	0	0	0	0	0	0	0	0	0	0	0	0	0	0	0	0	0
Kang_0019_ST001_A_NODE_976_length_6815_cov_4.505769	0	0	0	0	0	0	0	0	0	0	0	0	0	0	0	0	0	0	0	4.57339	0	0	0	0	0	0	0	0	0	0	0	0	0	0	0	0	0	0	0	0	0	0	0	0	0	0	0	0	0
Kang_0019_ST001_A_NODE_978_length_6809_cov_13.487711	0	0	0	0	0	0	0	0	0	0	0	0	0	0	0	0	0	0	0	28.1665	0	0	0	0	0	0	0	0	0	0	0	0	0	0	0	0	0	0	0	0	0	0	0	0	0	0	0	0	0
Kang_0019_ST001_A_NODE_981_length_6793_cov_5.377412	0	0	0	0	0	0	0	0	0	0	0	0	0	0	0	0	0	0	0	4.03196	0	0	0	0	0	0	0	0	0	0	0	0	0	0	0	0	0	0	0	0	0	0	0	0	0	0	0	0	0
Kang_0019_ST001_A_NODE_982_length_6792_cov_16.880659	0	0	0	0	0	0	0	0	0	0	0	0	0	0	0	0	0	0	0	28.3133	0	0	0	0	0	0	0	0	0	0	0	0	0	0	0	0	0	0	0	0	0	0	0	0	0	0	0	0	0
Kang_0019_ST001_A_NODE_98_length_25677_cov_16.215245	0	0	0	0	0	0	0	0	0	0	0	0	0	0	0	0	0	0	0	29.5691	0	0	0	0	0	0	0	0	0	0	0	0	0	0	0	0	0	0	0	0	0	0	0	0	0	0	0	0	0
Kang_0019_ST003_A_NODE_1003_length_5146_cov_3.903162	0	0	0	0	0	0	0	0	0	0	0	0	0	0	0	0	0	79.3569	0	0	8.321	0	0	0	582.133	0	0	0	16.6578	0	0	0	0	0	0	0	0	0	0	0	0	0	0	0	0	0	0	0	0
Kang_0019_ST003_A_NODE_100_length_24586_cov_73.677429	0	0	0	0	0	0	0	0	0	0	0	0	0	0	0	0	0	0	0	0	154.084	0	0	0	0	0	0	0	0	0	0	0	0	0	0	0	0	0	0	0	0	0	0	0	0	0	0	0	0
Kang_0019_ST003_A_NODE_1012_length_5128_cov_8.474276	0	0	0	0	0	0	0	0	0	0	0	0	0	0	0	0	0	0	0	0	18.9695	0	13.2214	0	40.0828	0	29.935	0	0	0	0	0	0	0	0	0	0	0	0	0	0	0	0	0	0	39.5578	0	0	0
Kang_0019_ST003_A_NODE_1024_length_5081_cov_5.821329	0	0	0	0	0	0	0	0	0	0	0	0	0	0	0	0	0	0	0	0	16.6569	0	0	0	0	0	0	0	15.6208	0	0	0	0	0	0	0	0	0	0	0	0	0	0	0	0	0	0	0	0
Kang_0019_ST003_A_NODE_1031_length_5064_cov_16.601118	0	0	0	0	0	0	0	0	0	803.984	0	0	0	0	0	0	0	0	0	0	45.3593	0	0	0	0	0	0	0	28.3668	0	0	0	0	0	0	0	0	19.0545	0	0	0	0	0	0	0	0	0	0	0
Kang_0019_ST003_A_NODE_1034_length_5057_cov_6.488205	0	0	0	0	0	0	0	0	0	0	0	0	0	0	0	0	0	0	0	0	20.004	0	0	0	0	0	0	0	0	0	0	0	0	0	0	0	0	0	0	0	0	0	0	0	0	0	0	0	0
Kang_0019_ST003_A_NODE_109_length_22461_cov_11.877533	0	0	0	0	63.4806	0	0	0	0	0	0	0	0	0	0	0	14.6918	0	0	46.246	4.34025	50.3782	0	0	8.47252	0	0	0	0	0	0	0	0	0	0	0	0	0	0	0	0	0	0	0	0	0	0	0	0
Kang_0019_ST003_A_NODE_113_length_21823_cov_9.547133	0	0	0	0	0	0	0	0	0	0	0	0	0	0	0	0	0	0	0	11.7058	28.2165	0	0	0	0	0	0	0	0	0	0	0	0	0	0	0	0	0	0	0	0	0	0	0	0	0	0	0	0
Kang_0019_ST003_A_NODE_114_length_21703_cov_8.386225	0	0	0	0	0	0	0	0	0	0	0	0	0	0	0	0	0	0	0	0	3.47555	0	10.3525	5.98371	0	0	0	0	0	0	0	0	0	0	0	0	0	0	0	0	0	0	0	0	0	0	0	0	0
Kang_0019_ST003_A_NODE_117_length_21247_cov_6.780106	0	0	0	0	0	0	0	0	0	0	0	0	0	0	45.8324	0	0	76.9702	0	0	6.01881	0	0	0	0	0	0	0	7.22974	0	0	0	0	0	0	0	0	0	0	0	0	0	0	0	0	0	0	0	0
Kang_0019_ST003_A_NODE_11_length_69806_cov_50.468624	0	0	0	0	0	0	0	0	0	0	0	0	0	0	0	0	0	0	0	0	150.696	0	6.09642	0	0	0	0	0	0	0	0	0	0	0	0	0	0	0	0	0	0	0	0	0	0	0	0	0	0
Kang_0019_ST003_A_NODE_120_length_20821_cov_19.113599	0	0	0	0	0	0	0	0	0	0	0	0	0	0	0	0	0	0	0	32.5204	28.4422	0	0	0	0	0	0	0	0	0	0	0	0	0	0	0	0	0	0	0	0	0	0	0	0	0	0	0	0
Kang_0019_ST003_A_NODE_123_length_20474_cov_88.721044	0	98.0519	0	81.4765	0	0	0	0	0	0	0	0	0	0	0	0	0	0	0	0	191.236	0	7.75246	0	0	0	261.674	0	0	0	278.109	188.174	0	0	0	0	0	0	0	0	0	0	0	0	0	0	0	0	105.931
Kang_0019_ST003_A_NODE_129_length_20238_cov_23.198087	0	34.1312	0	0	0	0	0	0	0	209.961	0	0	0	9.61166	0	0	0	6.32009	0	0	9.76897	0	7.23603	0	0	0	60.5654	0	75.3826	0	0	0	0	0	0	0	0	0	0	0	0	0	0	0	0	0	0	0	0
Kang_0019_ST003_A_NODE_135_length_19373_cov_12.995393	0	0	0	0	0	0	0	0	0	0	0	0	0	0	0	0	0	4.68479	0	0	17.6191	0	9.78609	0	0	0	0	0	26.2281	0	0	0	0	0	0	0	0	0	0	0	0	169.479	0	0	0	0	0	0	0
Kang_0019_ST003_A_NODE_136_length_19321_cov_8.907194	0	0	0	0	0	0	0	0	0	0	0	0	0	4.25059	0	0	0	6.8633	0	0	4.07976	0	19.9721	0	0	0	266.684	0	6.02591	0	0	0	0	0	0	0	0	0	0	0	0	0	0	0	0	0	0	0	0
Kang_0019_ST003_A_NODE_137_length_19187_cov_6.668984	0	0	0	0	0	0	0	0	0	0	0	0	0	0	0	0	0	3.14008	0	0	6.4162	0	0	0	0	0	0	0	741.118	0	0	0	0	0	0	0	0	0	0	0	0	0	0	0	0	0	0	0	0
Kang_0019_ST003_A_NODE_139_length_19149_cov_12.739499	0	0	47.6811	0	0	0	0	0	5.43101	135.279	0	0	0	6.68015	0	0	0	7.46041	4.82738	0	0	0	0	0	0	10.1344	45.8313	0	3.7473	0	25.1045	0	0	0	0	0	0	18.0655	0	0	0	0	0	0	0	0	0	0	140.184
Kang_0019_ST003_A_NODE_140_length_18822_cov_12.666116	0	0	0	0	0	0	0	0	0	0	0	0	0	0	0	0	15.2678	0	0	2.79071	38.2311	0	0	0	0	0	0	3.17296	0	0	0	0	0	0	0	0	0	0	0	0	0	0	0	0	0	0	0	0	0
Kang_0019_ST003_A_NODE_141_length_18711_cov_13.788057	0	0	0	0	0	0	0	0	0	0	0	0	0	0	0	0	0	0	0	0	20.75	0	0	0	0	0	35.4648	0	0	0	0	0	0	0	0	0	0	0	0	0	0	0	0	0	0	0	0	0	0
Kang_0019_ST003_A_NODE_144_length_18269_cov_33.865708	0	0	0	0	0	0	0	0	0	0	0	0	0	0	0	0	0	7.27792	0	0	19.6485	0	0	0	0	0	0	0	115.876	0	0	0	0	0	0	0	0	0	0	0	0	0	0	0	0	0	0	0	0
Kang_0019_ST003_A_NODE_154_length_17567_cov_24.151268	0	0	0	0	0	0	0	0	0	0	0	0	0	35.9181	0	0	0	0	0	0	21.1867	0	0	0	0	0	17.7928	0	0	0	0	178.768	0	0	0	0	0	0	0	0	0	0	0	0	12.4619	9246.42	0	0	0
Kang_0019_ST003_A_NODE_15_length_63516_cov_2083.341864	0	0	0	0	0	0	0	0	0	0	0	0	0	0	0	0	0	3.50493	0	0	1515.28	0	520.724	0	1.42734	0	0	0	81.8166	0	0	0	0	0	0	0	0	0	0	0	0	0	0	0	0	0	0	0	0
Kang_0019_ST003_A_NODE_160_length_17204_cov_222.452971	0	0	0	0	0	0	0	0	0	0	0	0	0	0	0	0	0	0	0	131.713	310.004	0	0	0	0	0	0	0	0	0	0	0	0	0	0	0	0	0	0	0	0	0	0	0	0	0	0	0	0
Kang_0019_ST003_A_NODE_169_length_16454_cov_104.373011	0	0	0	0	0	0	0	0	0	0	0	0	0	0	0	0	0	7.53295	0	0	322.33	0	172.763	0	0	0	0	0	20.4132	0	0	0	0	0	0	0	0	0	0	0	0	0	0	0	0	0	0	0	0
Kang_0019_ST003_A_NODE_16_length_62680_cov_12.422754	0	0	0	0	0	0	0	0	0	0	0	0	0	2.21557	0	0	0	0	0	0	34.3931	0	9.19803	0	0	0	7.42642	0	1.90831	0	0	0	0	0	0	0	0	0	0	0	0	0	0	0	0	0	0	0	0
Kang_0019_ST003_A_NODE_173_length_16270_cov_5.803947	0	0	0	0	0	0	0	0	0	0	0	0	0	0	0	0	0	0	0	0	17.2518	0	12.1008	0	4.91535	0	0	0	0	0	0	0	0	0	0	0	0	0	0	0	0	0	0	0	0	0	0	0	0
Kang_0019_ST003_A_NODE_178_length_15846_cov_60.845545	0	0	0	0	0	0	0	0	0	0	0	0	0	0	0	0	0	84.3115	0	0	71.5766	0	0	0	0	0	0	0	18.8151	0	0	0	0	0	0	0	0	0	0	0	0	0	0	0	0	0	0	0	0
Kang_0019_ST003_A_NODE_17_length_62005_cov_18.471235	0	0	0	0	0	439.234	0	0	0	0	0	0	2.62563	16.5339	0	0	0	0	0	0	12.9972	0	6.72646	0	20.0196	0	7.10344	0	0	0	0	18.2918	0	0	0	0	0	0	0	0	0	0	0	0	0	5.48058	0	0	0
Kang_0019_ST003_A_NODE_181_length_15661_cov_72.962771	0	0	0	0	0	0	0	0	0	0	0	0	0	0	0	0	0	0	0	0	177.057	0	0	0	0	0	0	0	0	0	0	0	0	0	0	0	0	0	0	0	0	0	0	0	0	0	0	0	0
Kang_0019_ST003_A_NODE_184_length_15528_cov_134.169480	0	0	0	0	0	0	0	0	0	79.2624	0	0	12.7732	28.5531	0	0	0	25.8963	0	0	27.0951	0	4.80692	0	15.3679	0	286.92	0	27.4768	0	37.7689	28.7531	0	0	0	0	0	0	0	0	0	0	0	0	18.069	0	0	0	116.381
Kang_0019_ST003_A_NODE_1_length_145873_cov_3052.546537	0	0	0	0	0	0	0	0	0	0	0	0	27.3088	35.9001	58.1259	0	0	188.703	0	0	4401.5	0	4572.22	0	0	0	0	0	0	0	0	0	0	393.786	0	0	1.34985	0	0	0	0	0	0	0	0	0	0	0	0
Kang_0019_ST003_A_NODE_205_length_14630_cov_7.795540	0	0	0	0	0	0	0	0	0	0	0	0	0	0	0	0	0	0	0	0	4.66975	0	0	0	294.994	0	0	0	0	0	0	1478.45	0	0	0	0	0	0	0	0	0	0	0	0	156.118	0	0	0	0
Kang_0019_ST003_A_NODE_212_length_14121_cov_735.225224	0	0	0	0	0	0	0	0	0	0	0	0	0	0	0	0	0	0	0	0	619.188	0	1181.89	0	0	0	32397.8	0	2046.3	0	0	0	0	0	0	0	0	0	0	0	0	0	0	0	0	78.5312	0	0	0
Kang_0019_ST003_A_NODE_216_length_13764_cov_277.772339	0	0	0	0	0	0	0	0	0	0	0	0	0	0	0	0	36.1466	0	0	610.261	295.426	0	0	0	0	0	0	0	0	0	0	0	0	0	0	0	0	0	0	0	0	0	0	0	0	0	0	0	0
Kang_0019_ST003_A_NODE_21_length_50693_cov_21.042715	0	0	0	0	0	0	0	0	0	0	0	0	0	0	0	0	0	0	0	0	14.5317	0	28.0142	0	2.67408	0	532.177	0	6.44713	0	556.229	0	0	0	0	0	0	0	0	0	0	0	0	0	6.38443	0	0	0	0
Kang_0019_ST003_A_NODE_226_length_13385_cov_66.138860	0	68.7727	0	0	0	0	0	0	0	0	0	0	0	0	0	0	0	0	0	0	100.331	0	0	0	0	0	142.441	0	0	0	145.019	137.556	0	0	0	0	0	0	0	0	0	0	0	0	0	0	0	0	91.7105
Kang_0019_ST003_A_NODE_230_length_13233_cov_22.836925	0	0	0	0	0	0	0	0	0	0	0	0	0	0	0	0	0	0	0	0	70.5768	0	0	0	0	0	0	0	0	0	0	0	0	0	0	0	0	0	0	0	0	0	0	0	0	0	0	0	0
Kang_0019_ST003_A_NODE_232_length_13158_cov_55.586278	0	0	0	0	0	0	0	0	0	0	0	0	0	0	0	0	0	0	0	0	126.156	0	0	0	19.4543	0	0	0	0	0	0	0	0	0	0	0	0	0	0	0	0	0	0	0	0	0	0	0	0
Kang_0019_ST003_A_NODE_237_length_13110_cov_14.436997	0	0	0	0	0	0	0	0	0	0	0	0	0	0	0	0	0	0	0	0	38.8328	0	17.4486	0	0	0	7.28439	0	0	0	0	0	0	0	0	0	0	0	0	0	0	0	0	0	30.5408	0	0	0	0
Kang_0019_ST003_A_NODE_23_length_49013_cov_36.418726	0	0	0	0	0	946.387	76.4664	0	46.695	33.2092	0	0	0	0	0	0	0	98.9974	0	0	10.3016	0	0	0	12.4384	0	63.7743	0	130.29	0	0	4.91678	0	0	0	0	0	0	0	0	0	0	0	0	12.4891	0	0	0	0
Kang_0019_ST003_A_NODE_247_length_12561_cov_11.661682	0	0	0	0	0	0	0	0	0	0	0	0	0	0	0	0	0	93.5742	0	3.53005	35.9518	0	0	0	0	0	0	0	14.0784	0	0	0	0	0	0	0	11.0765	0	8.48306	0	0	0	0	0	0	0	0	0	0
Kang_0019_ST003_A_NODE_24_length_48888_cov_60.762804	0	0	0	0	0	0	0	0	0	0	0	0	0	26.2994	0	0	0	0	0	0	80.5446	0	3.47113	0	2.59647	0	6.73353	0	5.40212	0	0	0	0	0	0	0	0	0	0	0	0	0	0	0	0	0	0	0	19.2996
Kang_0019_ST003_A_NODE_251_length_12414_cov_11.118294	0	0	0	0	0	0	0	0	0	0	0	0	0	0	0	0	0	0	0	0	33.9568	0	0	0	0	0	0	0	0	0	0	0	0	0	0	0	0	0	0	0	0	0	0	0	0	0	0	0	0
Kang_0019_ST003_A_NODE_254_length_12258_cov_6.136606	0	0	0	0	0	0	0	0	0	0	0	0	0	7.84294	0	0	0	0	0	0	0	0	45.9117	0	13.4997	0	0	0	0	0	0	132.684	0	0	0	0	0	0	0	0	0	0	0	0	44.5687	252.071	0	0	0
Kang_0019_ST003_A_NODE_256_length_12176_cov_6.544345	0	0	0	0	0	0	0	0	0	0	0	0	0	0	0	0	0	0	0	0	10.928	0	0	0	0	0	52.3293	0	0	0	12.7826	0	0	0	0	0	0	0	0	0	0	0	0	0	0	0	0	0	0
Kang_0019_ST003_A_NODE_259_length_12061_cov_5.941029	0	0	0	0	0	0	0	0	0	0	0	0	0	0	0	0	0	0	0	0	14.2789	0	0	0	0	0	0	0	0	0	0	0	0	0	0	0	0	0	0	0	0	0	0	0	0	0	0	0	0
Kang_0019_ST003_A_NODE_261_length_11973_cov_9.126951	0	0	0	0	0	0	0	0	0	0	0	0	0	0	0	0	0	0	10.8814	0	0	0	0	0	0	0	27.6321	0	0	0	10.117	0	0	0	0	0	0	0	0	0	0	0	0	0	0	0	0	0	0
Kang_0019_ST003_A_NODE_265_length_11836_cov_16.117647	0	0	0	0	0	0	0	0	0	0	0	0	0	0	0	0	36.5712	0	0	39.8803	4.95024	36.1152	0	0	0	0	0	6.95142	8.72182	0	0	0	0	0	0	0	0	0	0	2.74697	0	0	0	0	0	0	0	0	0
Kang_0019_ST003_A_NODE_268_length_11734_cov_9.038959	0	0	0	0	0	0	0	0	0	0	0	0	0	0	0	0	0	0	0	0	26.9676	0	17.7323	0	0	0	0	0	11.0043	0	0	0	0	0	0	0	0	0	0	0	0	0	0	0	0	0	0	0	0
Kang_0019_ST003_A_NODE_275_length_11612_cov_15.824955	0	0	0	0	0	0	0	0	0	0	0	0	0	0	0	0	0	8.63957	0	0	18.6147	0	35.2808	0	0	0	75.101	0	66.9669	0	0	0	0	0	0	0	0	0	0	0	0	0	0	0	0	0	0	0	50.19
Kang_0019_ST003_A_NODE_283_length_11373_cov_7.187754	0	0	0	0	0	0	0	0	0	0	0	0	0	0	0	0	0	0	0	0	4.86103	0	33.5315	0	39.0052	0	0	0	0	0	0	55.5552	0	0	0	0	0	0	0	0	0	0	0	0	23.28	32.0948	0	0	0
Kang_0019_ST003_A_NODE_299_length_10967_cov_10.217742	0	0	0	0	0	0	0	0	0	0	0	0	0	0	0	0	0	0	0	42.0732	14.9292	0	0	0	0	0	0	0	0	0	0	0	0	0	0	0	0	0	0	0	0	0	0	0	0	0	0	0	0
Kang_0019_ST003_A_NODE_29_length_45200_cov_38.942319	0	0	0	0	0	0	0	0	0	0	0	0	0	0	0	0	0	0	0	0	111.904	0	5.12258	0	0	0	0	0	0	0	0	0	0	0	0	0	0	0	0	0	0	0	0	0	0	0	0	0	0
Kang_0019_ST003_A_NODE_300_length_10963_cov_20.551705	0	0	0	0	0	0	0	0	0	0	0	0	0	0	0	0	0	162.734	0	0	17.4338	0	7.90604	0	0	0	0	0	56.6696	0	0	0	0	0	0	0	0	0	0	0	0	0	0	0	0	0	0	0	0
Kang_0019_ST003_A_NODE_303_length_10926_cov_6.298041	0	0	0	0	0	0	0	0	0	0	0	0	0	0	0	0	0	0	0	0	14.364	0	0	0	0	0	0	0	0	0	0	0	0	0	0	0	0	0	0	0	0	0	0	0	0	0	0	0	0
Kang_0019_ST003_A_NODE_305_length_10906_cov_28.008755	0	0	0	0	0	0	0	0	0	0	0	0	0	0	0	0	0	0	0	40.7633	42.6418	0	0	0	0	0	0	0	0	0	0	0	0	0	0	0	0	0	0	0	0	0	0	0	0	0	0	0	0
Kang_0019_ST003_A_NODE_306_length_10875_cov_12.109612	0	0	0	0	0	0	0	0	0	0	0	0	0	0	0	0	0	0	0	0	18.4061	0	0	0	429.487	0	0	0	0	0	0	111.49	0	0	0	0	0	0	0	0	0	0	0	0	0	0	0	0	0
Kang_0019_ST003_A_NODE_309_length_10803_cov_6.725530	0	0	0	0	0	0	0	0	0	0	0	0	0	12.555	0	0	0	0	0	0	8.94462	0	53.1174	0	60.7153	0	9.16698	0	0	0	0	104.706	0	0	0	0	0	0	0	0	0	0	0	0	35.4473	67.7307	0	0	0
Kang_0019_ST003_A_NODE_30_length_44368_cov_81.206079	0	0	0	0	0	0	0	0	0	8.83707	0	0	6.98399	71.6121	0	0	0	0	0	9.13046	64.9533	0	3.15827	11.0827	0	0	8.70763	3.19878	2.56956	0	0	0	0	0	0	0	0	4.78581	0	0	0	0	0	0	0	0	0	0	6.77908
Kang_0019_ST003_A_NODE_310_length_10792_cov_27.256589	0	0	0	0	0	0	0	0	0	0	0	0	0	0	0	0	0	0	0	0	76.0403	0	0	0	0	0	0	0	0	0	0	0	0	0	0	0	0	0	0	0	0	0	0	0	0	0	0	0	0
Kang_0019_ST003_A_NODE_31_length_44119_cov_70.525713	0	0	0	0	0	0	0	0	0	0	0	0	0	7.0084	2.73866	0	0	5.39758	0	0	34.4484	0	241.027	0	0	0	360.973	0	0	0	34.5554	10.0813	0	0	0	0	0	0	0	0	0	0	0	0	0	32.2864	0	0	0
Kang_0019_ST003_A_NODE_320_length_10486_cov_6.913719	0	0	0	0	0	0	0	0	0	0	0	0	0	0	0	0	0	0	0	0	20.9714	0	0	0	0	0	0	0	0	0	0	0	0	0	0	0	0	0	0	0	0	0	0	0	0	0	0	0	0
Kang_0019_ST003_A_NODE_32_length_43394_cov_329.719167	0	0	0	0	0	0	0	0	0	0	0	0	0	0	0	0	0	0	0	0	575.975	0	0	0	0	0	0	0	0	0	0	32.1696	0	0	0	0	0	0	0	0	0	0	0	0	62.8628	43.9131	0	0	0
Kang_0019_ST003_A_NODE_334_length_10162_cov_21.511329	0	0	0	0	0	0	0	0	0	0	0	0	0	0	0	0	0	4.84375	0	0	15.2174	0	26.6373	0	0	0	44.8878	0	56.1981	0	0	0	0	0	0	0	0	0	0	0	0	0	0	0	0	0	0	0	43.7526
Kang_0019_ST003_A_NODE_345_length_9935_cov_18.409008	0	0	0	0	0	0	0	0	0	0	0	0	0	0	0	0	0	57.2414	0	0	24.7612	0	0	0	0	0	0	0	9.45279	0	0	0	0	0	0	0	0	0	0	0	0	0	0	0	0	0	0	0	0
Kang_0019_ST003_A_NODE_350_length_9832_cov_8.291296	0	0	0	0	0	0	0	0	0	0	0	0	0	0	0	0	0	7.93777	0	0	0	0	19.9382	0	0	0	240.823	0	0	0	0	0	0	0	0	0	0	0	0	0	0	0	0	0	0	0	0	0	0
Kang_0019_ST003_A_NODE_351_length_9819_cov_17.257886	0	0	0	0	0	0	0	0	0	0	0	0	0	0	0	0	0	197.635	0	0	25.1562	0	14.6519	0	0	0	0	0	49.1846	0	0	0	26.9589	0	0	1517.74	0	0	0	0	0	0	0	0	0	0	0	0	0
Kang_0019_ST003_A_NODE_35_length_42419_cov_102.556912	0	0	0	0	0	0	0	0	0	0	0	0	0	0	0	0	0	0	0	0	199.383	0	0	0	0	4.54177	0	0	0	0	0	0	0	0	0	0	0	25.6437	0	0	0	0	0	0	0	0	0	0	16.1708
Kang_0019_ST003_A_NODE_365_length_9512_cov_7.407423	0	0	0	0	0	0	0	0	0	0	0	0	0	0	0	0	0	7.29762	0	0	5.1766	0	21.705	0	0	0	271.016	0	8.43241	0	0	0	0	0	0	0	0	0	0	0	0	0	0	0	0	0	0	0	0
Kang_0019_ST003_A_NODE_368_length_9451_cov_6.001384	0	0	0	0	0	0	0	0	0	0	0	0	0	0	0	0	0	0	0	0	17.5691	0	10.4262	0	0	0	0	0	0	0	0	0	0	0	0	0	0	0	0	0	0	0	0	0	0	0	0	0	0
Kang_0019_ST003_A_NODE_378_length_9364_cov_15.780857	0	0	0	0	0	0	0	0	0	0	0	0	0	0	0	0	0	0	0	26.9429	44.662	0	0	0	0	0	0	0	0	0	0	0	0	0	0	0	0	0	0	0	0	0	0	0	0	0	0	0	0
Kang_0019_ST003_A_NODE_37_length_42218_cov_9.301971	0	0	0	0	0	0	0	0	0	0	0	0	0	0	0	0	2.73358	0	0	1.62607	25.7123	0	0	0	0	0	0	0	0	0	0	0	0	0	0	0	0	0	0	0	0	4.95936	0	0	0	0	0	0	0
Kang_0019_ST003_A_NODE_382_length_9311_cov_5.313526	0	0	0	0	0	0	0	0	0	0	0	0	0	0	0	0	0	0	0	0	4.65903	0	1029.6	0	27.1645	0	0	0	0	0	0	0	0	0	0	0	0	0	0	0	0	0	0	0	0	0	0	0	0
Kang_0019_ST003_A_NODE_387_length_9236_cov_22.559416	0	0	0	0	0	0	0	0	0	0	0	0	0	0	0	0	0	0	0	108.59	36.8514	0	0	0	0	0	0	0	0	0	0	0	0	0	0	0	0	0	0	0	0	0	0	0	0	0	0	0	0
Kang_0019_ST003_A_NODE_395_length_9080_cov_11.296177	0	0	0	0	0	0	0	0	0	0	0	0	0	0	0	0	0	11.3974	0	0	11.3688	0	0	0	0	0	0	0	43.5877	0	0	0	0	0	0	0	0	0	0	0	0	0	0	0	0	0	0	0	0
Kang_0019_ST003_A_NODE_397_length_9056_cov_14.393067	0	0	0	0	0	0	0	0	0	0	0	0	0	0	0	0	0	0	0	0	42.2843	0	19.5034	0	0	0	8.79042	0	0	0	0	0	0	0	0	0	0	0	0	0	0	0	0	0	39.666	0	0	0	0
Kang_0019_ST003_A_NODE_398_length_9050_cov_9.990773	0	0	0	0	0	0	0	0	0	0	0	0	0	0	0	0	0	185.251	0	0	14.4132	0	0	0	0	0	0	0	39.6359	0	0	0	18.5013	0	0	1295.87	0	0	0	0	0	0	0	0	0	0	0	0	0
Kang_0019_ST003_A_NODE_399_length_9048_cov_8.275436	0	0	0	0	0	0	0	0	0	0	0	0	0	0	0	0	0	6.94305	0	0	9.75407	0	0	0	0	0	0	0	46.065	0	0	0	0	0	0	0	0	0	0	0	0	0	0	0	0	0	0	0	0
Kang_0019_ST003_A_NODE_39_length_41525_cov_22.476368	0	13.9784	0	0	0	0	0	0	0	0	0	0	9.86991	51.422	0	0	0	89.4689	0	0	21.854	0	29.1258	0	7.91111	0	0	0	3.72185	0	0	0	0	0	0	0	0	0	0	0	0	0	0	0	0	0	0	0	0
Kang_0019_ST003_A_NODE_3_length_122613_cov_29.497128_prophage_0-30532	0	0	0	0	0	0	0	0	0	0	0	0	0	0	0	0	0	85.3456	0	0	13.7116	0	1099.02	0	0	0	0	0	709.014	0	0	0	0	0	0	0	0	0	0	0	0	0	0	0	0	7.30323	0	0	0
Kang_0019_ST003_A_NODE_3_length_122613_cov_29.497128_prophage_34870-122523	0	0	0	0	0	0	0	0	0	0	0	0	0	0	2.97828	0	0	77.7033	0	0	19.2389	0	1152.35	0	0	0	1.47436	0	680.873	0	0	0	0	0	13.2685	0	0	0	1.66154	0	0	1.90797	0	0	0	2.34029	0	0	0
Kang_0019_ST003_A_NODE_410_length_8914_cov_7.917598	0	0	0	0	0	0	0	0	0	0	0	0	0	0	0	0	0	8.77047	0	0	7.89146	0	0	0	0	0	0	0	40.0173	0	0	0	0	0	0	0	0	0	0	0	0	0	0	0	0	0	0	0	0
Kang_0019_ST003_A_NODE_414_length_8901_cov_4.664029	0	0	0	0	0	0	0	0	0	0	0	0	0	0	0	0	0	0	0	0	12.3435	0	13.0328	0	0	0	13.4199	0	0	0	0	0	0	0	0	0	0	0	0	0	0	0	0	0	0	0	0	0	0
Kang_0019_ST003_A_NODE_416_length_8891_cov_44.989249	0	0	0	0	0	0	0	0	0	0	0	0	0	0	0	0	0	0	0	0	39.1344	0	0	0	0	0	0	0	0	0	0	0	0	0	0	0	0	0	0	0	0	0	0	0	0	0	0	0	0
Kang_0019_ST003_A_NODE_42_length_40159_cov_45.851312	0	0	0	0	0	0	0	0	0	0	0	0	0	4.0839	17.373	0	0	0	0	0	46.4527	0	0	0	0	0	0	0	0	12.9493	152.756	0	0	0	17.5012	0	0	0	0	0	0	0	0	0	0	0	0	0	0
Kang_0019_ST003_A_NODE_431_length_8663_cov_10.337709	0	0	0	0	0	0	0	0	0	0	0	0	0	0	0	0	0	7.88797	0	0	11.126	0	0	0	0	0	0	0	51.4965	0	0	0	0	0	0	0	0	0	0	0	0	0	0	0	0	0	0	0	0
Kang_0019_ST003_A_NODE_435_length_8616_cov_9.550520	0	0	0	0	0	0	0	0	0	0	0	0	0	0	0	0	0	0	0	3.51822	20.9704	0	0	0	0	0	0	0	0	0	0	0	0	0	0	0	0	0	0	0	0	0	0	0	0	0	0	0	0
Kang_0019_ST003_A_NODE_437_length_8577_cov_4.925370	0	0	0	0	0	0	0	0	0	0	0	0	0	0	0	0	0	0	0	0	14.0814	0	0	0	0	0	0	0	0	0	0	0	0	0	0	0	0	0	0	0	0	0	0	0	0	0	0	0	0
Kang_0019_ST003_A_NODE_439_length_8553_cov_12.353966	0	0	0	0	0	0	0	0	0	0	0	0	0	0	0	0	0	0	0	0	37.4848	0	12.2839	0	0	0	0	0	0	0	0	0	0	0	0	0	0	0	0	0	0	0	0	0	0	0	0	0	0
Kang_0019_ST003_A_NODE_43_length_39718_cov_40.898570	0	0	0	0	0	0	0	0	0	0	0	0	0	0	21.1768	0	0	0	0	13.0439	37.4962	13.4909	0	0	0	0	0	0	0	0	0	0	0	0	0	0	0	0	0	0	0	0	0	0	0	0	0	0	0
Kang_0019_ST003_A_NODE_443_length_8496_cov_5.376496	0	0	0	0	0	0	0	0	0	0	0	0	0	0	0	0	0	0	0	0	13.6244	0	0	0	0	0	0	0	0	0	0	0	0	0	0	0	0	0	0	0	0	0	0	0	0	0	0	0	0
Kang_0019_ST003_A_NODE_450_length_8376_cov_51.674799	0	0	0	0	0	0	0	0	0	0	0	0	0	0	0	0	0	0	0	0	155.934	0	0	0	0	0	0	0	14.1258	0	0	0	0	0	0	0	0	0	0	0	0	0	0	0	0	0	0	0	0
Kang_0019_ST003_A_NODE_456_length_8337_cov_4.613016	0	0	0	0	1109.97	0	0	0	0	0	0	0	0	0	0	0	0	0	0	0	7.4276	0	0	0	859.244	62.8993	0	0	12.1786	0	0	0	0	0	0	0	0	0	0	0	0	0	0	0	0	0	0	0	0
Kang_0019_ST003_A_NODE_45_length_39459_cov_43.062684	0	0	0	0	0	0	0	0	0	0	0	0	3.21923	0	0	0	0	5.17384	0	0	39.5851	0	38.5091	0	38.4603	0	20.1807	0	15.6776	0	0	31.5102	0	0	0	0	0	0	0	0	0	0	0	0	0	0	0	0	0
Kang_0019_ST003_A_NODE_461_length_8283_cov_6.325352	0	0	0	0	0	0	0	0	0	0	0	0	0	0	0	0	0	0	0	0	17.4875	0	0	0	0	0	0	0	0	0	0	0	0	0	0	0	0	0	0	0	0	0	0	0	0	0	0	0	0
Kang_0019_ST003_A_NODE_46_length_38392_cov_18.803271	0	0	12.922	14.5656	0	0	157.442	0	0	54.5836	0	0	22.3864	7.24274	0	0	0	1.05507	0	0	6.51002	0	0	0	1023.4	0	0	0	4.12459	0	0	106.876	0	0	0	0	0	0	0	0	0	0	0	0	20.1399	0	0	0	1032.63
Kang_0019_ST003_A_NODE_477_length_8068_cov_3.880444	0	0	0	0	0	0	0	0	0	0	0	0	0	0	0	0	0	0	0	0	7.26361	0	0	0	0	0	10.859	0	0	0	0	590.538	0	0	0	0	0	0	0	0	0	0	0	0	0	0	0	0	0
Kang_0019_ST003_A_NODE_47_length_38193_cov_19.437752	0	0	0	0	0	0	0	0	0	0	0	0	0	4.73467	0	0	0	0	0	0	29.6522	0	11.4919	0	0	0	15.9668	0	3.18238	0	0	0	0	0	0	0	0	0	0	0	0	2.96622	0	0	16.241	7.23269	0	0	0
Kang_0019_ST003_A_NODE_481_length_8012_cov_8.468141	0	0	0	0	0	0	0	0	0	0	0	0	0	35.364	0	0	0	0	0	265.527	9.27986	0	0	0	0	0	0	0	0	0	0	0	0	0	0	0	0	0	0	0	0	0	0	0	0	0	0	0	0
Kang_0019_ST003_A_NODE_486_length_7975_cov_6.020076	0	0	0	0	0	0	0	0	0	0	0	0	0	0	0	0	0	0	0	0	17.6628	0	0	0	0	0	0	0	18.0804	0	0	0	0	0	0	0	0	0	0	0	0	0	0	0	0	0	0	0	0
Kang_0019_ST003_A_NODE_505_length_7729_cov_5.402789	0	0	0	0	0	0	0	0	0	0	0	0	0	0	0	0	0	0	0	0	15.6964	0	17.0711	0	0	0	0	0	0	0	0	0	0	0	0	0	0	0	0	0	0	0	0	0	0	0	0	0	0
Kang_0019_ST003_A_NODE_51_length_36564_cov_216.831110	0	0	0	0	0	0	0	0	0	0	0	0	0	0	0	0	0	0	0	0	658.071	0	0	0	0	0	0	0	0	0	0	0	0	0	0	0	0	0	0	0	0	0	0	0	0	0	0	0	0
Kang_0019_ST003_A_NODE_521_length_7560_cov_7.374417	0	0	0	0	0	0	0	0	0	0	0	0	0	0	0	0	0	0	0	0	7.31654	0	13.8146	0	0	0	33.5842	0	0	0	0	0	0	0	0	0	0	0	0	0	0	0	0	0	0	0	0	0	0
Kang_0019_ST003_A_NODE_52_length_36530_cov_121.367676	0	15.5757	0	0	0	22.3431	0	0	0	26.0728	0	0	4.87595	36.682	0	0	0	8.14425	80.982	0	66.5732	0	375.958	0	0	0	193.306	0	1.78055	0	0	7.66868	0	0	0	0	0	0	0	0	0	0	0	0	0	7.34634	0	0	0
Kang_0019_ST003_A_NODE_535_length_7395_cov_5.448638	0	0	0	0	0	0	0	0	0	0	0	0	0	0	0	0	0	0	0	0	5.66744	0	78.8883	0	0	0	0	0	0	0	0	0	0	0	0	0	0	0	0	0	0	0	0	0	0	0	0	0	0
Kang_0019_ST003_A_NODE_53_length_36300_cov_50.033743	0	0	0	0	0	1090.81	83.2699	0	57.6067	52.1583	0	0	0	0	0	0	0	105.155	0	0	14.0481	0	0	0	17.0729	0	85.9359	0	154.251	0	0	11.6256	0	0	0	0	0	0	0	0	0	0	0	0	14.3201	0	0	0	0
Kang_0019_ST003_A_NODE_544_length_7325_cov_5.564374	0	0	0	0	0	0	0	0	0	0	0	0	0	0	0	0	0	0	0	0	16.6539	0	0	0	0	0	0	0	0	0	0	0	0	0	0	0	0	0	0	0	0	0	0	0	0	0	0	0	0
Kang_0019_ST003_A_NODE_545_length_7309_cov_35.748966	0	0	0	0	0	1055.12	41.7915	0	47.3374	26.5067	0	0	0	0	0	0	0	96.5597	0	0	8.86186	0	0	0	17.8238	0	79.5228	0	137.465	0	0	0	0	0	0	0	0	0	0	0	0	0	0	0	0	0	0	0	0
Kang_0019_ST003_A_NODE_547_length_7302_cov_4.033531	0	0	0	0	0	0	0	0	0	0	0	0	0	0	0	0	0	0	0	0	11.1162	0	0	0	0	0	0	0	0	0	0	0	0	0	0	0	0	0	0	0	0	0	0	0	0	0	0	0	0
Kang_0019_ST003_A_NODE_54_length_36276_cov_28.149830	0	0	0	0	0	0	0	0	0	0	0	0	0	0	0	0	0	0	0	0	76.7444	0	0	0	0	0	0	0	4.0886	0	0	0	0	0	0	0	0	0	0	0	0	0	0	0	0	0	0	0	0
Kang_0019_ST003_A_NODE_55_length_36172_cov_126.619764	0	0	0	0	0	0	0	0	0	0	0	0	0	0	0	0	0	17.8308	0	0	337.401	0	3.16264	0	0	0	0	0	0	0	0	0	0	0	0	0	0	0	0	0	0	0	0	0	0	0	0	0	0
Kang_0019_ST003_A_NODE_563_length_7156_cov_6.332348	0	0	0	0	0	0	0	0	0	0	0	0	0	0	0	0	0	0	0	0	7.14292	0	0	0	0	0	0	0	0	0	0	0	0	0	0	0	0	0	0	0	0	0	0	0	0	0	0	0	0
Kang_0019_ST003_A_NODE_56_length_36025_cov_18.763247	0	0	0	0	0	0	0	0	0	0	0	0	0	0	0	0	0	0	0	0	12.7766	0	24.2521	0	3.30545	0	513.68	0	5.41553	0	486.406	0	0	0	0	0	0	0	0	0	0	0	0	0	0	0	0	0	0
Kang_0019_ST003_A_NODE_574_length_7115_cov_11.891643	0	0	0	0	0	0	0	0	0	0	0	0	0	0	0	0	0	0	0	7.67166	38.3979	0	0	0	0	0	0	0	0	0	0	0	0	0	0	0	0	0	0	0	0	0	0	0	0	0	0	0	0
Kang_0019_ST003_A_NODE_585_length_7044_cov_4.525969	0	0	251.811	0	0	0	0	0	0	0	0	0	0	0	0	0	0	0	0	0	0	0	0	0	0	0	110.458	0	0	0	0	0	0	0	0	0	0	0	0	0	0	0	0	0	0	0	0	0	0
Kang_0019_ST003_A_NODE_591_length_6964_cov_6.312491	0	0	0	0	0	0	0	0	0	0	0	0	0	0	0	0	0	0	0	0	7.83516	0	0	0	0	0	0	0	25.7081	0	0	0	0	0	0	0	0	0	0	0	0	0	0	0	0	0	0	0	0
Kang_0019_ST003_A_NODE_599_length_6882_cov_7.598652	0	0	0	0	0	0	0	0	0	0	0	0	0	0	0	0	0	0	0	0	11.8075	0	106.438	0	0	0	0	0	0	0	0	0	0	0	0	0	0	0	0	0	0	0	0	0	0	0	0	0	0
Kang_0019_ST003_A_NODE_625_length_6688_cov_4.872456	0	0	0	0	0	0	0	0	0	0	0	0	0	0	0	0	0	0	0	0	0	0	28.2346	0	14.2937	0	0	0	0	0	0	39.1825	0	0	0	0	0	0	0	0	0	0	0	0	0	58.8911	0	0	0
Kang_0019_ST003_A_NODE_638_length_6631_cov_6.956965	0	0	0	0	0	0	0	0	0	0	0	0	0	0	0	0	0	0	0	0	16.107	0	0	0	0	0	0	0	0	0	0	0	0	0	0	0	0	0	0	0	0	0	0	0	0	0	0	0	0
Kang_0019_ST003_A_NODE_653_length_6559_cov_4.359932	0	0	0	0	0	0	0	0	0	0	0	0	0	0	0	0	0	0	0	4.28708	13.4096	0	0	0	0	0	0	0	0	0	0	0	0	0	0	0	0	0	0	0	0	0	0	0	0	0	0	0	0
Kang_0019_ST003_A_NODE_656_length_6544_cov_5.022191	0	0	0	0	0	0	0	0	0	0	0	0	0	0	0	0	0	0	0	0	5.16298	0	978.353	0	23.0259	0	0	0	0	0	0	0	0	0	0	0	0	0	0	0	0	0	0	0	0	0	0	0	0
Kang_0019_ST003_A_NODE_666_length_6489_cov_93.962698	0	0	0	0	0	0	0	0	0	0	0	0	0	0	0	0	0	0	0	1065.15	142.624	187.747	0	0	0	0	0	0	0	0	0	0	0	0	0	0	0	0	0	0	0	0	0	0	0	0	0	0	0
Kang_0019_ST003_A_NODE_669_length_6472_cov_5.714508	0	0	0	0	0	0	0	0	0	0	0	0	0	0	0	0	0	0	0	0	13.4113	0	0	0	0	0	0	0	0	0	0	0	0	0	0	0	0	0	0	0	0	0	0	0	0	0	0	0	0
Kang_0019_ST003_A_NODE_670_length_6470_cov_26.804677	0	0	0	0	0	0	0	0	0	0	0	0	0	0	0	0	0	0	0	0	41.2157	15.1916	0	0	0	11.2571	0	0	0	0	0	0	0	0	0	0	0	0	0	0	0	0	0	0	0	0	0	0	0
Kang_0019_ST003_A_NODE_67_length_34180_cov_25.594696	0	0	0	0	0	0	0	0	0	0	0	0	0	0	0	0	0	0	0	0	66.7247	0	3.0882	0	8.62359	0	0	0	10.885	0	0	0	0	0	0	0	0	0	0	0	0	0	0	0	0	0	0	0	0
Kang_0019_ST003_A_NODE_680_length_6428_cov_4.667347	0	0	0	0	0	0	0	0	0	0	0	0	0	0	0	0	0	0	0	0	13.4941	0	0	0	8.55408	0	0	0	0	0	0	0	0	0	0	0	0	0	0	0	0	0	0	0	0	0	0	0	0
Kang_0019_ST003_A_NODE_685_length_6382_cov_12.075549	0	0	0	0	0	0	0	0	0	0	0	0	0	0	0	0	0	168.94	0	0	17.3561	0	11.1644	0	0	0	0	0	38.0656	0	0	0	0	0	0	0	0	0	0	0	0	0	0	0	0	0	0	0	0
Kang_0019_ST003_A_NODE_697_length_6354_cov_27.867439	0	0	0	0	0	0	0	0	0	0	0	0	0	0	0	0	0	0	0	0	70.6278	0	0	0	0	0	0	0	0	0	0	0	0	0	0	0	0	0	0	0	0	0	0	0	0	0	0	0	0
Kang_0019_ST003_A_NODE_698_length_6353_cov_9.380597	0	0	0	0	0	0	0	0	0	0	0	0	0	34.4081	0	0	0	0	0	298.644	9.22132	0	0	0	0	0	0	0	0	0	0	0	0	0	0	0	0	0	0	0	0	0	0	0	0	0	0	0	0
Kang_0019_ST003_A_NODE_699_length_6342_cov_7.267059	0	0	0	0	0	0	0	0	0	0	0	0	0	0	0	0	0	3.6918	0	0	5.72947	0	12.1279	0	0	0	41.2244	0	19.3205	0	0	0	0	0	0	0	0	0	0	0	0	0	0	0	0	0	0	0	27.2753
Kang_0019_ST003_A_NODE_69_length_34044_cov_27.012298	0	0	0	98.081	0	0	0	0	0	0	0	0	0	0	0	0	0	0	0	0	34.1945	0	0	0	27.8114	0	0	0	2.35787	0	0	59.5396	0	0	0	0	0	0	0	0	0	0	0	0	0	0	0	0	91.8821
Kang_0019_ST003_A_NODE_6_length_98228_cov_275.327381	0	0	0	0	0	0	0	0	0	0	0	0	0	0	0	0	0	7609.7	0	0	129.298	143.68	0	0	812.651	0	0	0	0	0	0	0	0.742705	0	0	0	0	0	0	0	0	0	0	11091.3	0	0	0	4119.13	4.06637
Kang_0019_ST003_A_NODE_703_length_6333_cov_7.509716	0	0	0	0	0	0	0	0	0	0	0	0	0	0	0	0	0	40.575	0	0	4.38186	0	6.26341	0	357.113	0	0	0	5.35371	0	0	0	0	0	0	0	0	0	0	0	0	0	0	0	0	0	0	0	0
Kang_0019_ST003_A_NODE_719_length_6246_cov_133.506219	0	0	0	0	0	0	0	0	0	0	0	0	0	0	0	0	0	0	0	744.804	225.4	121.951	0	0	0	0	0	0	0	0	0	0	0	0	0	0	0	0	0	0	0	0	0	0	0	0	0	0	0
Kang_0019_ST003_A_NODE_730_length_6203_cov_5.703155	0	0	0	0	0	0	0	0	0	0	0	0	0	0	0	0	0	0	0	0	5.17866	0	0	0	0	0	0	0	350.139	0	0	0	0	0	0	0	0	0	0	0	0	0	0	0	0	0	0	0	0
Kang_0019_ST003_A_NODE_739_length_6171_cov_7.521583	0	0	0	0	0	0	0	0	0	0	0	0	0	0	0	0	0	0	0	0	20.9694	0	171.355	0	0	0	0	0	0	0	0	0	0	0	0	0	0	0	0	0	0	0	0	0	0	0	0	0	0
Kang_0019_ST003_A_NODE_740_length_6170_cov_5.238921	0	0	0	0	0	0	0	0	0	0	0	0	0	0	0	0	0	0	0	0	5.48931	0	53.0815	0	0	0	156.171	0	0	0	0	353.821	0	0	0	0	0	0	0	0	0	0	0	0	155.761	53.1095	0	0	0
Kang_0019_ST003_A_NODE_742_length_6147_cov_10.485719	0	0	0	0	0	0	0	0	0	0	0	0	0	0	0	0	0	0	0	0	31.9033	22.2776	0	0	0	0	94.3747	0	49.7265	0	0	0	0	0	0	0	0	0	0	0	0	0	280.526	0	0	0	0	0	0
Kang_0019_ST003_A_NODE_743_length_6146_cov_9.729273	0	0	0	0	0	0	0	0	0	0	0	0	0	0	0	0	0	0	0	0	30.6352	0	0	0	0	0	0	0	0	0	0	0	0	0	0	0	0	0	0	0	0	0	0	0	0	0	0	0	0
Kang_0019_ST003_A_NODE_752_length_6098_cov_6.525898	0	0	0	0	0	0	0	0	0	0	0	0	0	0	0	0	0	0	0	0	20.1755	0	0	0	0	0	0	0	13.5652	0	0	0	0	0	0	0	0	0	0	0	0	0	0	0	0	0	0	0	0
Kang_0019_ST003_A_NODE_75_length_32306_cov_11.506062	0	0	12.5645	0	0	0	160.914	0	0	37.5027	0	0	20.943	4.79847	0	0	0	0	0	0	4.60378	0	0	0	806.91	0	0	0	3.7314	0	0	98.7575	0	0	0	0	0	0	0	0	0	0	0	0	18.3116	0	0	0	1013.24
Kang_0019_ST003_A_NODE_760_length_6060_cov_7.142381	0	0	0	0	0	0	0	0	0	0	0	0	0	0	0	0	0	9.16633	0	0	4.11419	0	0	0	252.501	0	0	0	0	0	0	0	0	0	0	0	0	0	0	0	0	0	0	0	0	0	0	0	0
Kang_0019_ST003_A_NODE_774_length_6003_cov_6.119368	0	0	0	0	0	0	0	0	0	0	0	0	0	0	0	0	0	3.99396	0	0	8.43603	0	0	0	0	0	0	0	789.005	0	0	0	0	0	0	0	0	0	0	0	0	0	0	0	0	0	0	0	0
Kang_0019_ST003_A_NODE_78_length_30403_cov_44.247430	0	0	0	0	0	0	0	0	0	0	0	0	0	0	0	0	0	10.459	0	0	22.271	0	35.1229	0	11.658	0	20.0401	0	4.29757	0	19.3844	32.4192	0	0	0	0	0	0	0	0	0	0	0	0	0	0	0	0	0
Kang_0019_ST003_A_NODE_795_length_5893_cov_16.150223	0	0	0	0	0	0	0	0	0	0	0	0	0	0	0	0	0	0	0	0	28.2583	0	0	0	524.341	0	0	0	0	0	0	0	0	0	0	0	0	0	0	0	0	0	0	0	0	0	0	0	0
Kang_0019_ST003_A_NODE_810_length_5808_cov_3.854858	0	0	0	0	0	0	0	0	0	0	0	0	0	0	0	0	0	0	0	0	5.25596	0	0	0	0	0	34.7989	0	0	0	0	0	0	0	0	0	0	0	0	0	0	0	0	0	0	0	0	0	0
Kang_0019_ST003_A_NODE_811_length_5803_cov_5.181454	0	0	0	0	0	0	0	0	0	0	0	0	0	0	0	0	0	0	0	0	7.79462	0	0	0	0	0	36.6657	0	0	0	0	0	0	0	0	0	0	0	0	0	0	0	0	0	0	0	0	0	0
Kang_0019_ST003_A_NODE_815_length_5789_cov_16.463028	0	0	0	0	0	0	0	0	0	0	0	0	0	0	0	0	0	18.2199	61.8963	0	48.4397	118.973	0	90.9859	414.978	0	676.186	0	0	0	242.234	0	102.555	0	0	216.196	41.8885	0	21.0191	0	0	0	27.1005	0	0	0	0	0	0
Kang_0019_ST003_A_NODE_822_length_5751_cov_8.266678	0	0	0	0	0	0	0	0	0	45.5128	0	0	0	0	0	0	0	4.54527	0	0	0	0	0	0	0	0	41.3818	0	0	0	14.8927	0	0	0	0	0	0	7.92329	0	0	0	0	0	0	0	0	0	0	61.5707
Kang_0019_ST003_A_NODE_823_length_5742_cov_6.645156	0	0	0	0	0	0	0	0	0	0	0	0	0	0	0	0	0	13.0998	0	0	19.6123	0	0	0	0	0	0	0	0	0	0	0	0	0	0	0	0	0	0	0	0	0	0	0	0	0	0	0	0
Kang_0019_ST003_A_NODE_836_length_5708_cov_5.908190	0	0	0	0	0	0	0	0	0	0	0	0	0	0	0	0	0	0	0	3.37144	5.05164	0	0	0	0	0	0	0	0	0	0	0	0	0	0	0	0	0	0	0	0	0	0	0	0	0	0	0	0
Kang_0019_ST003_A_NODE_845_length_5667_cov_4.207591	0	0	0	0	0	0	0	0	0	0	0	0	0	0	0	0	0	44.0018	0	0	11.9031	0	11.9837	0	241.595	0	185.619	0	81.8814	0	0	0	0	0	0	0	0	0	0	32.2253	31.6662	0	0	0	62.0997	0	0	0	0
Kang_0019_ST003_A_NODE_873_length_5588_cov_9.580698	0	0	0	0	0	0	0	0	0	0	0	0	0	0	0	0	0	0	0	0	28.4641	0	0	0	0	0	0	0	0	0	0	0	0	0	0	0	4.35931	0	0	0	0	0	0	0	0	0	0	0	0
Kang_0019_ST003_A_NODE_876_length_5587_cov_4.025127	0	0	0	0	0	0	0	0	0	0	0	0	0	0	0	0	0	0	0	0	9.54432	0	0	0	0	0	0	0	0	0	0	0	0	0	0	0	0	0	0	0	0	0	0	0	0	0	0	0	0
Kang_0019_ST003_A_NODE_887_length_5517_cov_7.462468	0	0	0	0	0	0	0	0	0	0	0	0	0	0	0	0	0	8.54742	0	0	0	0	17.356	0	0	0	245.269	0	6.74282	0	0	0	0	0	0	0	0	0	0	0	0	0	0	0	0	0	0	0	0
Kang_0019_ST003_A_NODE_88_length_27258_cov_29.972797	0	0	0	0	0	0	0	0	0	0	0	0	0	0	0	0	0	11.0479	0	0	31.1367	0	0	0	0	0	0	0	187.813	0	0	0	0	0	0	0	0	0	0	0	0	0	0	0	0	0	0	0	0
Kang_0019_ST003_A_NODE_92_length_25579_cov_9.375372	0	0	0	0	0	0	0	0	0	0	0	0	0	0	0	0	0	0	0	227.154	22.2507	37.5952	0	0	0	0	0	0	0	0	0	0	0	0	0	0	0	0	0	0	0	0	0	0	0	0	0	0	0
Kang_0019_ST003_A_NODE_930_length_5375_cov_3.153571	0	0	0	0	0	0	0	0	0	0	0	0	0	27.9453	0	0	0	12.3493	0	0	3.42924	0	28.4464	0	36.9371	0	144.066	0	0	0	216.701	0	0	0	0	0	0	0	0	0	0	0	0	0	0	0	0	0	0
Kang_0019_ST003_A_NODE_934_length_5358_cov_5.516500	0	0	0	0	0	0	0	0	0	0	0	0	0	0	0	0	0	0	0	0	11.8997	0	50.8459	0	0	0	0	0	0	0	0	0	0	0	0	0	0	0	0	0	0	0	0	0	0	0	0	0	0
Kang_0019_ST003_A_NODE_947_length_5322_cov_5.632618	0	0	0	0	0	0	0	0	0	0	0	0	0	0	0	0	0	0	0	0	0	0	40.5346	0	11.0913	0	0	0	0	0	0	64.1172	0	0	0	0	0	0	0	0	0	0	0	0	46.7207	131.837	0	0	0
Kang_0019_ST003_A_NODE_949_length_5307_cov_6.638233	0	0	0	0	0	0	0	0	0	0	0	0	0	0	0	0	0	0	0	31.5831	10.8884	0	0	0	0	0	0	0	0	0	0	0	0	0	0	0	0	0	0	0	0	0	0	0	0	0	0	0	0
Kang_0019_ST003_A_NODE_951_length_5302_cov_8.392415	0	0	0	0	0	0	0	0	0	0	0	0	0	0	0	0	0	0	0	7.44865	23.2063	0	0	0	0	0	0	0	0	0	0	0	0	0	0	0	0	0	0	0	0	0	0	0	0	0	0	0	0
Kang_0019_ST003_A_NODE_971_length_5251_cov_10.369515	0	0	0	0	0	0	0	0	0	0	0	0	0	0	0	0	0	0	0	0	6.25934	0	0	0	0	0	0	0	0	0	0	0	0	0	0	0	0	0	0	0	0	0	0	0	0	0	0	0	0
Kang_0019_ST003_A_NODE_977_length_5223_cov_15.649574	0	0	0	161.424	0	0	0	0	0	0	0	0	0	0	0	0	0	0	0	0	45.437	0	0	0	28.7373	0	0	0	0	0	0	0	0	0	0	0	0	0	0	0	0	0	0	0	0	0	0	0	123.07
Kang_0019_ST003_A_NODE_9_length_77285_cov_189.064314	0	34.7886	0	59.2366	0	0	0	0	0	0	0	0	0	0	0	0	0	5.47215	0	0	69.6798	0	292.415	3.96464	5165.1	0	0	0	645.582	0	8.25695	62.3464	0	0	0	0	0	0	0	0	0	0	0	0	76.4731	88.1044	0	0	10.5428
Kang_0021_ST001_A_NODE_101_length_18412_cov_10263.325434	0	0	0	0	0	0	0	0	0	0	0	0	0	0	0	0	0	0	13.2463	8.37571	0	32237.4	4.47698	13.9562	0	0	0	5.72338	0	0	0	0	0	0	0	0	0	0	0	0	0	0	0	0	0	0	0	0	0
Kang_0021_ST001_A_NODE_105_length_17246_cov_14.232680	0	0	0	0	0	0	0	0	0	0	0	0	0	0	0	0	0	0	0	0	0	91.7641	0	0	0	0	0	0	0	0	0	0	0	0	0	0	0	0	0	0	0	0	0	0	0	0	0	0	0
Kang_0021_ST001_A_NODE_114_length_16479_cov_33.600280	0	0	0	0	0	0	0	0	0	0	0	0	0	8.35666	0	0	0	0	0	0	0	217.056	0	0	0	0	0	0	0	0	0	0	0	0	0	0	0	0	0	0	0	0	0	0	0	0	0	0	0
Kang_0021_ST001_A_NODE_115_length_16476_cov_12.163876	0	0	0	0	0	0	0	0	0	0	0	0	0	0	0	0	0	0	0	0	0	73.3933	0	0	0	0	0	0	0	0	0	0	0	0	0	0	5.49846	0	0	0	0	0	0	0	0	0	0	0	0
Kang_0021_ST001_A_NODE_120_length_15908_cov_9.086734	0	0	0	0	0	0	0	0	0	0	0	0	0	0	0	0	0	0	0	0	0	49.12	0	254.526	0	0	0	0	0	0	0	0	0	0	0	0	0	0	0	0	0	0	0	0	0	0	0	0	0
Kang_0021_ST001_A_NODE_121_length_15839_cov_7235.524709	0	0	0	0	0	0	0	0	0	0	0	0	0	0	0	0	0	0	0	7.02233	0	34795	0	10.5552	0	0	0	0	0	0	0	0	0	0	0	0	0	0	0	0	0	0	0	0	0	0	0	0	0
Kang_0021_ST001_A_NODE_123_length_15710_cov_10.092750	0	0	0	0	0	0	0	0	0	0	0	0	0	0	0	0	0	0	0	0	0	63.1094	0	0	0	0	0	0	0	0	0	0	0	0	0	0	0	0	0	0	0	0	0	0	0	0	0	0	0
Kang_0021_ST001_A_NODE_127_length_15466_cov_29.185452	0	0	0	0	0	0	0	0	0	0	0	0	0	0	0	0	0	0	0	0	0	148.308	0	0	0	0	0	0	0	0	0	0	0	0	0	0	0	0	0	0	0	0	0	0	0	0	0	0	0
Kang_0021_ST001_A_NODE_128_length_15399_cov_11.662409	0	0	0	0	0	0	0	0	0	0	0	0	0	0	0	0	0	0	0	0	0	71.5056	0	0	0	0	0	0	0	0	0	0	0	0	0	0	0	0	0	0	0	0	0	0	0	0	0	0	0
Kang_0021_ST001_A_NODE_134_length_15111_cov_17.176275	0	0	0	0	0	0	0	0	0	0	0	0	0	0	0	0	0	0	0	0	0	109.568	0	0	0	0	0	0	0	0	0	0	0	0	0	0	0	0	0	0	0	0	0	0	0	0	0	0	0
Kang_0021_ST001_A_NODE_144_length_14921_cov_143.188417	0	0	0	0	0	0	0	0	0	0	0	0	0	0	0	0	0	0	0	0	0	903.108	0	0	0	0	0	0	0	0	0	0	0	0	0	0	0	0	0	0	0	0	0	0	0	0	0	0	0
Kang_0021_ST001_A_NODE_145_length_14895_cov_445.012332	0	0	0	0	0	0	0	0	0	0	0	0	0	0	0	0	0	0	0	0	0	2846.86	0	0	0	0	0	0	0	0	0	0	0	0	0	0	0	0	0	0	0	0	0	0	0	0	0	0	0
Kang_0021_ST001_A_NODE_149_length_14653_cov_97.868681	0	0	0	0	0	0	0	0	0	0	0	0	0	0	0	0	0	0	0	0	0	524.005	0	0	0	0	0	0	0	0	0	0	0	0	0	0	0	0	0	0	0	0	0	0	0	0	0	0	0
Kang_0021_ST001_A_NODE_150_length_14608_cov_11.812410	0	0	0	0	0	0	0	0	0	0	0	0	0	0	0	0	0	0	0	0	0	53.2016	0	0	0	0	0	0	0	0	0	0	0	0	0	0	0	0	0	0	0	0	0	0	0	0	0	0	0
Kang_0021_ST001_A_NODE_154_length_14375_cov_8.528003	0	0	0	0	0	0	0	0	0	0	0	0	0	0	0	0	0	0	0	0	0	37.5386	0	0	0	0	0	0	0	0	0	0	0	0	0	0	0	0	0	0	0	0	0	0	0	0	0	0	0
Kang_0021_ST001_A_NODE_155_length_14248_cov_38.967096	0	0	0	0	164.574	0	0	0	0	0	0	0	0	0	0	0	0	0	0	0	0	122.19	8.31715	0	0	0	0	0	0	0	0	0	0	0	0	0	0	0	0	0	0	0	0	0	0	0	0	0	0
Kang_0021_ST001_A_NODE_163_length_13822_cov_8.659403	0	0	0	0	0	0	0	0	0	0	0	0	0	0	0	0	0	0	0	0	0	52.9589	0	0	0	0	0	0	0	0	0	0	0	0	0	0	0	0	0	0	0	0	0	0	0	0	0	0	0
Kang_0021_ST001_A_NODE_173_length_13181_cov_44.121743	0	0	0	0	0	0	0	0	0	0	0	0	0	0	0	0	0	0	0	0	0	245.092	0	0	0	0	0	0	0	0	0	0	0	0	0	0	0	0	0	0	0	0	0	0	0	0	0	0	0
Kang_0021_ST001_A_NODE_176_length_13034_cov_48.480623	0	0	0	0	0	0	0	0	0	0	0	0	0	0	0	0	0	0	0	6.89172	0	309.071	0	0	0	0	0	0	0	0	0	0	0	0	0	0	0	0	0	0	0	0	0	0	0	0	0	0	0
Kang_0021_ST001_A_NODE_179_length_12825_cov_15.474236	0	0	0	0	0	0	0	0	0	0	0	0	0	0	0	0	0	0	0	0	0	20.9196	0	0	0	0	0	0	0	0	0	0	0	0	0	0	0	0	0	0	0	0	0	0	0	0	0	0	0
Kang_0021_ST001_A_NODE_17_length_50521_cov_19.907958	0	0	0	0	0	0	0	0	0	0	0	0	0	0	0	0	0	0	0	0	0	129.815	0	0	0	0	0	0	0	0	0	0	0	0	0	0	0	0	11.4977	0	0	0	0	0	0	0	0	0	0
Kang_0021_ST001_A_NODE_181_length_12763_cov_131.056028	0	0	0	0	0	0	0	0	0	0	0	0	0	0	0	0	0	0	0	0	0	229.148	0	0	0	0	0	0	0	0	14.1541	0	19.9095	0	0	0	0	0	0	0	0	0	0	0	0	0	0	0	0
Kang_0021_ST001_A_NODE_187_length_12249_cov_11.249713	0	0	0	0	0	0	0	0	0	0	0	0	0	0	0	0	0	0	0	0	0	20.786	0	296.586	0	0	0	0	0	0	0	0	0	0	0	0	0	0	0	0	0	0	0	0	0	0	0	0	0
Kang_0021_ST001_A_NODE_188_length_12232_cov_19.048288	0	0	0	0	0	0	0	0	0	0	0	0	0	0	0	0	0	0	0	0	0	93.6622	0	0	0	0	0	0	0	0	0	0	0	0	0	0	0	0	0	0	0	0	0	0	0	0	0	0	0
Kang_0021_ST001_A_NODE_191_length_12126_cov_27.678071	0	0	0	0	0	0	0	0	0	0	0	0	0	0	0	0	0	0	0	0	0	125.544	0	0	0	0	0	0	0	0	0	0	0	0	0	0	0	0	0	0	0	0	0	0	0	0	0	0	0
Kang_0021_ST001_A_NODE_197_length_12005_cov_6.372385	0	0	0	0	0	0	0	0	0	0	0	0	0	0	0	0	0	0	0	0	0	36.2174	0	0	0	0	0	0	0	0	0	0	0	0	0	0	0	0	0	0	0	0	0	0	0	0	0	0	0
Kang_0021_ST001_A_NODE_19_length_49356_cov_538.225979	0	0	0	0	0	0	0	0	0	0	0	0	0	0	0	0	0	0	0	0	0	3320.91	0	0	0	0	0	0	0	0	0	0	0	193.259	0	0	0	0	0	0	0	0	0	0	0	0	0	0	0
Kang_0021_ST001_A_NODE_213_length_11638_cov_10.127946	0	0	0	0	0	0	0	0	0	0	0	0	0	0	0	0	0	0	0	0	0	19.7864	0	0	0	0	0	0	0	0	0	0	0	0	0	0	0	0	0	0	0	0	0	0	0	0	0	0	0
Kang_0021_ST001_A_NODE_21_length_46690_cov_391.158357	0	0	0	0	0	0	0	0	0	0	0	0	0	0	0	0	0	0	0	0	0	2111.25	0	0	0	0	0	0	0	0	0	0	0	0	0	0	0	0	0	0	0	0	0	0	0	0	0	0	0
Kang_0021_ST001_A_NODE_220_length_11201_cov_8.099139	0	0	0	0	0	0	0	0	0	0	0	0	0	0	0	0	0	0	0	0	0	16.8267	0	0	0	0	0	0	0	0	0	0	0	0	0	0	0	0	0	0	0	0	0	0	0	0	0	0	0
Kang_0021_ST001_A_NODE_225_length_11041_cov_9.614965	0	0	0	0	0	0	0	0	0	0	0	0	0	0	21.5526	0	0	0	0	12.8531	37.6425	12.063	0	0	0	0	0	0	0	0	0	0	0	0	0	0	0	0	0	0	0	0	0	0	0	0	0	0	0
Kang_0021_ST001_A_NODE_233_length_10807_cov_40.190755	0	0	0	0	0	0	0	0	0	0	0	0	0	0	0	0	0	0	0	0	0	144.289	0	0	0	0	0	0	0	0	0	0	0	0	57.3234	0	0	0	0	0	0	0	0	0	0	0	0	0	0
Kang_0021_ST001_A_NODE_236_length_10697_cov_34.145086	0	0	0	0	0	0	0	0	0	0	0	0	0	0	0	0	0	0	0	0	0	181.943	0	0	0	0	0	0	0	0	0	0	0	0	0	0	0	0	0	0	0	0	0	0	0	0	0	0	0
Kang_0021_ST001_A_NODE_249_length_10329_cov_20.347966	0	0	0	0	0	0	0	0	0	0	0	0	0	0	0	0	0	0	0	0	0	41.5422	0	0	0	0	0	0	0	0	0	0	0	0	0	0	0	0	0	0	0	0	0	0	0	0	0	0	0
Kang_0021_ST001_A_NODE_250_length_10312_cov_11.517403	0	0	0	0	0	0	0	0	0	0	0	0	0	0	0	0	0	0	0	0	0	44.2741	0	0	0	0	0	0	0	0	0	0	0	0	0	0	0	0	0	0	0	0	0	0	0	0	0	0	0
Kang_0021_ST001_A_NODE_270_length_9772_cov_9.376557	0	0	0	0	0	0	0	0	0	0	0	0	0	0	0	0	0	0	0	0	0	48.6484	0	0	0	0	0	0	0	0	0	0	0	0	0	0	0	0	0	0	0	0	0	0	0	0	0	0	0
Kang_0021_ST001_A_NODE_280_length_9522_cov_6.689025	0	0	0	0	0	0	0	0	0	0	0	0	0	0	0	0	0	0	0	8.899	0	39.1982	0	0	0	0	0	0	0	0	0	0	0	0	0	0	0	0	0	0	0	0	0	0	0	0	0	0	0
Kang_0021_ST001_A_NODE_281_length_9493_cov_8.009430	0	0	0	0	0	0	0	0	0	0	0	0	0	0	0	0	0	0	0	0	0	13.1819	0	0	37.624	0	0	0	0	0	0	0	0	0	0	0	0	0	0	0	0	0	0	0	0	0	0	0	0
Kang_0021_ST001_A_NODE_285_length_9378_cov_33.831277	0	0	0	0	0	0	0	0	0	0	0	0	0	0	0	0	0	0	0	0	0	103.269	0	0	0	0	0	0	0	0	0	0	0	0	0	0	0	0	0	0	0	0	0	0	0	0	0	0	0
Kang_0021_ST001_A_NODE_28_length_39332_cov_109.838964	0	0	0	0	0	0	0	0	0	0	0	0	0	0	0	0	0	0	0	0	0	455.178	0	0	0	0	0	0	0	0	0	0	0	0	0	0	0	0	0	0	0	0	0	0	0	0	0	0	0
Kang_0021_ST001_A_NODE_299_length_9194_cov_22.250903	0	0	0	0	0	0	0	0	0	0	0	0	0	0	0	0	0	0	0	0	0	34.8105	0	0	0	0	0	0	0	0	0	0	0	0	41.7492	0	0	0	0	0	0	0	0	0	0	0	0	0	0
Kang_0021_ST001_A_NODE_300_length_9141_cov_8.644068	0	0	0	0	0	0	0	0	0	0	0	0	0	0	0	0	0	0	0	0	0	51.369	0	0	0	0	0	0	0	0	0	0	0	0	0	0	0	0	0	0	0	0	0	0	0	0	0	0	0
Kang_0021_ST001_A_NODE_302_length_9116_cov_5.794945	0	0	0	0	0	0	0	0	0	0	0	0	0	0	0	0	0	0	0	0	0	36.4289	0	0	0	0	0	0	0	0	0	0	0	0	0	0	0	0	0	0	0	0	0	0	0	0	0	0	0
Kang_0021_ST001_A_NODE_30_length_39110_cov_42.498989	0	0	0	0	0	0	0	0	0	0	0	0	0	0	0	0	0	0	0	0	0	267.596	0	0	0	0	0	0	0	0	0	0	0	0	0	0	0	0	0	0	0	0	0	0	0	0	0	0	0
Kang_0021_ST001_A_NODE_312_length_8887_cov_4.886096	0	0	0	0	0	0	0	0	0	0	0	0	0	0	0	0	0	0	0	0	0	26.808	0	0	0	8.32243	0	0	0	0	0	0	0	0	0	0	0	0	0	0	0	0	0	0	0	0	0	0	0
Kang_0021_ST001_A_NODE_319_length_8753_cov_28.373534	0	0	0	0	0	0	0	0	0	0	0	0	0	0	0	0	0	0	0	0	0	132.823	0	0	0	0	0	0	0	0	0	0	0	0	0	0	0	0	0	0	0	0	0	0	0	0	0	0	0
Kang_0021_ST001_A_NODE_31_length_38688_cov_43.005928	0	0	0	0	0	0	0	0	0	0	0	0	0	0	7.9777	0	0	0	0	0	0	173.699	0	0	0	0	0	0	0	0	0	0	0	0	7.6018	0	0	0	0	0	0	0	0	0	0	0	0	0	0
Kang_0021_ST001_A_NODE_331_length_8457_cov_7.640800	0	0	0	0	0	0	0	0	0	0	0	0	0	0	0	0	0	0	0	0	0	46.4695	0	0	0	0	0	0	0	0	0	0	0	0	0	0	0	0	0	0	0	0	0	0	0	0	0	0	0
Kang_0021_ST001_A_NODE_337_length_8362_cov_14.593957	0	0	0	0	0	0	0	0	0	0	0	0	0	0	0	0	0	0	0	0	0	93.6689	0	0	0	0	0	0	0	0	0	0	0	0	0	0	0	0	0	0	0	0	0	0	0	0	0	0	0
Kang_0021_ST001_A_NODE_338_length_8354_cov_20.129775	0	0	0	0	0	0	0	0	0	0	0	0	0	0	0	0	0	0	0	0	0	115.893	0	0	0	0	0	0	0	0	0	0	0	0	0	0	0	0	0	0	0	0	0	0	0	0	0	0	0
Kang_0021_ST001_A_NODE_33_length_37786_cov_58.292359	0	0	0	0	0	0	0	0	0	0	0	0	0	0	0	0	0	5.75402	0	0	0	347.229	0	0	0	0	0	0	0	0	0	0	0	0	0	0	0	0	0	0	0	0	0	0	0	0	0	0	0
Kang_0021_ST001_A_NODE_340_length_8329_cov_4.263476	0	0	0	0	0	0	0	0	0	0	0	0	0	0	0	0	0	0	0	0	0	21.9076	0	0	0	0	0	0	0	0	0	0	0	0	0	0	0	0	0	0	0	0	0	0	0	0	0	0	0
Kang_0021_ST001_A_NODE_344_length_8290_cov_5.776685	0	0	0	0	0	0	0	0	0	0	0	0	0	0	0	0	0	0	0	0	0	24.5796	0	0	0	0	0	0	0	0	0	0	0	0	0	0	0	0	0	0	0	0	0	0	0	0	0	0	59.8495
Kang_0021_ST001_A_NODE_345_length_8284_cov_136.965245	0	0	0	0	0	0	0	0	0	0	0	0	0	0	0	0	0	0	0	0	0	723.889	0	0	0	0	0	0	0	0	0	0	0	0	0	0	0	0	0	0	0	0	0	0	0	0	0	0	0
Kang_0021_ST001_A_NODE_348_length_8166_cov_12.109728	0	0	0	0	0	0	0	0	0	0	0	0	0	0	65.3993	0	0	0	0	0	0	39.0525	0	0	0	0	0	0	0	0	0	0	0	0	0	0	0	0	0	0	0	0	0	0	0	0	0	0	0
Kang_0021_ST001_A_NODE_34_length_36919_cov_38.858561	0	0	0	0	0	0	48.9198	0	0	0	0	0	0	0	0	0	0	0	0	0	0	78.6489	0	0	0	0	0	0	0	0	8.72973	0	0	0	0	0	0	0	0	0	0	0	0	0	0	0	0	0	17.5484
Kang_0021_ST001_A_NODE_354_length_8125_cov_11.538166	0	0	0	0	0	0	0	0	0	0	0	0	0	0	0	0	0	0	0	0	0	70.5481	0	0	0	0	0	0	0	0	0	0	0	0	0	0	0	0	0	0	0	0	0	0	0	0	0	0	0
Kang_0021_ST001_A_NODE_35_length_36033_cov_13.602646	0	0	0	0	0	0	0	0	0	0	0	0	0	0	0	0	0	0	0	1.67729	0	50.9572	7.12066	9.38946	0	0	0	0	0	0	0	0	0	0	0	0	0	0	0	0	0	0	0	0	0	0	0	0	0
Kang_0021_ST001_A_NODE_374_length_7909_cov_20.085561	0	0	0	0	0	0	0	0	0	0	0	0	0	0	0	0	0	0	0	0	0	62.8877	0	0	0	0	0	0	0	0	0	0	0	0	0	0	0	0	0	0	0	0	0	0	0	0	0	0	0
Kang_0021_ST001_A_NODE_388_length_7751_cov_37.537942	0	0	0	0	0	0	0	0	0	0	0	0	0	0	0	0	0	0	0	0	0	78.9802	0	0	0	0	0	0	0	0	0	0	0	0	0	0	0	0	0	0	0	0	0	0	0	0	0	0	0
Kang_0021_ST001_A_NODE_392_length_7590_cov_7.522097	0	0	0	0	0	0	0	0	0	0	0	0	0	0	0	0	0	0	0	0	0	44.5318	0	0	0	0	0	0	0	0	0	0	0	0	0	0	0	0	0	0	0	0	0	0	0	0	0	0	0
Kang_0021_ST001_A_NODE_395_length_7554_cov_8.827310	0	0	0	0	0	0	0	0	0	0	0	0	0	0	0	0	0	0	0	0	0	56.8029	0	0	0	0	0	0	0	0	0	0	0	0	0	0	0	0	0	0	0	0	0	0	0	0	0	0	0
Kang_0021_ST001_A_NODE_3_length_99015_cov_890.710530	57.3364	0	0	0	0	0	0	0	0	0	0	0	0	0	0	0	0	0	0	0	0	3079.73	0	0	0	0	0	0	0	0	0	0	0	0	0	0	1.42134	0	0	0	0	0	0	0	0	0	0	0	0
Kang_0021_ST001_A_NODE_403_length_7471_cov_38.490965	0	0	0	0	0	0	0	0	0	0	0	0	0	0	0	0	0	0	0	0	0	180.946	0	0	0	0	0	448.177	0	0	0	0	0	0	0	0	0	0	0	0	0	0	0	0	0	0	0	0	0
Kang_0021_ST001_A_NODE_412_length_7371_cov_30.512985	0	0	0	0	0	0	0	0	0	0	0	0	0	0	0	0	0	0	0	0	0	71.5904	0	0	0	0	0	0	0	0	0	0	0	0	54.6625	0	0	0	0	0	0	0	0	0	0	0	0	0	0
Kang_0021_ST001_A_NODE_41_length_33924_cov_11.777171	0	0	0	0	0	0	0	0	0	0	0	0	0	0	0	0	7.594	0	0	0	0	66.697	0	0	0	0	0	0	0	0	0	0	0	0	0	0	0	0	0	0	0	0	0	0	0	0	0	0	0
Kang_0021_ST001_A_NODE_420_length_7224_cov_5.621705	0	0	0	0	0	0	0	0	0	0	0	0	0	0	0	0	0	0	0	0	0	34.38	0	0	0	0	0	0	0	0	0	0	0	0	0	0	0	0	0	0	0	0	0	0	0	0	0	0	0
Kang_0021_ST001_A_NODE_421_length_7211_cov_7.242594	0	0	0	0	0	0	0	0	0	0	0	0	0	0	0	0	0	0	0	0	0	46.0173	0	0	0	0	0	0	0	0	0	0	0	0	0	0	0	0	0	0	0	0	0	0	0	0	0	0	0
Kang_0021_ST001_A_NODE_426_length_7181_cov_9.500140	0	0	0	0	0	0	0	0	0	0	0	0	0	0	0	0	0	0	0	0	0	15.545	0	401.784	0	0	0	0	0	0	0	0	0	0	0	0	0	0	0	0	0	0	0	0	0	0	0	0	0
Kang_0021_ST001_A_NODE_429_length_7156_cov_18.814252	0	0	0	0	0	0	0	0	0	0	0	0	0	0	0	0	0	0	0	0	0	63.9574	0	0	0	0	0	0	0	0	0	0	0	0	0	0	0	0	0	0	0	0	0	0	0	0	0	0	0
Kang_0021_ST001_A_NODE_42_length_33879_cov_199.139930	0	0	0	0	0	0	0	0	0	0	0	0	0	0	0	0	0	0	0	0	0	832.777	0	0	0	0	0	0	0	0	0	0	0	0	0	0	0	0	0	0	0	0	0	0	0	0	0	0	0
Kang_0021_ST001_A_NODE_430_length_7148_cov_5.779360	0	0	0	0	0	0	0	0	0	0	0	0	0	0	0	0	0	0	0	0	0	36.0156	0	0	0	0	0	0	0	0	0	0	0	0	0	0	0	0	0	0	0	0	0	0	0	0	0	0	0
Kang_0021_ST001_A_NODE_43_length_32897_cov_373.783204	0	0	0	0	16.7068	0	0	0	0	0	0	0	0	0	0	0	0	0	0	4.66176	0	1188	0	0	0	0	0	2.56433	0	0	0	0	0	0	0	0	0	0	0	0	0	0	0	0	0	0	0	0	0
Kang_0021_ST001_A_NODE_446_length_6979_cov_12.680965	0	0	0	0	0	0	0	0	0	0	0	0	0	0	0	0	0	0	0	9.41654	16.1534	74.5455	0	0	0	0	0	0	0	0	0	0	0	0	0	0	0	0	0	0	16.793	0	0	0	0	0	0	0	0
Kang_0021_ST001_A_NODE_44_length_32645_cov_78.057349	0	0	0	23.5688	0	0	0	0	0	0	28.5151	0	15.7271	155.008	0	0	0	0	0	0	0	70.3277	18.87	0	0	0	93.651	0	0	0	23.3595	0	0	0	0	0	0	0	0	0	0	0	0	0	0	0	0	0	14.3149
Kang_0021_ST001_A_NODE_453_length_6912_cov_39.552574	0	0	0	0	0	0	0	0	0	0	0	0	0	0	0	0	0	0	0	0	0	202.795	0	0	0	0	0	0	0	0	0	0	0	0	0	0	0	0	0	0	0	0	0	0	0	0	0	0	0
Kang_0021_ST001_A_NODE_464_length_6846_cov_13097.207333	0	0	0	0	0	0	0	0	0	0	0	0	0	0	0	0	0	0	0	6.27546	0	20426.7	0	0	0	0	0	0	0	0	0	0	0	0	0	0	0	0	0	0	0	0	0	0	0	0	0	0	0
Kang_0021_ST001_A_NODE_472_length_6784_cov_11.110269	0	0	0	0	0	0	0	0	0	0	0	0	0	0	0	0	0	0	0	0	0	72.8207	0	0	0	0	0	0	0	0	0	0	0	0	0	0	0	0	0	0	0	0	0	0	0	0	0	0	0
Kang_0021_ST001_A_NODE_476_length_6743_cov_4.949163	0	0	0	0	0	0	0	0	0	0	0	0	0	0	0	0	0	0	0	0	0	30.5947	0	0	0	0	0	0	0	0	0	0	0	0	0	0	0	0	0	0	0	0	0	0	0	0	0	0	0
Kang_0021_ST001_A_NODE_481_length_6706_cov_10.958803	0	0	0	0	0	0	0	0	0	0	0	0	0	0	0	0	0	0	0	0	0	26.3099	0	0	0	0	0	0	0	0	0	0	0	0	0	0	0	0	0	0	0	0	71.143	0	0	0	0	0	0
Kang_0021_ST001_A_NODE_483_length_6663_cov_6.418886	0	0	0	0	0	0	0	0	0	0	0	0	0	0	0	0	0	0	0	0	0	36.8784	0	0	0	0	0	0	0	0	0	0	0	0	0	0	0	0	0	0	0	0	0	0	0	0	0	0	0
Kang_0021_ST001_A_NODE_4_length_96212_cov_730.585220	0	0	0	0	0	0	0	0	0	0	0	0	0	0	0	0	0	0	0	0.531147	0	3676.85	0	0	0	0	0	0	0	0	0	0	0	0	0	0	0	0	0	0	0	0	0	0	0	0	0	0	0
Kang_0021_ST001_A_NODE_509_length_6393_cov_8.913380	0	0	0	0	0	0	0	0	0	0	0	0	0	0	0	0	0	0	0	0	0	56.3071	0	0	0	0	0	0	0	0	0	0	0	0	0	0	0	0	0	0	0	0	0	0	0	0	0	0	0
Kang_0021_ST001_A_NODE_515_length_6380_cov_77.212174	0	0	0	0	0	0	0	0	0	0	0	0	0	0	0	0	0	0	0	0	0	121.987	0	0	0	0	0	0	0	0	0	0	0	0	0	0	0	0	0	0	0	0	0	0	0	0	0	0	0
Kang_0021_ST001_A_NODE_516_length_6377_cov_15.782347	0	0	0	0	0	0	0	0	0	0	0	0	36.7453	37.7816	0	25.036	0	0	0	0	0	16.6519	0	0	0	0	0	0	0	0	0	0	0	0	0	0	0	0	0	0	0	0	0	0	0	0	0	0	0
Kang_0021_ST001_A_NODE_524_length_6278_cov_11.967058	0	0	0	0	0	0	0	0	0	0	0	0	0	0	0	0	0	0	0	0	0	53.5342	0	0	0	0	0	0	0	0	0	0	0	0	0	0	0	0	0	0	0	0	0	0	0	0	0	0	0
Kang_0021_ST001_A_NODE_528_length_6250_cov_17.284907	0	0	0	0	0	0	0	0	0	0	0	0	0	0	0	0	0	0	0	0	0	117.884	0	0	0	0	0	0	0	0	0	0	0	0	0	0	0	0	0	0	0	0	0	0	0	0	0	0	0
Kang_0021_ST001_A_NODE_530_length_6241_cov_7.904623	0	0	0	0	0	0	0	0	0	0	0	0	0	0	0	0	0	0	0	0	0	49.69	0	0	0	0	0	0	0	0	0	0	0	0	0	0	0	0	0	0	0	0	0	0	0	0	0	0	0
Kang_0021_ST001_A_NODE_534_length_6207_cov_21.715702	0	0	0	0	0	0	0	0	0	0	0	0	41.0098	36.6473	0	0	0	0	0	0	0	23.1204	0	0	0	0	0	0	0	0	0	0	0	0	0	0	0	0	0	0	0	0	0	0	0	0	0	0	0
Kang_0021_ST001_A_NODE_53_length_28558_cov_65.994667	0	0	0	0	0	0	0	0	0	0	0	0	0	0	201.784	0	0	0	0	0	0	178.244	0	0	0	0	0	0	0	0	0	0	0	0	0	0	0	0	0	0	0	0	0	0	0	0	0	0	0
Kang_0021_ST001_A_NODE_541_length_6181_cov_8.464251	0	0	0	0	0	0	0	0	0	0	0	0	0	0	0	0	0	0	0	0	0	33.0222	0	0	0	0	0	0	0	0	0	0	0	0	0	0	0	0	0	0	0	0	0	0	0	0	0	0	0
Kang_0021_ST001_A_NODE_542_length_6180_cov_85.609469	0	0	0	0	0	0	0	0	0	0	0	0	0	0	0	0	0	0	0	444.205	55.3701	298.662	0	0	0	0	0	0	0	0	0	0	0	0	0	0	0	0	0	0	0	0	0	0	0	0	0	0	0
Kang_0021_ST001_A_NODE_553_length_6073_cov_4.992855	0	0	0	0	0	0	0	0	0	0	0	0	0	0	0	0	0	0	0	0	0	30.6743	0	0	0	0	0	0	0	0	0	0	0	0	0	0	0	0	0	0	0	0	0	0	0	0	0	0	0
Kang_0021_ST001_A_NODE_560_length_6033_cov_9.165607	0	0	0	0	0	0	0	0	0	0	0	0	0	0	0	0	0	0	0	0	0	56.5314	0	0	0	0	0	0	0	0	0	0	0	0	0	0	0	0	0	0	0	0	0	0	0	0	0	0	0
Kang_0021_ST001_A_NODE_561_length_6020_cov_7.041241	0	0	0	0	0	0	0	0	0	0	0	0	0	0	0	0	0	0	67.7543	0	0	41.9441	0	0	0	26.1398	0	0	0	10.1748	0	0	0	0	0	0	0	0	0	0	0	17.7647	0	0	0	0	0	0	0
Kang_0021_ST001_A_NODE_566_length_5977_cov_6.746876	0	0	0	0	0	0	0	0	0	0	0	0	0	0	0	0	0	0	0	0	0	31.1676	0	0	0	0	0	0	0	0	0	0	0	0	0	0	0	0	0	0	0	0	0	0	0	0	0	0	0
Kang_0021_ST001_A_NODE_56_length_27599_cov_14.474514	0	0	0	0	0	0	0	0	0	0	0	0	0	0	0	0	0	0	0	0	0	49.5542	0	0	0	0	0	0	0	0	0	0	0	0	0	0	0	0	0	0	0	0	0	0	0	0	0	0	0
Kang_0021_ST001_A_NODE_571_length_5927_cov_10.527418	0	0	0	0	0	0	0	0	0	0	0	0	0	0	0	0	0	0	0	0	0	71.2304	0	0	0	0	0	0	0	0	0	0	0	0	0	0	0	0	0	0	0	0	0	0	0	0	0	0	0
Kang_0021_ST001_A_NODE_573_length_5899_cov_8.501540	0	0	0	0	0	0	0	0	0	0	0	0	0	0	0	0	0	0	0	0	0	56.3486	0	0	0	0	0	0	0	0	0	0	0	0	0	0	0	0	0	0	0	0	0	0	0	0	0	0	0
Kang_0021_ST001_A_NODE_578_length_5864_cov_13.276295	0	0	0	0	0	0	0	0	0	0	0	0	0	0	0	0	0	0	0	0	0	79.99	0	0	0	0	0	0	0	0	0	0	0	0	0	0	0	0	0	0	0	0	0	0	0	0	0	0	0
Kang_0021_ST001_A_NODE_581_length_5850_cov_14.627437	0	0	0	0	0	0	0	0	0	0	0	0	0	0	0	0	0	0	0	0	0	43.2117	0	0	0	0	0	0	0	0	0	0	0	0	0	0	0	0	0	0	0	0	0	0	0	0	0	0	0
Kang_0021_ST001_A_NODE_586_length_5837_cov_7.726911	0	0	0	0	0	0	0	0	0	0	0	0	0	0	0	0	0	0	0	0	0	41.565	0	0	0	0	0	0	0	0	0	0	0	0	0	0	0	0	0	0	0	0	0	0	0	0	0	0	0
Kang_0021_ST001_A_NODE_59_length_27202_cov_17.051903	0	0	0	0	0	0	0	0	0	0	0	0	0	0	0	0	0	0	0	0	0	91.5786	0	0	0	0	0	0	0	0	0	0	0	0	0	0	0	0	0	0	0	0	0	0	0	0	0	0	0
Kang_0021_ST001_A_NODE_5_length_79985_cov_8214.451733	0	0	0	0	0	0	0	0	0	0	0	0	0	0	0	0	0	3.34134	3.32566	6.60591	3.80798	25990.2	4.80155	12.0835	10.2499	1.80744	0	6.51095	0	0	0	0	0	0	0	0	0	0	0	0	0	0	0	36.0487	0	0	0	0	0
Kang_0021_ST001_A_NODE_617_length_5671_cov_7.230947	0	0	0	0	0	0	0	0	0	0	0	0	0	0	0	0	0	0	0	0	0	38.4759	0	0	0	0	0	0	0	0	0	0	0	0	0	0	0	0	0	0	0	0	0	0	0	0	0	0	0
Kang_0021_ST001_A_NODE_637_length_5511_cov_23.212610	0	0	0	0	0	0	0	0	0	0	0	0	55.9605	51.4831	0	0	0	0	0	0	0	33.9711	0	0	0	0	0	0	0	0	0	0	0	0	0	0	0	0	0	0	0	0	0	0	0	0	0	0	0
Kang_0021_ST001_A_NODE_643_length_5460_cov_6.852729	0	0	0	0	0	0	0	0	0	0	0	0	0	0	0	0	0	0	0	0	0	45.1655	0	0	0	0	0	0	0	0	0	0	0	0	0	0	0	0	0	0	0	0	0	0	0	0	0	0	0
Kang_0021_ST001_A_NODE_649_length_5400_cov_16.781291	0	0	0	0	0	0	0	0	0	0	0	0	37.4999	36.1617	0	0	0	0	0	0	0	17.4387	0	0	0	0	0	0	0	0	0	0	0	0	0	0	0	0	0	0	0	0	0	0	0	0	0	0	0
Kang_0021_ST001_A_NODE_650_length_5399_cov_8.179641	0	0	0	0	0	0	0	0	0	0	0	0	0	0	0	0	0	0	0	0	0	20.8191	0	0	0	0	0	0	0	0	0	0	0	0	0	0	0	0	0	0	0	0	0	0	0	0	0	0	0
Kang_0021_ST001_A_NODE_663_length_5333_cov_10.064039	0	0	0	0	0	0	0	0	0	0	0	0	0	0	0	0	0	0	0	0	0	65.8481	0	0	0	0	0	0	0	0	0	0	0	0	0	0	0	0	0	0	0	0	0	0	0	0	0	0	0
Kang_0021_ST001_A_NODE_664_length_5331_cov_10.779757	0	0	0	0	0	0	0	0	0	0	0	0	0	0	0	50.9286	0	0	0	3.72911	0	13.5084	0	0	0	0	0	9.67889	0	0	0	0	0	0	0	0	24.1673	0	0	0	0	0	0	0	0	0	0	0	0
Kang_0021_ST001_A_NODE_671_length_5297_cov_5.772797	0	0	0	0	0	0	0	0	0	0	0	0	0	0	0	0	0	0	0	8.71005	0	35.8893	0	0	0	0	0	0	0	0	0	0	0	0	0	0	0	0	0	0	0	0	0	0	0	0	0	0	0
Kang_0021_ST001_A_NODE_673_length_5291_cov_7.432391	0	0	0	0	0	0	0	0	0	0	0	0	0	0	0	0	0	0	0	0	0	44.6098	0	0	0	0	0	0	0	0	0	0	0	0	0	0	0	0	0	0	0	0	0	0	0	0	0	0	0
Kang_0021_ST001_A_NODE_674_length_5269_cov_4.606828	0	0	0	0	0	0	0	0	0	0	0	0	0	0	0	0	0	0	0	0	0	27.6377	0	0	0	0	0	0	0	0	0	0	0	0	0	0	0	0	0	0	0	0	0	0	0	0	0	0	0
Kang_0021_ST001_A_NODE_683_length_5217_cov_3.800465	0	0	0	0	0	0	0	0	0	0	0	0	0	0	0	0	0	0	0	0	0	23.4104	0	0	0	0	0	0	0	0	0	0	0	0	0	0	0	0	0	0	0	0	0	0	0	0	0	0	0
Kang_0021_ST001_A_NODE_76_length_22894_cov_10.591313	0	0	0	0	0	12.3705	0	0	0	0	0	0	0	0	0	0	0	0	38.0509	0	0	7.85283	17.2077	0	60.4906	0	13.8879	0	3.99427	82.3465	46.1687	0	0	0	0	0	0	0	0	0	0	0	0	0	0	0	0	0	0
Kang_0021_ST001_A_NODE_78_length_22739_cov_29.678760	0	0	0	0	0	0	0	0	0	0	0	0	0	0	0	0	0	0	0	0	0	132.428	0	0	0	0	0	0	0	0	0	0	0	0	0	0	0	0	0	0	0	0	0	0	0	0	0	0	0
Kang_0021_ST001_A_NODE_80_length_22534_cov_7.263046	0	0	0	0	0	0	0	0	0	0	0	0	0	0	0	0	0	0	0	2.99154	0	42.8377	0	0	0	0	0	0	0	0	0	0	0	0	0	0	0	0	0	0	0	0	0	0	0	0	0	0	0
Kang_0021_ST001_A_NODE_8_length_77449_cov_1238.218454	0	0	0	0	0	0	0	0	0	0	0	0	0	0	0	0	0	0	0	1.28891	0	7961.45	0	1.55029	0	0	0	0.972027	0	0	0	0	0	0	0	0	0	0	0	0	0	0	0	0	0	0	0	0	0
Kang_0021_ST001_A_NODE_95_length_19764_cov_17.649551	0	0	0	0	226.613	0	0	0	0	0	0	0	0	0	0	0	0	0	0	0	0	45.0605	0	0	0	0	0	0	4.63649	0	373.583	0	0	0	0	0	0	0	0	0	0	0	0	0	0	0	0	0	0
Kang_0021_ST001_A_NODE_96_length_19556_cov_12.379519	0	0	0	0	0	0	0	0	0	0	0	0	0	0	0	0	0	0	0	0	0	76.4485	0	0	0	0	0	0	0	0	0	0	0	0	0	0	0	0	0	0	0	0	0	0	0	0	0	0	0
Kang_0021_ST001_A_NODE_97_length_19382_cov_10.957779	0	0	0	0	0	0	0	0	0	0	0	0	0	0	0	0	0	0	0	0	0	68.952	0	0	0	0	0	0	0	0	0	0	0	0	0	0	0	0	0	6.36093	0	0	0	0	0	0	0	0	0
Kang_0021_ST001_A_NODE_9_length_71948_cov_75.524084	0	0	0	0	0	0	0	62.3096	0	0	0	0	0	0	193.528	0	0	0	0	0	0	239.541	0	0	0	0	0	0	0	0	0	0	0	0	13.7096	0	0	0	0	0	0	0	0	0	0	0	0	0	0
Kang_0021_ST003_A_NODE_1005_length_5580_cov_7.112941	0	0	0	0	0	0	0	0	0	0	0	0	0	0	0	0	0	0	0	0	0	0	18.1475	0	41.7265	0	23.1656	0	0	0	0	0	0	0	0	0	0	0	0	0	0	0	0	0	0	0	0	0	0
Kang_0021_ST003_A_NODE_100_length_25049_cov_17.342482	0	30.8663	0	0	0	0	0	0	0	18.9906	0	0	10.4286	44.5973	0	0	0	44.2136	0	0	356.262	0	21.3862	0	16.71	0	99.1286	0	13.9071	0	0	0	0	0	0	0	0	0	0	0	0	0	0	0	0	0	0	0	0
Kang_0021_ST003_A_NODE_1013_length_5558_cov_11.441396	0	0	0	0	0	0	0	0	0	0	0	0	0	0	0	0	0	0	0	0	0	0	55.3506	0	16.5946	0	0	0	0	11.5973	0	0	0	0	0	0	31.3481	0	0	0	0	0	9.04381	0	0	0	0	0	0
Kang_0021_ST003_A_NODE_1021_length_5516_cov_11.383629	0	0	0	0	0	0	0	0	0	0	0	0	0	0	0	0	0	0	0	0	0	0	7.6639	0	61.0269	0	69.6305	0	0	0	50.3445	0	3.22862	0	0	0	0	0	0	0	0	0	0	0	0	0	0	0	0
Kang_0021_ST003_A_NODE_1037_length_5456_cov_17.758008	0	0	0	0	0	0	0	0	0	0	0	0	0	12.5013	0	0	0	0	0	0	0	0	67.8373	0	13.1292	0	0	0	0	0	0	0	0	0	0	0	0	157.345	0	0	0	0	0	0	0	0	0	0	0
Kang_0021_ST003_A_NODE_1040_length_5438_cov_4.790823	0	0	0	0	0	0	0	0	0	0	0	0	0	0	0	0	0	0	0	0	13.3424	0	6.37899	0	0	0	0	0	17.6823	0	0	0	0	0	0	0	0	0	0	0	0	205.642	0	0	0	0	0	0	0
Kang_0021_ST003_A_NODE_1076_length_5293_cov_44.758877	0	0	0	0	0	0	0	0	0	0	0	0	0	0	0	0	0	225.325	0	0	0	0	58.8481	0	0	0	0	0	18.2324	0	0	0	0	0	0	0	0	0	0	0	0	0	0	287.086	0	0	0	269.561	0
Kang_0021_ST003_A_NODE_1079_length_5288_cov_9.194726	0	0	0	0	0	0	0	0	0	0	0	0	0	0	0	0	0	0	0	0	0	0	51.695	0	0	0	0	0	0	0	0	0	0	0	0	0	0	0	0	0	0	0	0	0	0	0	0	0	0
Kang_0021_ST003_A_NODE_1103_length_5214_cov_35.502811	0	0	0	0	0	0	0	0	0	0	0	0	0	22.1105	0	0	0	0	0	0	0	0	84.901	0	105.762	0	562.305	0	0	0	0	0	0	0	0	0	0	0	0	0	0	0	0	0	0	0	0	0	0
Kang_0021_ST003_A_NODE_1140_length_5078_cov_20.090583	0	0	0	0	0	0	0	0	0	0	0	0	0	249.752	0	0	0	0	0	0	0	0	35.6807	0	54.8053	0	0	0	0	0	0	0	0	0	0	0	0	0	0	0	0	0	0	0	0	0	0	0	0
Kang_0021_ST003_A_NODE_1150_length_5048_cov_9.443421	0	0	0	0	0	0	0	0	0	0	0	0	0	0	0	0	0	0	0	0	0	0	14.662	0	0	0	0	0	745.549	0	786.626	0	0	0	0	0	0	0	0	0	0	0	0	0	0	0	0	0	0
Kang_0021_ST003_A_NODE_118_length_22459_cov_37.793073	0	0	0	0	0	0	0	0	0	0	0	0	0	9.56059	0	0	0	0	0	0	2.568	0	47.1848	0	13.9603	0	0	0	0	0	0	82.8181	0	0	0	0	0	0	0	0	0	0	0	0	38.1594	177.502	0	0	0
Kang_0021_ST003_A_NODE_11_length_56690_cov_30.441388	0	0	0	0	0	0	0	0	0	0	0	0	0	0	0	0	0	2.40318	0	0	0	0	161.168	0	0	0	0	0	7.00222	0	0	0	0	0	0	0	0	0	0	0	0	0	0	0	0	0	0	0	0
Kang_0021_ST003_A_NODE_124_length_21869_cov_39.541854	0	0	0	0	0	0	0	0	0	0	0	0	0	0	0	0	0	0	0	0	0	0	65.4855	0	0	0	0	0	0	0	0	0	0	0	0	0	0	0	0	0	0	0	0	0	0	0	0	0	0
Kang_0021_ST003_A_NODE_131_length_21416_cov_21.675998	0	0	0	0	0	0	0	0	0	0	0	0	0	0	0	0	0	7.60264	0	0	0	0	25.677	0	0	0	87.4651	0	0	0	0	0	0	0	0	0	0	0	0	0	0	0	0	0	0	0	0	0	0
Kang_0021_ST003_A_NODE_132_length_21208_cov_24.033754	0	0	0	0	0	0	0	0	0	0	0	0	0	22.3645	0	0	0	0	0	0	14.1118	0	126.009	0	128.584	0	18.061	0	0	0	0	206.988	0	0	0	0	0	0	0	0	0	0	0	0	33.7186	39.9561	0	0	0
Kang_0021_ST003_A_NODE_137_length_21053_cov_12.599248	0	0	0	0	0	0	0	0	0	0	0	0	0	0	0	0	0	0	0	0	0	0	66.1727	0	0	0	0	0	0	0	0	0	0	0	0	0	0	0	0	0	0	0	0	0	0	0	0	0	0
Kang_0021_ST003_A_NODE_143_length_20486_cov_59.959278	0	0	0	0	0	0	0	0	0	0	0	0	0	11.6489	0	0	0	0	0	0	2.61038	0	58.4582	0	19.5912	0	0	0	0	0	0	158.759	0	0	0	0	0	0	0	0	0	0	0	0	66.0894	327.442	0	0	0
Kang_0021_ST003_A_NODE_150_length_19751_cov_14.311281	0	0	0	0	0	0	0	0	0	0	0	0	0	0	0	0	0	0	0	0	0	0	77.2273	0	0	0	0	0	0	0	0	0	0	0	0	0	0	0	0	0	0	0	0	0	0	0	0	0	0
Kang_0021_ST003_A_NODE_151_length_19690_cov_9.374688	0	0	0	0	0	0	0	0	0	0	0	0	0	8.08798	0	0	0	0	0	0	11.8818	0	22.2461	0	5.51557	0	47.7383	0	0	0	0	32.0821	0	0	0	0	0	0	0	0	0	0	0	0	0	0	0	0	0
Kang_0021_ST003_A_NODE_162_length_18828_cov_30.416822	0	0	0	0	0	0	0	0	0	0	0	0	0	0	0	0	0	0	0	0	0	0	77.1929	0	0	0	0	0	0	0	0	0	2.75501	0	0	0	0	0	0	0	0	0	0	0	0	0	0	0	0
Kang_0021_ST003_A_NODE_167_length_18522_cov_568.388368	0	0	0	0	0	0	0	0	0	0	0	0	0	0	0	0	0	0	0	0	3.77951	0	955.133	0	23.2614	0	0	0	0	0	0	0	0	0	0	0	0	0	0	0	0	0	0	0	0	0	0	0	0
Kang_0021_ST003_A_NODE_16_length_47300_cov_39.754937	0	0	0	0	0	0	0	0	0	0	0	0	0	0	0	0	0	222.542	0	0	0	0	62.8303	0	0	0	0	0	29.171	0	0	0	0	0	0	0	0	0	0	0	0	0	0	269.838	0	0	0	239.732	0
Kang_0021_ST003_A_NODE_181_length_17301_cov_39.294503	0	0	0	0	0	0	0	0	0	0	0	0	0	0	0	0	0	0	0	0	0	0	59.3385	0	0	0	0	0	0	0	0	0	0	0	0	0	0	0	0	0	0	0	0	0	0	0	0	0	0
Kang_0021_ST003_A_NODE_193_length_16562_cov_27.494154	0	0	0	0	0	0	0	0	0	0	0	0	0	0	0	0	0	104.097	0	0	0	0	41.5527	0	0	0	0	0	17.168	0	0	0	0	0	0	0	0	0	0	0	0	0	0	0	0	0	0	0	0
Kang_0021_ST003_A_NODE_197_length_16276_cov_11.088651	0	0	0	0	0	0	0	0	0	0	0	0	0	0	0	0	0	0	0	0	0	0	44.2031	0	0	0	0	0	0	0	0	0	0	0	0	0	0	0	0	0	0	0	0	0	33.8448	0	0	0	0
Kang_0021_ST003_A_NODE_19_length_46606_cov_23.404309	0	0	0	0	0	0	0	0	0	0	0	0	6.03357	4.70489	0	0	0	8.82539	0	0	3.88453	0	22.3424	0	0	0	288.36	0	8.17986	0	0	0	0	0	0	0	0	0	0	0	0	0	0	0	0	0	0	0	0
Kang_0021_ST003_A_NODE_200_length_16232_cov_8.837671	0	0	0	0	0	0	0	0	0	0	0	0	0	0	0	0	0	0	0	0	0	0	47.7827	0	0	0	0	0	0	0	0	0	0	0	0	0	0	0	0	0	0	0	0	0	0	0	0	0	0
Kang_0021_ST003_A_NODE_202_length_16097_cov_22.508353	0	39.2877	0	0	0	0	0	0	0	0	0	0	0	0	0	0	0	0	0	0	5.91613	0	79.413	0	0	0	272.854	0	0	0	0	529.538	0	0	0	0	0	0	0	0	0	0	0	0	398.637	67.293	0	0	0
Kang_0021_ST003_A_NODE_212_length_15793_cov_17.376096	0	0	0	0	0	0	0	0	0	0	0	0	0	0	0	0	0	0	0	0	0	0	45.5135	0	15.3904	0	78.9732	0	15.5945	0	11.3923	0	0	0	0	0	0	0	0	0	0	0	0	0	0	0	0	0	0
Kang_0021_ST003_A_NODE_213_length_15722_cov_21.356992	0	0	0	0	0	0	0	0	0	0	0	0	0	0	0	0	0	0	0	0	15.0016	0	25.1876	0	0	0	538.215	0	6.87324	0	550.596	0	0	0	0	0	0	0	0	0	0	0	0	0	0	0	0	0	0
Kang_0021_ST003_A_NODE_223_length_15393_cov_9.298996	0	0	0	0	0	386.088	0	0	0	0	0	0	0	24.1206	0	0	0	0	0	0	14.4177	0	8.2461	0	16.3531	0	7.40338	0	0	0	0	0	0	0	0	0	0	0	0	0	0	0	0	0	0	0	0	0	0
Kang_0021_ST003_A_NODE_227_length_15221_cov_43.639654	0	0	0	0	0	0	0	0	0	0	0	0	0	0	0	0	0	0	0	0	0	0	118.012	0	0	0	0	0	0	0	0	0	0	0	0	0	0	0	0	0	0	0	0	0	0	0	0	0	0
Kang_0021_ST003_A_NODE_22_length_44848_cov_91.431116	0	155.973	0	156.578	0	0	0	0	108.365	229.714	0	0	23.3413	132.816	0	0	0	0	0	0	0	0	41.8205	0	0	0	165.017	0	21.4563	0	0	79.6988	0	0	0	0	0	0	0	0	0	0	0	0	24.5378	9.29383	0	0	12.9064
Kang_0021_ST003_A_NODE_23_length_44815_cov_65.444236	0	0	0	37.4211	0	0	0	0	0	20.1031	0	0	0	0	0	0	0	0	0	0	0	0	58.9271	0	0	0	7.04898	0	4.76054	0	0	209.551	0	0	0	0	0	0	0	0	0	0	0	0	204.046	13.0507	0	0	119.147
Kang_0021_ST003_A_NODE_240_length_14818_cov_18.392806	0	0	0	0	0	0	0	0	0	79.93	0	0	13.8198	28.4489	0	0	0	27.8148	0	0	29.0108	0	7.87379	0	13.4741	0	288.826	0	31.0438	0	38.9145	36.5202	0	0	0	0	0	0	0	0	0	0	0	0	16.6719	0	0	0	126.218
Kang_0021_ST003_A_NODE_246_length_14553_cov_28.250931	0	0	0	0	0	0	0	0	0	0	0	0	0	0	0	0	0	0	0	0	4.87549	0	63.9287	0	0	0	210.77	27.3858	0	0	0	402.196	0	0	0	0	0	0	0	0	0	0	65.2918	0	225.639	55.9104	0	0	0
Kang_0021_ST003_A_NODE_24_length_44717_cov_55.196879	0	0	0	0	0	0	0	0	0	0	0	0	0	0	0	0	0	0	0	0	0	0	300.75	0	0	0	0	0	0	0	0	0	0	0	0	0	0	0	0	0	0	0	0	0	0	0	0	0	0
Kang_0021_ST003_A_NODE_273_length_13809_cov_14.504871	0	0	0	0	0	0	0	0	0	0	0	0	0	0	0	0	0	0	0	0	0	0	46.3442	0	17.6188	0	50.9559	0	11.797	0	13.4354	0	0	0	0	0	0	0	0	0	0	0	0	0	0	0	0	0	0
Kang_0021_ST003_A_NODE_281_length_13626_cov_9.062855	0	0	0	0	0	0	0	0	0	233.984	0	0	0	7.92402	0	0	0	0	0	0	7.28656	0	5.07501	0	0	0	62.0844	0	69.755	0	0	0	0	0	0	0	0	0	0	0	0	0	0	0	0	0	0	0	0
Kang_0021_ST003_A_NODE_283_length_13586_cov_206.564482	0	0	0	0	0	0	0	0	0	0	0	0	0	0	0	0	0	14.3678	0	0	0	0	397.632	0	0	0	0	0	12.035	0	0	0	0	0	0	0	0	0	0	0	0	0	0	0	0	0	0	0	0
Kang_0021_ST003_A_NODE_28_length_43695_cov_17.453506	0	0	0	0	0	0	0	0	0	0	0	0	5.77192	5.00167	0	0	0	0	0	0	0	0	12.6552	0	31.0469	0	146.043	0	0	0	2.39308	24.8971	3.53985	0	0	0	0	0	0	0	0	0	0	0	6.48482	0	0	0	0
Kang_0021_ST003_A_NODE_296_length_13224_cov_429.669679	0	0	0	0	0	0	0	0	0	0	0	0	0	0	0	0	0	0	0	0	8.9943	0	1519.55	0	31.2082	0	0	0	0	0	0	0	0	0	0	0	0	0	0	0	0	0	0	0	0	0	0	0	0
Kang_0021_ST003_A_NODE_298_length_13141_cov_10.766774	0	0	0	0	0	0	0	0	0	0	0	0	0	0	0	0	0	0	0	0	0	0	23.6604	0	0	0	0	0	996.694	0	952.363	57.6402	0	0	0	0	0	0	0	0	0	0	0	0	0	0	0	0	0
Kang_0021_ST003_A_NODE_30_length_41922_cov_133.381398	0	0	0	0	0	0	0	0	0	0	0	0	0	0	0	0	0	0	0	0	0	0	266.361	0	0	0	61.2313	0	0	0	0	68.1903	0	0	0	0	0	0	0	0	0	0	0	0	0	101.739	0	0	0
Kang_0021_ST003_A_NODE_31_length_41494_cov_274.883057	0	0	0	0	0	0	0	0	0	0	0	0	0	8.36815	2.25559	0	0	5.61764	0	0	38.2784	0	248.882	0	0	0	336.683	0	0	0	39.5903	12.4106	0	0	0	0	0	0	0	0	0	0	0	0	0	36.0704	0	0	0
Kang_0021_ST003_A_NODE_337_length_12216_cov_158.577666	0	0	0	0	0	0	0	0	0	0	0	0	0	0	0	0	0	11.3558	0	0	0	0	328.09	0	0	0	0	0	14.0653	0	0	0	0	0	0	0	0	0	0	0	0	0	0	0	0	0	0	0	0
Kang_0021_ST003_A_NODE_368_length_11560_cov_20.251890	0	0	0	0	0	0	0	0	0	0	0	0	0	0	0	0	0	188.773	0	0	0	0	57.7794	0	0	0	0	0	23.1038	0	0	0	0	0	0	0	0	0	0	0	0	0	0	0	0	0	0	0	0
Kang_0021_ST003_A_NODE_36_length_40502_cov_17.230697	0	0	0	0	0	0	0	0	0	0	0	0	0	0	0	0	0	10.5745	0	0	6.61518	0	82.5943	0	19.3317	0	27.5974	0	0	0	0	0	0	0	0	0	68.8817	0	309.084	0	0	0	0	0	0	0	0	0	0
Kang_0021_ST003_A_NODE_374_length_11355_cov_24.490000	0	0	0	0	0	0	0	0	0	0	0	0	0	0	0	0	0	0	0	0	0	0	66.0995	0	0	0	128.121	0	33.9291	0	0	0	0	0	0	0	0	0	0	0	0	0	0	0	0	0	0	0	0
Kang_0021_ST003_A_NODE_375_length_11331_cov_21.166460	0	0	0	0	0	0	0	0	0	0	0	0	0	0	0	0	0	0	0	0	0	0	40.6287	0	39.7115	0	0	0	0	0	0	0	0	0	0	0	0	0	0	0	0	0	0	0	0	0	0	0	0
Kang_0021_ST003_A_NODE_377_length_11276_cov_60.317975	0	0	0	0	0	0	0	0	0	0	0	0	0	0	0	0	0	0	0	0	0	0	326.487	0	0	0	0	0	0	0	0	0	0	0	0	0	0	0	0	0	0	0	0	0	0	0	0	0	0
Kang_0021_ST003_A_NODE_37_length_40325_cov_91.858729	0	0	0	0	0	0	0	0	0	0	0	0	0	0	0	0	0	0	0	0	0	0	464.398	0	0	0	0	0	0	0	0	0	0	0	0	0	0	0	0	0	0	0	0	0	0	0	0	0	0
Kang_0021_ST003_A_NODE_381_length_11231_cov_10.339388	0	0	0	0	0	0	0	0	0	0	0	0	0	0	0	0	0	0	0	0	0	0	11.3343	0	0	0	0	0	0	0	0	0	0	0	0	0	0	0	0	0	0	0	0	0	0	0	0	0	0
Kang_0021_ST003_A_NODE_386_length_11124_cov_11.793477	0	0	0	0	0	0	0	0	0	0	0	0	0	0	0	0	0	0	0	0	0	0	17.7709	0	0	0	0	0	0	0	0	0	0	0	0	0	0	0	0	0	0	0	0	0	0	0	0	0	0
Kang_0021_ST003_A_NODE_3_length_123539_cov_1078.716992	0	0	0	0	0	0	0	0	0	0	0	0	0	0	1.9153	0	0	80.4148	0	0	18.0426	0	1153.8	0	0	0	1.94829	0	697.667	0	0	0	0	0	8.31144	0	0	0	1.84331	0	0	1.27041	0	0	0	3.89384	0	0	0
Kang_0021_ST003_A_NODE_410_length_10786_cov_17.381605	0	0	0	0	0	0	0	0	0	0	0	0	0	20.7102	0	0	0	0	0	0	0	0	63.5653	0	33.2095	0	127.75	0	0	0	0	0	0	0	0	0	0	0	0	0	0	0	19.4642	0	0	0	0	0	0
Kang_0021_ST003_A_NODE_41_length_38966_cov_30.864357	0	0	0	0	0	0	0	0	0	0	0	0	0	0	0	0	0	4.02635	0	0	0	0	89.8265	0	0	0	0	0	22.941	0	0	0	0	0	0	0	0	0	0	0	0	0	0	0	0	0	0	0	0
Kang_0021_ST003_A_NODE_448_length_10266_cov_24.802174	0	0	0	0	0	0	0	0	0	0	0	0	0	0	0	0	0	0	0	0	0	0	130.705	0	0	0	0	0	0	0	0	0	0	0	0	0	0	0	0	0	0	0	0	0	0	0	0	0	0
Kang_0021_ST003_A_NODE_44_length_37726_cov_379.640254	0	0	0	0	0	0	0	0	0	0	0	0	0	0	0	0	0	0	0	0	0	0	2215.91	0	0	0	0	0	0	0	0	0	0	0	0	0	0	0	0	0	0	0	0	0	0	0	0	0	0
Kang_0021_ST003_A_NODE_455_length_10168_cov_16.080589	0	0	0	0	0	0	0	0	0	0	0	0	0	0	0	0	0	6.26758	0	0	0	0	29.1283	0	0	0	85.144	0	0	0	0	0	0	0	0	0	0	0	0	0	0	0	0	0	0	0	0	0	0
Kang_0021_ST003_A_NODE_457_length_10155_cov_17.264455	0	0	0	0	0	0	0	0	0	0	0	0	0	0	0	0	0	0	0	0	9.6554	0	19.3894	0	0	0	376.223	0	0	0	340.406	0	0	0	0	0	0	0	0	0	0	0	0	0	0	0	0	0	0
Kang_0021_ST003_A_NODE_45_length_37692_cov_84.006031	0	0	0	0	0	0	0	0	0	0	0	0	0	0	0	0	0	33.4555	0	0	0	0	163.761	0	0	0	0	0	17.9959	0	0	0	0	0	0	0	0	0	0	0	0	0	0	0	0	0	0	0	0
Kang_0021_ST003_A_NODE_46_length_37377_cov_28.944537	0	0	0	0	0	11.9363	0	0	0	0	0	0	0	0	2.67943	0	0	0	45.2753	0	0	8.49943	22.4931	0	78.7608	0	17.0105	0	4.34297	97.8703	54.2904	0	0	0	0	0	0	0	0	0	0	0	0	0	0	0	0	0	0
Kang_0021_ST003_A_NODE_473_length_9969_cov_10.308453	0	0	0	0	0	0	0	0	0	53.4759	0	0	0	105.696	0	0	0	0	0	0	0	0	9.51118	0	0	0	21.1601	0	0	0	137.007	35.149	0	0	0	0	0	0	0	0	0	0	0	0	0	0	0	0	0
Kang_0021_ST003_A_NODE_490_length_9692_cov_10.047318	0	0	0	0	0	0	0	0	0	0	0	0	95.5297	165.939	0	0	0	0	0	0	0	0	18.5284	0	0	0	0	0	0	0	64.4463	0	0	0	0	0	0	0	0	0	0	0	0	0	0	0	0	0	0
Kang_0021_ST003_A_NODE_49_length_36838_cov_15.164913	0	0	0	0	0	0	0	0	0	0	0	0	0	0	0	0	0	6.52624	0	0	9.1506	0	45.7142	0	0	0	0	0	5.17818	0	0	0	0	0	0	0	0	0	0	0	0	0	0	0	0	0	0	0	0
[truncated: 27,289 more rows]

## Sheet: TableS3
Table S3. Codon Bias results in Staphylococcus aureus ECT-R2
Gene	Annotations	Starts	Ends	Strand	Outlier
Staphylococcus_aureus_ECT-R2_1	chromosomal_replication_initiator_protein_DnaA	517	1878	1	No
Staphylococcus_aureus_ECT-R2_2	DNA_polymerase_III_subunit_beta	2156	3289	1	No
Staphylococcus_aureus_ECT-R2_3	S4_domain-containing_protein_YaaA	3670	3915	1	No
Staphylococcus_aureus_ECT-R2_4	DNA_replication/repair_protein_RecF	3912	5024	1	No
Staphylococcus_aureus_ECT-R2_5	DNA_topoisomerase_(ATP-hydrolyzing)_subunit_B	5034	6968	1	No
Staphylococcus_aureus_ECT-R2_6	DNA_gyrase_subunit_A	7005	9674	1	No
Staphylococcus_aureus_ECT-R2_7	NAD(P)H-hydrate_dehydratase	9762	10574	-1	No
Staphylococcus_aureus_ECT-R2_8	histidine_ammonia-lyase	10900	12414	1	No
Staphylococcus_aureus_ECT-R2_9	serine--tRNA_ligase	12793	14079	1	No
Staphylococcus_aureus_ECT-R2_10	AzlC_family_ABC_transporter_permease	14730	15425	1	No
Staphylococcus_aureus_ECT-R2_11	AzlD_domain-containing_protein	15422	15751	1	No
Staphylococcus_aureus_ECT-R2_12	alpha/beta_fold_hydrolase	16114	17082	1	No
Staphylococcus_aureus_ECT-R2_13	YybS_family_protein	17375	18313	1	No
Staphylococcus_aureus_ECT-R2_14	cyclic-di-AMP_phosphodiesterase_GdpP	18328	20295	1	No
Staphylococcus_aureus_ECT-R2_15	50S_ribosomal_protein_L9	20292	20738	1	No
Staphylococcus_aureus_ECT-R2_16	replicative_DNA_helicase	20770	22170	1	No
Staphylococcus_aureus_ECT-R2_17	adenylosuccinate_synthase	22448	23731	1	No
Staphylococcus_aureus_ECT-R2_18	response_regulator_transcription_factor	24934	25635	1	No
Staphylococcus_aureus_ECT-R2_19	cell_wall_metabolism_sensor_histidine_kinase_WalK	25648	27474	1	No
Staphylococcus_aureus_ECT-R2_20	hypothetical_protein	27467	28801	1	No
Staphylococcus_aureus_ECT-R2_21	hypothetical_protein	28802	29590	1	No
Staphylococcus_aureus_ECT-R2_22	MBL_fold_metallo-hydrolase	29979	30779	1	No
Staphylococcus_aureus_ECT-R2_23	LPXTG-anchored_adenosine_synthase_AdsA	31006	33324	1	No
Staphylococcus_aureus_ECT-R2_24	23S_rRNA_(pseudouridine(1915)-N(3))-methyltransferase_RlmH	33692	34171	1	No
Staphylococcus_aureus_ECT-R2_25	DUF3578_domain-containing_protein	34493	35749	1	No
Staphylococcus_aureus_ECT-R2_26	hypothetical_protein	36164	36403	1	No
Staphylococcus_aureus_ECT-R2_27	IS6-like_element_IS257_family_transposase	36435	37109	-1	No
Staphylococcus_aureus_ECT-R2_28	protein_rep	37200	37397	-1	No
Staphylococcus_aureus_ECT-R2_29	protein_rep	37410	38183	-1	No
Staphylococcus_aureus_ECT-R2_30	plasmid_recombination_protein	38428	39690	-1	No
Staphylococcus_aureus_ECT-R2_31	bleomycin_binding_protein	40197	40601	-1	No
Staphylococcus_aureus_ECT-R2_32	aminoglycoside_O-nucleotidyltransferase_ANT(4')-Ia	40818	41588	-1	No
Staphylococcus_aureus_ECT-R2_33	IS6-like_element_IS257_family_transposase	41781	42455	-1	No
Staphylococcus_aureus_ECT-R2_34	DUF927_domain-containing_protein	42512	42784	-1	No
Staphylococcus_aureus_ECT-R2_35	hypothetical_protein	43903	44529	-1	No
Staphylococcus_aureus_ECT-R2_36	protein_kinase	44644	46152	1	No
Staphylococcus_aureus_ECT-R2_37	hypothetical_protein	46402	46536	-1	No
Staphylococcus_aureus_ECT-R2_38	hypothetical_protein	46500	46592	1	No
Staphylococcus_aureus_ECT-R2_39	TIGR04141_family_sporadically_distributed_protein	46739	48484	1	No
Staphylococcus_aureus_ECT-R2_40	tRNA-dihydrouridine_synthase	48582	49003	-1	No
Staphylococcus_aureus_ECT-R2_41	hypothetical_protein	49242	49330	-1	Yes
Staphylococcus_aureus_ECT-R2_42	sulfite_exporter_TauE/SafE_family_protein	49428	50183	-1	No
Staphylococcus_aureus_ECT-R2_43	persulfide-sensing_transcriptional_repressor_CstR	50183	50443	-1	No
Staphylococcus_aureus_ECT-R2_44	persulfide_response_sulfurtransferase_CstA	50580	51644	1	No
Staphylococcus_aureus_ECT-R2_45	persulfide_dioxygenase-sulfurtransferase_CstB	51675	53009	1	No
Staphylococcus_aureus_ECT-R2_46	type_II_sulfide:quinone_oxidoreductase_Sqr	53028	54221	1	No
Staphylococcus_aureus_ECT-R2_47	universal_stress_protein	54488	54589	-1	Yes
Staphylococcus_aureus_ECT-R2_48	tRNA-dihydrouridine_synthase	54887	55819	-1	No
Staphylococcus_aureus_ECT-R2_49	hypothetical_protein	56182	56385	1	No
Staphylococcus_aureus_ECT-R2_50	TfoX/Sxy_family_protein	56434	56730	1	No
Staphylococcus_aureus_ECT-R2_51	hypothetical_protein	56938	57540	1	No
Staphylococcus_aureus_ECT-R2_52	ATPase	57807	60959	1	No
Staphylococcus_aureus_ECT-R2_53	hypothetical_protein	61016	61498	1	No
Staphylococcus_aureus_ECT-R2_54	phosphatidylinositol-specific_phospholipase_C	61705	62691	1	No
Staphylococcus_aureus_ECT-R2_55	tandem-type_lipoprotein	62912	63682	1	No
Staphylococcus_aureus_ECT-R2_56	tandem-type_lipoprotein	63734	64504	1	No
Staphylococcus_aureus_ECT-R2_57	tandem-type_lipoprotein	64569	65339	1	No
Staphylococcus_aureus_ECT-R2_58	tandem-type_lipoprotein	65404	66174	1	No
Staphylococcus_aureus_ECT-R2_59	tandem-type_lipoprotein	66241	67008	1	No
Staphylococcus_aureus_ECT-R2_60	helix-turn-helix_domain-containing_protein	67144	69342	1	No
Staphylococcus_aureus_ECT-R2_61	amidohydrolase	69493	70671	1	No
Staphylococcus_aureus_ECT-R2_62	MFS_transporter	70673	72061	1	No
Staphylococcus_aureus_ECT-R2_63	Na/Pi_cotransporter_family_protein	72545	74206	-1	No
Staphylococcus_aureus_ECT-R2_64	oleate_hydratase	74531	76306	-1	No
Staphylococcus_aureus_ECT-R2_65	DMT_family_transporter	76480	77352	-1	No
Staphylococcus_aureus_ECT-R2_66	PLP-dependent_aminotransferase_family_protein	77465	78862	1	No
Staphylococcus_aureus_ECT-R2_67	DUF1648_domain-containing_protein	79052	79525	1	No
Staphylococcus_aureus_ECT-R2_68	L-lactate_permease	79787	81379	1	No
Staphylococcus_aureus_ECT-R2_69	staphylococcal_protein_A	81708	83234	-1	No
Staphylococcus_aureus_ECT-R2_70	HTH-type_transcriptional_regulator_SarS	83655	84407	-1	No
Staphylococcus_aureus_ECT-R2_71	staphyloferrin_B_ABC_transporter_permease_subunit_SirC	84776	85774	-1	No
Staphylococcus_aureus_ECT-R2_72	staphyloferrin_B_ABC_transporter_permease_subunit_SirB	85771	86766	-1	No
Staphylococcus_aureus_ECT-R2_73	staphyloferrin_B_ABC_transporter_substrate-binding_protein_SirA	86782	87774	-1	No
Staphylococcus_aureus_ECT-R2_74	2,3-diaminopropionate_biosynthesis_protein_SbnA	88005	88985	1	No
Staphylococcus_aureus_ECT-R2_75	N-[(2S)-2-amino-2-carboxyethyl]-L-glutamate_dehydrogenase_SbnB	88982	89992	1	No
Staphylococcus_aureus_ECT-R2_76	staphyloferrin_B_biosynthesis_protein_SbnC	90013	91767	1	No
Staphylococcus_aureus_ECT-R2_77	staphyloferrin_B_export_MFS_transporter	91760	93016	1	No
Staphylococcus_aureus_ECT-R2_78	L-2,3-diaminopropanoate--citrate_ligase_SbnE	93006	94742	1	No
Staphylococcus_aureus_ECT-R2_79	3-(L-alanin-3-ylcarbamoyl)-2-[(2-aminoethylcarbamoyl)methyl]-2-hydroxypropanoate_synthase_SbnF	94651	96501	1	No
Staphylococcus_aureus_ECT-R2_80	staphyloferrin_B_biosynthesis_citrate_synthase_SbnG	96476	97252	1	No
Staphylococcus_aureus_ECT-R2_81	staphyloferrin_B_biosynthesis_decarboxylase_SbnH	97252	98454	1	No
Staphylococcus_aureus_ECT-R2_82	bifunctional_transcriptional_regulator/O-phospho-L-serine_synthase_SbnI	98458	99222	1	No
Staphylococcus_aureus_ECT-R2_83	MFS_transporter	99418	100044	1	No
Staphylococcus_aureus_ECT-R2_84	(S)-acetoin_forming_diacetyl_reductase	100256	101032	1	No
Staphylococcus_aureus_ECT-R2_85	hypothetical_protein	101176	101298	1	Yes
Staphylococcus_aureus_ECT-R2_86	NAD-dependent_epimerase/dehydratase_family_protein	101368	102348	1	No
Staphylococcus_aureus_ECT-R2_87	sugar_transferase	102311	103003	1	No
Staphylococcus_aureus_ECT-R2_88	glycosyltransferase_family_4_protein	103213	104379	1	No
Staphylococcus_aureus_ECT-R2_89	O-antigen_ligase_family_protein	104360	105598	1	No
Staphylococcus_aureus_ECT-R2_90	lipopolysaccharide_biosynthesis_protein	105588	107018	1	No
Staphylococcus_aureus_ECT-R2_91	superoxide_dismutase	107286	107885	1	No
Staphylococcus_aureus_ECT-R2_92	cell-wall-anchored_protein_SasD	108252	108977	1	No
Staphylococcus_aureus_ECT-R2_93	GntR_family_transcriptional_regulator	109168	109923	-1	No
Staphylococcus_aureus_ECT-R2_94	purine-nucleoside_phosphorylase	110159	110866	1	No
Staphylococcus_aureus_ECT-R2_95	tetracycline_efflux_MFS_transporter_Tet(38)	110873	112225	1	No
Staphylococcus_aureus_ECT-R2_96	deoxyribose-phosphate_aldolase	112306	112968	1	No
Staphylococcus_aureus_ECT-R2_97	phosphopentomutase	112996	114174	1	No
Staphylococcus_aureus_ECT-R2_98	phosphonate_ABC_transporter,_permease_protein_PhnE	114304	115119	-1	No
Staphylococcus_aureus_ECT-R2_99	phosphonate_ABC_transporter,_permease_protein_PhnE	115116	115916	-1	No
Staphylococcus_aureus_ECT-R2_100	phosphonate_ABC_transporter_ATP-binding_protein	115918	116691	-1	No
Staphylococcus_aureus_ECT-R2_101	phosphate/phosphite/phosphonate_ABC_transporter_substrate-binding_protein	116886	117842	-1	No
Staphylococcus_aureus_ECT-R2_102	hypothetical_protein	118071	119615	1	No
Staphylococcus_aureus_ECT-R2_103	bifunctional_metallophosphatase/5'-nucleotidase	119666	121202	1	No
Staphylococcus_aureus_ECT-R2_104	hypothetical_protein	121359	122126	1	No
Staphylococcus_aureus_ECT-R2_105	ImmA/IrrE_family_metallo-endopeptidase	122132	123307	1	No
Staphylococcus_aureus_ECT-R2_106	bifunctional_acetaldehyde-CoA/alcohol_dehydrogenase	123692	126301	1	No
Staphylococcus_aureus_ECT-R2_107	capsular_polysaccharide_type_5/8_biosynthesis_protein_CapA	126644	127312	1	No
Staphylococcus_aureus_ECT-R2_108	tyrosine-protein_kinase	127328	128014	1	No
Staphylococcus_aureus_ECT-R2_109	tyrosine-protein_phosphatase	128017	128781	1	No
Staphylococcus_aureus_ECT-R2_110	polysaccharide_biosynthesis_protein	128801	130624	1	No
Staphylococcus_aureus_ECT-R2_111	polysaccharide_biosynthesis_protein	130614	131642	1	No
Staphylococcus_aureus_ECT-R2_112	capsular_polysaccharide_biosynthesis_protein_CapF	131655	132764	1	No
Staphylococcus_aureus_ECT-R2_113	UDP-N-acetylglucosamine_2-epimerase_(non-hydrolyzing)	132768	133892	1	No
Staphylococcus_aureus_ECT-R2_114	O-acetyltransferase	133895	134521	1	No
Staphylococcus_aureus_ECT-R2_115	glycosyltransferase	134526	135635	1	No
Staphylococcus_aureus_ECT-R2_116	O-antigen_ligase_family_protein	135649	136815	1	No
Staphylococcus_aureus_ECT-R2_117	capsular_polysaccharide_biosynthesis_protein	136808	138013	1	No
Staphylococcus_aureus_ECT-R2_118	glycosyltransferase_family_4_protein	138014	139219	1	No
Staphylococcus_aureus_ECT-R2_119	sugar_transferase	139230	139787	1	No
Staphylococcus_aureus_ECT-R2_120	capsular_polysaccharide_type_5/8_biosynthesis_epimerase_CapN	139787	140674	1	No
Staphylococcus_aureus_ECT-R2_121	nucleotide_sugar_dehydrogenase	140728	141990	1	No
Staphylococcus_aureus_ECT-R2_122	UDP-N-acetylglucosamine_2-epimerase_(non-hydrolyzing)	142067	142417	1	No
Staphylococcus_aureus_ECT-R2_123	tyrosine-type_recombinase/integrase	142551	143636	1	No
Staphylococcus_aureus_ECT-R2_124	tyrosine-type_recombinase/integrase	143633	145525	1	No
Staphylococcus_aureus_ECT-R2_125	transposase	145532	145909	1	No
Staphylococcus_aureus_ECT-R2_126	aminoglycoside_nucleotidyltransferase_ANT(9)-Ia	146060	146842	1	No
Staphylococcus_aureus_ECT-R2_127	23S_rRNA_(adenine(2058)-N(6))-methyltransferase_Erm(A)	146968	147699	-1	No
Staphylococcus_aureus_ECT-R2_128	ErmCL_family_antibiotic_resistance_leader_peptide	147807	147894	-1	Yes
Staphylococcus_aureus_ECT-R2_129	methyltransferase_domain-containing_protein	148258	148920	1	No
Staphylococcus_aureus_ECT-R2_130	UDP-N-acetylglucosamine_2-epimerase_(non-hydrolyzing)	149152	149949	1	No
Staphylococcus_aureus_ECT-R2_131	staphylobilin-forming_heme_oxygenase_IsdI	150014	150340	-1	No
Staphylococcus_aureus_ECT-R2_132	YbaN_family_protein	150347	150730	-1	No
Staphylococcus_aureus_ECT-R2_133	aldehyde_dehydrogenase_family_protein	151157	152644	1	No
Staphylococcus_aureus_ECT-R2_134	cation_transporter	153291	154250	1	No
Staphylococcus_aureus_ECT-R2_135	hypothetical_protein	154486	154689	-1	No
Staphylococcus_aureus_ECT-R2_136	DUF4242_domain-containing_protein	154867	155379	1	No
Staphylococcus_aureus_ECT-R2_137	ABC_transporter_ATP-binding_protein	155721	156461	1	No
Staphylococcus_aureus_ECT-R2_138	ABC_transporter_substrate-binding_protein	156475	157446	1	No
Staphylococcus_aureus_ECT-R2_139	ABC_transporter_permease	157443	158204	1	No
Staphylococcus_aureus_ECT-R2_140	acyl-CoA/acyl-ACP_dehydrogenase	158217	159248	1	No
Staphylococcus_aureus_ECT-R2_141	DUF2294_domain-containing_protein	159465	159824	1	No
Staphylococcus_aureus_ECT-R2_142	NAD-dependent_formate_dehydrogenase	159998	161023	1	No
Staphylococcus_aureus_ECT-R2_143	MFS_transporter	161409	162659	1	No
Staphylococcus_aureus_ECT-R2_144	non-ribosomal_peptide_synthetase	163106	170281	1	No
Staphylococcus_aureus_ECT-R2_145	4'-phosphopantetheinyl_transferase_superfamily_protein	170294	170938	1	No
Staphylococcus_aureus_ECT-R2_146	YagU_family_protein	171266	171745	-1	No
Staphylococcus_aureus_ECT-R2_147	acetylglutamate_kinase	172015	172779	-1	No
Staphylococcus_aureus_ECT-R2_148	bifunctional_glutamate_N-acetyltransferase/amino-acid_acetyltransferase_ArgJ	172795	174036	-1	No
Staphylococcus_aureus_ECT-R2_149	N-acetyl-gamma-glutamyl-phosphate_reductase	174048	175079	-1	No
Staphylococcus_aureus_ECT-R2_150	ornithine--oxo-acid_transaminase	175118	176302	-1	No
Staphylococcus_aureus_ECT-R2_151	branched-chain_amino_acid_transport_system_II_carrier_protein	176561	177910	-1	No
Staphylococcus_aureus_ECT-R2_152	isochorismatase_family_protein	178189	178746	-1	No
Staphylococcus_aureus_ECT-R2_153	alpha-keto_acid_decarboxylase_family_protein	178813	180453	-1	No
Staphylococcus_aureus_ECT-R2_154	hypothetical_protein	180646	180747	1	Yes
Staphylococcus_aureus_ECT-R2_155	PTS_transporter_subunit_EIIC	180726	182771	-1	No
Staphylococcus_aureus_ECT-R2_156	DUF871_domain-containing_protein	183371	184411	1	No
Staphylococcus_aureus_ECT-R2_157	N-acetylmuramic_acid_6-phosphate_etherase	184411	185307	1	No
Staphylococcus_aureus_ECT-R2_158	PTS_transporter_subunit_EIIC	185319	186773	1	No
Staphylococcus_aureus_ECT-R2_159	MurR/RpiR_family_transcriptional_regulator	186776	187651	1	No
Staphylococcus_aureus_ECT-R2_160	hypothetical_protein	187845	188126	-1	No
Staphylococcus_aureus_ECT-R2_161	type_I_restriction_endonuclease_subunit_R	188339	191128	1	No
Staphylococcus_aureus_ECT-R2_162	hypothetical_protein	191275	191874	-1	No
Staphylococcus_aureus_ECT-R2_163	efflux_RND_transporter_periplasmic_adaptor_subunit	192000	193112	1	No
Staphylococcus_aureus_ECT-R2_164	ABC_transporter_ATP-binding_protein	193109	193789	1	No
Staphylococcus_aureus_ECT-R2_165	FtsX-like_permease_family_protein	193786	194964	1	No
Staphylococcus_aureus_ECT-R2_166	putative_cyclic_bacteriocin	195171	195392	1	No
Staphylococcus_aureus_ECT-R2_167	hypothetical_protein	195430	197148	1	No
Staphylococcus_aureus_ECT-R2_168	membrane_protein	197186	197650	1	No
Staphylococcus_aureus_ECT-R2_169	ABC_transporter_ATP-binding_protein	197662	198384	1	No
Staphylococcus_aureus_ECT-R2_170	helix-turn-helix_transcriptional_regulator	198550	198747	1	No
Staphylococcus_aureus_ECT-R2_171	ABC_transporter_ATP-binding_protein	199257	200849	-1	No
Staphylococcus_aureus_ECT-R2_172	ABC_transporter_permease	200806	202284	1	No
Staphylococcus_aureus_ECT-R2_173	ABC_transporter_permease	202290	203453	1	No
Staphylococcus_aureus_ECT-R2_174	peptide_ABC_transporter_substrate-binding_protein	203470	205245	1	No
Staphylococcus_aureus_ECT-R2_175	gamma-glutamyltransferase	205283	207289	1	No
Staphylococcus_aureus_ECT-R2_176	tandem-type_lipoprotein	207602	208375	-1	No
Staphylococcus_aureus_ECT-R2_177	FMN-dependent_NADH-azoreductase	208564	209190	-1	No
Staphylococcus_aureus_ECT-R2_178	M23_family_metallopeptidase	209399	209977	1	No
Staphylococcus_aureus_ECT-R2_179	sn-glycerol-3-phosphate_ABC_transporter_ATP-binding_protein_UgpC	210361	211458	1	No
Staphylococcus_aureus_ECT-R2_180	extracellular_solute-binding_protein	211471	212742	1	No
Staphylococcus_aureus_ECT-R2_181	sugar_ABC_transporter_permease	212745	214013	1	No
Staphylococcus_aureus_ECT-R2_182	sugar_ABC_transporter_permease	214015	214854	1	No
Staphylococcus_aureus_ECT-R2_183	Gfo/Idh/MocA_family_oxidoreductase	214928	216004	1	No
Staphylococcus_aureus_ECT-R2_184	Gfo/Idh/MocA_family_oxidoreductase	216029	217069	1	No
Staphylococcus_aureus_ECT-R2_185	sugar_phosphate_isomerase/epimerase	217123	218091	1	No
Staphylococcus_aureus_ECT-R2_186	isoprenylcysteine_carboxyl_methyltransferase_family_protein	218452	218946	-1	No
Staphylococcus_aureus_ECT-R2_187	hexose-6-phosphate:phosphate_antiporter	219179	220558	1	No
Staphylococcus_aureus_ECT-R2_188	response_regulator_transcription_factor	220917	221675	-1	No
Staphylococcus_aureus_ECT-R2_189	sensor_histidine_kinase	221668	223224	-1	No
Staphylococcus_aureus_ECT-R2_190	extracellular_solute-binding_protein	223221	224189	-1	No
Staphylococcus_aureus_ECT-R2_191	formate_C-acetyltransferase	224777	227026	1	No
Staphylococcus_aureus_ECT-R2_192	pyruvate_formate_lyase-activating_protein	227049	227804	1	No
Staphylococcus_aureus_ECT-R2_193	glycerophosphoryl_diester_phosphodiesterase	228126	229889	1	No
Staphylococcus_aureus_ECT-R2_194	complement_inhibitor_SCIN_family_protein	230053	230397	-1	No
Staphylococcus_aureus_ECT-R2_195	staphylocoagulase	230587	232564	1	No
Staphylococcus_aureus_ECT-R2_196	hypothetical_protein	232746	232853	-1	Yes
Staphylococcus_aureus_ECT-R2_197	thiolase_family_protein	233151	234335	-1	No
Staphylococcus_aureus_ECT-R2_198	3-hydroxyacyl-CoA_dehydrogenase/enoyl-CoA_hydratase_family_protein	234365	236626	-1	No
Staphylococcus_aureus_ECT-R2_199	glutaryl-CoA_dehydrogenase	236812	238023	-1	No
Staphylococcus_aureus_ECT-R2_200	acyl--CoA_ligase	238135	239640	-1	No
Staphylococcus_aureus_ECT-R2_201	acyl_CoA:acetate/3-ketoacid_CoA_transferase	239666	241243	-1	No
Staphylococcus_aureus_ECT-R2_202	PrsW_family_intramembrane_metalloprotease	241684	242826	1	No
Staphylococcus_aureus_ECT-R2_203	ABC_transporter_substrate-binding_protein	243140	244552	-1	No
Staphylococcus_aureus_ECT-R2_204	DUF488_domain-containing_protein	244813	245169	-1	No
Staphylococcus_aureus_ECT-R2_205	hypothetical_protein	245326	245499	-1	Yes
Staphylococcus_aureus_ECT-R2_206	nitric_oxide_dioxygenase	245525	246670	-1	No
Staphylococcus_aureus_ECT-R2_207	hypothetical_protein	246825	246932	1	Yes
Staphylococcus_aureus_ECT-R2_208	L-lactate_dehydrogenase	247243	248196	1	No
Staphylococcus_aureus_ECT-R2_209	PTS_transporter_subunit_EIIC	248516	250045	-1	No
Staphylococcus_aureus_ECT-R2_210	nucleoside_hydrolase	250407	251342	1	No
Staphylococcus_aureus_ECT-R2_211	hypothetical_protein	251452	251549	1	Yes
Staphylococcus_aureus_ECT-R2_212	transcription_antiterminator	251680	253776	1	No
Staphylococcus_aureus_ECT-R2_213	PTS_sugar_transporter_subunit_IIA	253761	254228	1	No
Staphylococcus_aureus_ECT-R2_214	PTS_sugar_transporter_subunit_IIB	254251	254529	1	No
Staphylococcus_aureus_ECT-R2_215	PTS_galactitol_transporter_subunit_IIC	254756	256015	1	No
Staphylococcus_aureus_ECT-R2_216	zinc-binding_dehydrogenase	256033	257088	1	No
Staphylococcus_aureus_ECT-R2_217	hypothetical_protein	257090	257236	1	No
Staphylococcus_aureus_ECT-R2_218	galactitol-1-phosphate_5-dehydrogenase	257260	258303	1	No
Staphylococcus_aureus_ECT-R2_219	2-C-methyl-D-erythritol_4-phosphate_cytidylyltransferase	258831	259547	1	No
Staphylococcus_aureus_ECT-R2_220	alcohol_dehydrogenase_catalytic_domain-containing_protein	259540	260565	1	No
Staphylococcus_aureus_ECT-R2_221	CDP-glycerol_glycerophosphotransferase_family_protein	260587	262281	1	No
Staphylococcus_aureus_ECT-R2_222	CDP-glycerol_glycerophosphotransferase_family_protein	262709	263878	1	No
Staphylococcus_aureus_ECT-R2_223	D-ribitol-5-phosphate_cytidylyltransferase	264154	264870	1	No
Staphylococcus_aureus_ECT-R2_224	alcohol_dehydrogenase_catalytic_domain-containing_protein	264863	265888	1	No
Staphylococcus_aureus_ECT-R2_225	CDP-glycerol_glycerophosphotransferase_family_protein	265910	267598	1	No
Staphylococcus_aureus_ECT-R2_226	glycosyltransferase_family_2_protein	267631	269352	1	No
Staphylococcus_aureus_ECT-R2_227	iron-sulfur_cluster_repair_di-iron_protein_ScdA	269496	270170	1	No
Staphylococcus_aureus_ECT-R2_228	sensor_histidine_kinase	270430	272169	1	No
Staphylococcus_aureus_ECT-R2_229	DNA-binding_response_regulator	272172	272912	1	No
Staphylococcus_aureus_ECT-R2_230	antiholin-like_murein_hydrolase_modulator_LrgA	273025	273468	1	No
Staphylococcus_aureus_ECT-R2_231	antiholin-like_protein_LrgB	273461	274162	1	No
Staphylococcus_aureus_ECT-R2_232	GntR_family_transcriptional_regulator	274270	274974	-1	No
Staphylococcus_aureus_ECT-R2_233	hypothetical_protein	275123	275914	1	No
Staphylococcus_aureus_ECT-R2_234	6-phospho-beta-glucosidase	275930	277366	1	No
Staphylococcus_aureus_ECT-R2_235	class_I_SAM-dependent_methyltransferase	277743	278504	-1	No
Staphylococcus_aureus_ECT-R2_236	hypothetical_protein	278523	278657	1	No
Staphylococcus_aureus_ECT-R2_237	ribokinase	278755	279669	-1	No
Staphylococcus_aureus_ECT-R2_238	D-ribose_pyranase	279697	280101	-1	No
Staphylococcus_aureus_ECT-R2_239	ribose_transporter_RbsU	280116	280997	-1	No
Staphylococcus_aureus_ECT-R2_240	LacI_family_transcriptional_regulator	281229	282227	-1	No
Staphylococcus_aureus_ECT-R2_241	NADH_dehydrogenase	282378	282557	1	No
Staphylococcus_aureus_ECT-R2_242	hypothetical_protein	282607	282999	1	No
Staphylococcus_aureus_ECT-R2_243	MFS_transporter	283127	284503	-1	No
Staphylococcus_aureus_ECT-R2_244	linear_amide_C-N_hydrolase	284737	285729	1	No
Staphylococcus_aureus_ECT-R2_245	glycine-glycine_endopeptidase_LytM	286055	287005	1	No
Staphylococcus_aureus_ECT-R2_246	ABC_transporter_ATP-binding_protein	287057	287716	-1	No
Staphylococcus_aureus_ECT-R2_247	ABC_transporter_permease	287730	288650	-1	No
Staphylococcus_aureus_ECT-R2_248	ABC_transporter_permease	288647	289813	-1	No
Staphylococcus_aureus_ECT-R2_249	hypothetical_protein	289881	291404	-1	No
Staphylococcus_aureus_ECT-R2_250	CHAP_domain-containing_protein	291735	292628	-1	No
Staphylococcus_aureus_ECT-R2_251	WXG100_family_type_VII_secretion_effector_EsxA	292876	293169	1	No
Staphylococcus_aureus_ECT-R2_252	type_VII_secretion_protein_EsaA	293252	296281	1	No
Staphylococcus_aureus_ECT-R2_253	type_VII_secretion_protein_EssA	296281	296739	1	No
Staphylococcus_aureus_ECT-R2_254	type_VII_secretion_protein_EsaB	296711	296953	1	No
Staphylococcus_aureus_ECT-R2_255	type_VII_secretion_protein_EssB	296966	298300	1	No
Staphylococcus_aureus_ECT-R2_256	type_VII_secretion_protein_EssC	298322	302761	1	No
Staphylococcus_aureus_ECT-R2_257	type_VII_secretion_substrate_EsaC	302791	303183	1	No
Staphylococcus_aureus_ECT-R2_258	WXG100_family_type_VII_secretion_effector_EsxB	303199	303513	1	No
Staphylococcus_aureus_ECT-R2_259	DUF5081_family_protein	303513	304187	1	No
Staphylococcus_aureus_ECT-R2_260	hypothetical_protein	304187	304504	1	No
Staphylococcus_aureus_ECT-R2_261	ribonuclease_YeeF_family_protein	304514	306358	1	No
Staphylococcus_aureus_ECT-R2_262	TIGR01741_family_protein	306369	306860	1	No
Staphylococcus_aureus_ECT-R2_263	DUF5079_family_protein	307063	307746	1	No
Staphylococcus_aureus_ECT-R2_264	DUF5080_family_protein	307892	308503	1	No
Staphylococcus_aureus_ECT-R2_265	hypothetical_protein	308638	308856	1	No
Staphylococcus_aureus_ECT-R2_266	TIGR01741_family_protein	308988	309488	1	No
Staphylococcus_aureus_ECT-R2_267	TIGR01741_family_protein	309499	309999	1	No
Staphylococcus_aureus_ECT-R2_268	TIGR01741_family_protein	310010	310471	1	No
Staphylococcus_aureus_ECT-R2_269	TIGR01741_family_protein	310520	311020	1	No
Staphylococcus_aureus_ECT-R2_270	TIGR01741_family_protein	311031	311516	1	No
Staphylococcus_aureus_ECT-R2_271	DUF4467_domain-containing_protein	312141	312515	1	No
Staphylococcus_aureus_ECT-R2_272	DUF4064_domain-containing_protein	312665	313063	1	No
Staphylococcus_aureus_ECT-R2_273	formate/nitrite_transporter_family_protein	313279	314103	-1	No
Staphylococcus_aureus_ECT-R2_274	branched-chain_amino_acid_transport_system_II_carrier_protein	314340	315647	-1	No
Staphylococcus_aureus_ECT-R2_275	5'-nucleotidase,_lipoprotein_e(P4)_family	316231	317121	1	No
Staphylococcus_aureus_ECT-R2_276	ABC_transporter_permease	317370	318419	1	No
Staphylococcus_aureus_ECT-R2_277	ABC_transporter_ATP-binding_protein	318432	319109	1	No
Staphylococcus_aureus_ECT-R2_278	hypothetical_protein	319268	319408	-1	Yes
Staphylococcus_aureus_ECT-R2_279	transcriptional_regulator	319398	320348	1	No
Staphylococcus_aureus_ECT-R2_280	winged_helix-turn-helix_transcriptional_regulator	320691	321809	1	No
Staphylococcus_aureus_ECT-R2_281	pseudouridine-5'-phosphate_glycosidase	321784	322707	1	No
Staphylococcus_aureus_ECT-R2_282	NupC/NupG_family_nucleoside_CNT_transporter	322718	323938	1	No
Staphylococcus_aureus_ECT-R2_283	sodium:solute_symporter	324043	325575	-1	No
Staphylococcus_aureus_ECT-R2_284	N-acetylneuraminate_lyase	325615	326496	-1	No
Staphylococcus_aureus_ECT-R2_285	ROK_family_protein	326654	327514	1	No
Staphylococcus_aureus_ECT-R2_286	MurR/RpiR_family_transcriptional_regulator	327791	328591	-1	No
Staphylococcus_aureus_ECT-R2_287	N-acetylmannosamine-6-phosphate_2-epimerase	328731	329399	1	No
Staphylococcus_aureus_ECT-R2_288	YjiH_family_protein	329530	330843	-1	No
Staphylococcus_aureus_ECT-R2_289	YSIRK_domain-containing_triacylglycerol_lipase_Lip2/Geh	331261	333336	1	No
Staphylococcus_aureus_ECT-R2_290	alpha/beta_hydrolase	333578	334405	-1	No
Staphylococcus_aureus_ECT-R2_291	NADH-dependent_flavin_oxidoreductase	334478	335677	-1	No
Staphylococcus_aureus_ECT-R2_292	hypothetical_protein	335773	335865	1	Yes
Staphylococcus_aureus_ECT-R2_293	LLM_class_flavin-dependent_oxidoreductase	335979	336980	1	No
Staphylococcus_aureus_ECT-R2_294	glycine_cleavage_system_protein_H	337014	337346	1	No
Staphylococcus_aureus_ECT-R2_295	protein-ADP-ribose_hydrolase	337347	338147	1	No
Staphylococcus_aureus_ECT-R2_296	NAD-dependent_deacetylase	338137	339081	1	No
Staphylococcus_aureus_ECT-R2_297	lipoate--protein_ligase	339059	340081	1	No
Staphylococcus_aureus_ECT-R2_298	aldehyde_reductase	340397	341422	1	No
Staphylococcus_aureus_ECT-R2_299	PTS_ascorbate_transporter_subunit_IIC	341516	342862	-1	No
Staphylococcus_aureus_ECT-R2_300	PTS_sugar_transporter_subunit_IIB	342877	343161	-1	No
Staphylococcus_aureus_ECT-R2_301	PTS_sugar_transporter_subunit_IIA	343163	343606	-1	No
Staphylococcus_aureus_ECT-R2_302	BglG_family_transcription_antiterminator	343611	345566	-1	No
Staphylococcus_aureus_ECT-R2_303	multidrug_efflux_transporter_transcriptional_repressor_MepR	345778	346197	1	No
Staphylococcus_aureus_ECT-R2_304	multidrug_efflux_MATE_transporter_MepA	346304	347659	1	No
Staphylococcus_aureus_ECT-R2_305	hypothetical_protein	347763	348203	1	No
Staphylococcus_aureus_ECT-R2_306	glycerol-3-phosphate_transporter	348286	349644	-1	No
Staphylococcus_aureus_ECT-R2_307	glyoxalase	349956	350882	1	No
Staphylococcus_aureus_ECT-R2_308	LLM_class_flavin-dependent_oxidoreductase	350896	351957	1	No
Staphylococcus_aureus_ECT-R2_309	NAD(P)H-dependent_oxidoreductase	351971	352537	1	No
Staphylococcus_aureus_ECT-R2_310	YeiH_family_putative_sulfate_export_transporter	352596	353591	-1	No
Staphylococcus_aureus_ECT-R2_311	GNAT_family_N-acetyltransferase	353956	354501	1	No
Staphylococcus_aureus_ECT-R2_312	EfeM/EfeO_family_lipoprotein	354768	355622	1	No
Staphylococcus_aureus_ECT-R2_313	deferrochelatase/peroxidase_EfeB	355619	356848	1	No
Staphylococcus_aureus_ECT-R2_314	FTR1_family_iron_permease	356859	358541	1	No
Staphylococcus_aureus_ECT-R2_315	twin-arginine_translocase_subunit_TatC	358782	359444	-1	No
Staphylococcus_aureus_ECT-R2_316	twin-arginine_translocase_TatA/TatE_family_subunit	359500	359724	-1	Yes
Staphylococcus_aureus_ECT-R2_317	DUF1398_family_protein	359824	360213	-1	No
Staphylococcus_aureus_ECT-R2_318	helix-turn-helix_transcriptional_regulator	360453	360656	1	Yes
Staphylococcus_aureus_ECT-R2_319	DUF3169_family_protein	360653	361366	1	No
Staphylococcus_aureus_ECT-R2_320	ABC_transporter_ATP-binding_protein	361391	362233	1	No
Staphylococcus_aureus_ECT-R2_321	ABC-2_transporter_permease	362233	362862	1	No
Staphylococcus_aureus_ECT-R2_322	hypothetical_protein	363249	364382	-1	No
Staphylococcus_aureus_ECT-R2_323	acetyl-CoA_C-acetyltransferase	364921	366102	1	No
Staphylococcus_aureus_ECT-R2_324	cyclase_family_protein	366185	366937	-1	No
Staphylococcus_aureus_ECT-R2_325	5-methyltetrahydropteroyltriglutamate--homocysteine_S-methyltransferase	366980	369208	-1	No
Staphylococcus_aureus_ECT-R2_326	bifunctional_homocysteine_S-methyltransferase/methylenetetrahydrofolate_reductase	369205	371046	-1	No
Staphylococcus_aureus_ECT-R2_327	PLP-dependent_transferase	371015	372175	-1	No
Staphylococcus_aureus_ECT-R2_328	aminotransferase_class_I/II-fold_pyridoxal_phosphate-dependent_enzyme	372172	373275	-1	No
Staphylococcus_aureus_ECT-R2_329	ParB/RepB/Spo0J_family_partition_protein	373937	374782	1	No
Staphylococcus_aureus_ECT-R2_330	mechanosensitive_ion_channel_family_protein	374936	375817	1	No
Staphylococcus_aureus_ECT-R2_331	DUF951_domain-containing_protein	375847	376050	1	No
Staphylococcus_aureus_ECT-R2_332	redox-regulated_ATPase_YchF	376062	377159	1	No
Staphylococcus_aureus_ECT-R2_333	hypothetical_protein	377245	377436	-1	No
Staphylococcus_aureus_ECT-R2_334	30S_ribosomal_protein_S6	377680	377976	1	No
Staphylococcus_aureus_ECT-R2_335	single-stranded_DNA-binding_protein	377997	378500	1	No
Staphylococcus_aureus_ECT-R2_336	30S_ribosomal_protein_S18	378552	378794	1	No
Staphylococcus_aureus_ECT-R2_337	Abi_family_protein	379071	380009	-1	No
Staphylococcus_aureus_ECT-R2_338	tyrosine-type_recombinase/integrase	380048	380761	-1	No
Staphylococcus_aureus_ECT-R2_339	toxin	380967	381578	1	No
Staphylococcus_aureus_ECT-R2_340	YxeA_family_protein	381947	382315	1	No
Staphylococcus_aureus_ECT-R2_341	PepSY_domain-containing_protein	382496	383068	1	No
Staphylococcus_aureus_ECT-R2_342	helix-turn-helix_transcriptional_regulator	383205	383468	-1	No
Staphylococcus_aureus_ECT-R2_343	GlsB/YeaQ/YmgE_family_stress_response_membrane_protein	383768	384019	1	No
Staphylococcus_aureus_ECT-R2_344	hypothetical_protein	384058	384267	-1	No
Staphylococcus_aureus_ECT-R2_345	histidine_phosphatase_family_protein	384445	385026	1	No
Staphylococcus_aureus_ECT-R2_346	hypothetical_protein	385092	385475	-1	No
Staphylococcus_aureus_ECT-R2_347	NDxxF_motif_lipoprotein	385745	386371	-1	No
Staphylococcus_aureus_ECT-R2_348	hypothetical_protein	386444	386736	-1	Yes
Staphylococcus_aureus_ECT-R2_349	alkyl_hydroperoxide_reductase_subunit_F	386815	388338	-1	No
Staphylococcus_aureus_ECT-R2_350	peroxiredoxin	388354	388923	-1	No
Staphylococcus_aureus_ECT-R2_351	NADPH-dependent_oxidoreductase	389415	390170	1	No
Staphylococcus_aureus_ECT-R2_352	L-cystine_transporter	390250	391638	-1	No
Staphylococcus_aureus_ECT-R2_353	hypothetical_protein	391723	391821	1	No
Staphylococcus_aureus_ECT-R2_354	hypothetical_protein	392616	393572	-1	No
Staphylococcus_aureus_ECT-R2_355	hypothetical_protein	393690	394352	-1	No
Staphylococcus_aureus_ECT-R2_356	hypothetical_protein	394495	394902	-1	No
Staphylococcus_aureus_ECT-R2_357	xanthine_phosphoribosyltransferase	395415	395993	1	No
Staphylococcus_aureus_ECT-R2_358	purine_permease	395993	397261	1	No
Staphylococcus_aureus_ECT-R2_359	IMP_dehydrogenase	397299	398765	1	No
Staphylococcus_aureus_ECT-R2_360	glutamine-hydrolyzing_GMP_synthase	398790	400331	1	No
Staphylococcus_aureus_ECT-R2_361	hypothetical_protein	400444	400980	-1	No
Staphylococcus_aureus_ECT-R2_362	type_II_toxin-antitoxin_system_PemK/MazF_family_toxin	401372	402076	-1	No
Staphylococcus_aureus_ECT-R2_363	transposase	402475	402747	-1	No
Staphylococcus_aureus_ECT-R2_364	hypothetical_protein	403008	403160	-1	No
Staphylococcus_aureus_ECT-R2_365	DUF1304_domain-containing_protein	403692	404051	-1	No
Staphylococcus_aureus_ECT-R2_366	SDR_family_oxidoreductase	404070	404915	-1	No
Staphylococcus_aureus_ECT-R2_367	superantigen-like_protein_SSL1	405387	406067	1	No
Staphylococcus_aureus_ECT-R2_368	superantigen-like_protein_SSL2	406353	407048	1	No
Staphylococcus_aureus_ECT-R2_369	superantigen-like_protein_SSL3	407339	408409	1	No
Staphylococcus_aureus_ECT-R2_370	hypothetical_protein	408527	408664	1	No
Staphylococcus_aureus_ECT-R2_371	superantigen-like_protein_SSL4	408773	409651	1	No
Staphylococcus_aureus_ECT-R2_372	superantigen-like_protein_SSL5	410015	410719	1	No
Staphylococcus_aureus_ECT-R2_373	superantigen-like_protein_SSL7	411165	411860	1	No
Staphylococcus_aureus_ECT-R2_374	superantigen-like_protein_SSL8	412199	412897	1	No
Staphylococcus_aureus_ECT-R2_375	superantigen-like_protein_SSL9	413274	413972	1	No
Staphylococcus_aureus_ECT-R2_376	superantigen-like_protein_SSL10	414338	415021	1	No
Staphylococcus_aureus_ECT-R2_377	hypothetical_protein	415106	415207	-1	Yes
Staphylococcus_aureus_ECT-R2_378	type_I_restriction-modification_system_subunit_M	415285	416841	1	No
Staphylococcus_aureus_ECT-R2_379	restriction_endonuclease_subunit_S	416834	418045	1	No
Staphylococcus_aureus_ECT-R2_380	superantigen-like_protein_SSL11	418428	419111	1	No
Staphylococcus_aureus_ECT-R2_381	FKLRK_protein	419133	420620	1	No
Staphylococcus_aureus_ECT-R2_382	myeloperoxidase_inhibitor_SPIN	420729	421037	-1	No
Staphylococcus_aureus_ECT-R2_383	tandem-type_lipoprotein_Lpl1	421404	422177	1	No
Staphylococcus_aureus_ECT-R2_384	tandem-type_lipoprotein	422208	423002	1	No
Staphylococcus_aureus_ECT-R2_385	tandem-type_lipoprotein	423050	423835	1	No
Staphylococcus_aureus_ECT-R2_386	tandem-type_lipoprotein	423880	424641	1	No
Staphylococcus_aureus_ECT-R2_387	tandem-type_lipoprotein	424702	425487	1	No
Staphylococcus_aureus_ECT-R2_388	tandem-type_lipoprotein	425506	426288	1	No
Staphylococcus_aureus_ECT-R2_389	tandem-type_lipoprotein	426348	427139	1	No
Staphylococcus_aureus_ECT-R2_390	tandem-type_lipoprotein	427191	427991	1	No
Staphylococcus_aureus_ECT-R2_391	tandem-type_lipoprotein	428010	428792	1	No
Staphylococcus_aureus_ECT-R2_392	tandem-type_lipoprotein	428974	429786	1	No
Staphylococcus_aureus_ECT-R2_393	membrane_protein	429776	431101	1	No
Staphylococcus_aureus_ECT-R2_394	hypothetical_protein	431098	431421	1	No
Staphylococcus_aureus_ECT-R2_395	hypothetical_protein	431440	431754	1	No
Staphylococcus_aureus_ECT-R2_396	hypothetical_protein	432043	432243	-1	No
Staphylococcus_aureus_ECT-R2_397	GTP-binding_protein	432422	433624	1	No
Staphylococcus_aureus_ECT-R2_398	phenol-soluble_modulin_PSM-alpha-4	434283	434345	-1	Yes
Staphylococcus_aureus_ECT-R2_399	phenol-soluble_modulin_PSM-alpha-3	434409	434477	-1	Yes
Staphylococcus_aureus_ECT-R2_400	phenol-soluble_modulin_PSM-alpha-2	434529	434594	-1	Yes
Staphylococcus_aureus_ECT-R2_401	phenol-soluble_modulin_PSM-alpha-1	434626	434691	-1	Yes
Staphylococcus_aureus_ECT-R2_402	NADH_dehydrogenase_subunit_5	435212	436696	1	No
Staphylococcus_aureus_ECT-R2_403	YbcC_family_protein	436709	439414	1	No
Staphylococcus_aureus_ECT-R2_404	DUF2294_domain-containing_protein	439576	439938	1	No
Staphylococcus_aureus_ECT-R2_405	hypothetical_protein	440167	440583	-1	No
Staphylococcus_aureus_ECT-R2_406	phosphatase_PAP2_family_protein	440621	441295	1	No
Staphylococcus_aureus_ECT-R2_407	alpha/beta_fold_hydrolase	441332	442066	1	No
Staphylococcus_aureus_ECT-R2_408	sodium-dependent_transporter	442438	443775	1	No
Staphylococcus_aureus_ECT-R2_409	cysteine_synthase_family_protein	443992	444897	1	No
Staphylococcus_aureus_ECT-R2_410	bifunctional_cystathionine_gamma-lyase/homocysteine_desulfhydrase	444890	446032	1	No
Staphylococcus_aureus_ECT-R2_411	methionine_ABC_transporter_ATP-binding_protein	446327	447352	1	No
Staphylococcus_aureus_ECT-R2_412	ABC_transporter_permease	447356	448015	1	No
Staphylococcus_aureus_ECT-R2_413	dipeptide_ABC_transporter_glycylmethionine-binding_lipoprotein	448052	448894	1	No
Staphylococcus_aureus_ECT-R2_414	autolysin/adhesin_Aaa	449226	450230	1	No
Staphylococcus_aureus_ECT-R2_415	hypothetical_protein	450415	450684	-1	No
Staphylococcus_aureus_ECT-R2_416	NUDIX_domain-containing_protein	450833	451228	1	No
Staphylococcus_aureus_ECT-R2_417	GNAT_family_N-acetyltransferase	451218	451703	1	No
Staphylococcus_aureus_ECT-R2_418	YibE/F_family_protein	451872	452654	-1	No
Staphylococcus_aureus_ECT-R2_419	YibE/F_family_protein	452651	453769	-1	No
Staphylococcus_aureus_ECT-R2_420	LysR_family_transcriptional_regulator	453884	454768	-1	No
Staphylococcus_aureus_ECT-R2_421	glutamate_synthase_large_subunit	454949	459448	1	No
Staphylococcus_aureus_ECT-R2_422	glutamate_synthase_subunit_beta	459466	460929	1	No
Staphylococcus_aureus_ECT-R2_423	PTS_system_trehalose-specific_EIIBC_component	461759	463186	1	No
Staphylococcus_aureus_ECT-R2_424	alpha,alpha-phosphotrehalase	463250	464890	1	No
Staphylococcus_aureus_ECT-R2_425	trehalose_operon_repressor	464915	465643	1	No
Staphylococcus_aureus_ECT-R2_426	ISL3-like_element_IS1181_family_transposase	466177	467496	-1	No
Staphylococcus_aureus_ECT-R2_427	N-acetyltransferase	467806	468330	1	No
Staphylococcus_aureus_ECT-R2_428	DNA_polymerase_III_subunit_gamma/tau	468399	470096	1	No
Staphylococcus_aureus_ECT-R2_429	YbaB/EbfC_family_nucleoid-associated_protein	470186	470503	1	No
Staphylococcus_aureus_ECT-R2_430	recombination_protein_RecR	470510	471106	1	No
Staphylococcus_aureus_ECT-R2_431	hypothetical_protein	471311	471416	1	Yes
Staphylococcus_aureus_ECT-R2_432	aminotransferase_class_V-fold_PLP-dependent_enzyme	477729	479066	1	No
Staphylococcus_aureus_ECT-R2_433	dTMP_kinase	479068	479685	1	No
Staphylococcus_aureus_ECT-R2_434	hypothetical_protein	479713	480042	1	No
Staphylococcus_aureus_ECT-R2_435	DNA_polymerase_III_subunit_delta'	480256	481182	1	No
Staphylococcus_aureus_ECT-R2_436	stage_0_sporulation_family_protein	481183	481986	1	No
Staphylococcus_aureus_ECT-R2_437	DNA_replication_initiation_control_protein_YabA	482003	482350	1	No
Staphylococcus_aureus_ECT-R2_438	tRNA1(Val)_(adenine(37)-N6)-methyltransferase	482624	483349	1	No
Staphylococcus_aureus_ECT-R2_439	GIY-YIG_nuclease_family_protein	483342	483590	1	No
Staphylococcus_aureus_ECT-R2_440	16S_rRNA_(cytidine(1402)-2'-O)-methyltransferase	483592	484431	1	No
Staphylococcus_aureus_ECT-R2_441	methionine--tRNA_ligase	484716	486689	1	No
Staphylococcus_aureus_ECT-R2_442	TatD_family_hydrolase	486720	487493	1	No
Staphylococcus_aureus_ECT-R2_443	ribonuclease_M5	487660	488196	1	No
Staphylococcus_aureus_ECT-R2_444	16S_rRNA_(adenine(1518)-N(6)/adenine(1519)-N(6))-dimethyltransferase_RsmA	488207	489100	1	No
Staphylococcus_aureus_ECT-R2_445	hypothetical_protein	489200	489463	1	No
Staphylococcus_aureus_ECT-R2_446	4-(cytidine_5'-diphospho)-2-C-methyl-D-erythritol_kinase	489773	490621	1	No
Staphylococcus_aureus_ECT-R2_447	pur_operon_repressor	490635	491459	1	No
Staphylococcus_aureus_ECT-R2_448	RidA_family_protein	491476	491856	1	No
Staphylococcus_aureus_ECT-R2_449	septation_regulator_SpoVG	491928	492230	1	No
Staphylococcus_aureus_ECT-R2_450	hypothetical_protein	492441	492572	1	No
Staphylococcus_aureus_ECT-R2_451	bifunctional_UDP-N-acetylglucosamine_diphosphorylase/glucosamine-1-phosphate_N-acetyltransferase_GlmU	492595	493947	1	No
Staphylococcus_aureus_ECT-R2_452	ribose-phosphate_diphosphokinase	494094	495059	1	No
Staphylococcus_aureus_ECT-R2_453	50S_ribosomal_protein_L25/general_stress_protein_Ctc	495209	495862	1	Yes
Staphylococcus_aureus_ECT-R2_454	aminoacyl-tRNA_hydrolase	496173	496745	1	No
Staphylococcus_aureus_ECT-R2_455	transcription-repair_coupling_factor	496745	500251	1	No
Staphylococcus_aureus_ECT-R2_456	polysaccharide_biosynthesis_protein	500241	501767	1	No
Staphylococcus_aureus_ECT-R2_457	nucleotide_pyrophosphohydrolase	501767	502960	1	No
Staphylococcus_aureus_ECT-R2_458	RNA-binding_S4_domain-containing_protein	502957	503220	1	No
Staphylococcus_aureus_ECT-R2_459	septum_formation_initiator_family_protein	503238	503630	1	No
Staphylococcus_aureus_ECT-R2_460	RNA-binding_protein_S1	503735	504136	1	No
Staphylococcus_aureus_ECT-R2_461	tRNA_lysidine(34)_synthetase_TilS	504316	505611	1	No
Staphylococcus_aureus_ECT-R2_462	hypoxanthine_phosphoribosyltransferase	505616	506155	1	No
Staphylococcus_aureus_ECT-R2_463	ATP-dependent_metallopeptidase_FtsH/Yme1/Tma_family_protein	506412	508505	1	No
Staphylococcus_aureus_ECT-R2_464	Hsp33_family_molecular_chaperone_HslO	508733	509614	1	No
Staphylococcus_aureus_ECT-R2_465	cysteine_synthase_A	509793	510725	1	No
Staphylococcus_aureus_ECT-R2_466	dihydropteroate_synthase	510941	511744	1	No
Staphylococcus_aureus_ECT-R2_467	dihydroneopterin_aldolase	511722	512087	1	No
Staphylococcus_aureus_ECT-R2_468	2-amino-4-hydroxy-6-hydroxymethyldihydropteridine_diphosphokinase	512084	512560	1	No
Staphylococcus_aureus_ECT-R2_469	hypothetical_protein	512954	513046	1	Yes
Staphylococcus_aureus_ECT-R2_470	lysine--tRNA_ligase	513099	514586	1	No
Staphylococcus_aureus_ECT-R2_471	PLP-dependent_aminotransferase_family_protein	521640	523022	-1	No
Staphylococcus_aureus_ECT-R2_472	pyridoxal_5'-phosphate_synthase_lyase_subunit_PdxS	523126	524013	1	No
Staphylococcus_aureus_ECT-R2_473	pyridoxal_5'-phosphate_synthase_glutaminase_subunit_PdxT	524017	524577	1	No
Staphylococcus_aureus_ECT-R2_474	NupC/NupG_family_nucleoside_CNT_transporter	524785	525999	-1	No
Staphylococcus_aureus_ECT-R2_475	CtsR_family_transcriptional_regulator	526157	526618	1	No
Staphylococcus_aureus_ECT-R2_476	excinuclease_ABC_subunit_B	526637	527203	1	No
Staphylococcus_aureus_ECT-R2_477	protein_arginine_kinase	527193	528200	1	No
Staphylococcus_aureus_ECT-R2_478	ATP-dependent_Clp_protease_ATP-binding_subunit	528214	530670	1	No
Staphylococcus_aureus_ECT-R2_479	DNA_repair_protein_RadA	531155	532519	1	No
Staphylococcus_aureus_ECT-R2_480	PIN/TRAM_domain-containing_protein	532562	533617	1	No
Staphylococcus_aureus_ECT-R2_481	glutamate--tRNA_ligase	534174	535628	1	No
Staphylococcus_aureus_ECT-R2_482	serine_O-acetyltransferase	536051	536698	1	No
Staphylococcus_aureus_ECT-R2_483	cysteine--tRNA_ligase	536682	538082	1	No
Staphylococcus_aureus_ECT-R2_484	Mini-ribonuclease_3	538075	538479	1	No
Staphylococcus_aureus_ECT-R2_485	23S_rRNA_(guanosine(2251)-2'-O)-methyltransferase_RlmB	538487	539233	1	No
Staphylococcus_aureus_ECT-R2_486	NYN_domain-containing_protein	539233	539757	1	No
Staphylococcus_aureus_ECT-R2_487	RNA_polymerase_sigma_factor	539838	540407	1	No
Staphylococcus_aureus_ECT-R2_488	50S_ribosomal_protein_L33	540522	540665	1	No
Staphylococcus_aureus_ECT-R2_489	preprotein_translocase_subunit_SecE	540721	540903	1	No
Staphylococcus_aureus_ECT-R2_490	transcription_termination/antitermination_protein_NusG	540916	541464	1	No
Staphylococcus_aureus_ECT-R2_491	50S_ribosomal_protein_L11	541645	542067	1	No
Staphylococcus_aureus_ECT-R2_492	50S_ribosomal_protein_L1	542275	542967	1	No
Staphylococcus_aureus_ECT-R2_493	50S_ribosomal_protein_L10	543239	543739	1	No
Staphylococcus_aureus_ECT-R2_494	50S_ribosomal_protein_L7/L12	543782	544150	1	No
Staphylococcus_aureus_ECT-R2_495	class_I_SAM-dependent_methyltransferase	544325	544933	1	No
Staphylococcus_aureus_ECT-R2_496	DNA-directed_RNA_polymerase_subunit_beta	545148	548699	1	No
Staphylococcus_aureus_ECT-R2_497	DNA-directed_RNA_polymerase_subunit_beta'	548863	552459	1	No
Staphylococcus_aureus_ECT-R2_498	50S_ribosomal_protein_L7ae-like_protein	552596	552850	1	No
Staphylococcus_aureus_ECT-R2_499	30S_ribosomal_protein_S12	552948	553361	1	No
Staphylococcus_aureus_ECT-R2_500	30S_ribosomal_protein_S7	553427	553897	1	No
Staphylococcus_aureus_ECT-R2_501	elongation_factor_G	554020	556101	1	No
Staphylococcus_aureus_ECT-R2_502	elongation_factor_Tu	556318	557502	1	Yes
Staphylococcus_aureus_ECT-R2_503	amidohydrolase	557784	558959	-1	No
Staphylococcus_aureus_ECT-R2_504	glycine_C-acetyltransferase	559130	560317	1	No
Staphylococcus_aureus_ECT-R2_505	protein_deglycase_HchA	560587	561465	1	No
Staphylococcus_aureus_ECT-R2_506	ribulokinase	561624	563261	1	No
Staphylococcus_aureus_ECT-R2_507	NAD-dependent_epimerase/dehydratase_family_protein	563475	564440	1	No
Staphylococcus_aureus_ECT-R2_508	branched-chain_amino_acid_aminotransferase	564776	565852	1	No
Staphylococcus_aureus_ECT-R2_509	HAD_family_hydrolase	566102	566785	1	No
Staphylococcus_aureus_ECT-R2_510	deoxynucleoside_kinase	566901	567563	-1	No
Staphylococcus_aureus_ECT-R2_511	deoxynucleoside_kinase	567556	568173	-1	No
Staphylococcus_aureus_ECT-R2_512	nucleoside_deaminase	568240	568710	1	No
Staphylococcus_aureus_ECT-R2_513	Cof-type_HAD-IIB_family_hydrolase	568857	569726	1	No
Staphylococcus_aureus_ECT-R2_514	NAD(P)H-dependent_oxidoreductase	569747	570313	1	No
Staphylococcus_aureus_ECT-R2_515	MSCRAMM_family_adhesin_SdrC	570743	573562	1	No
Staphylococcus_aureus_ECT-R2_516	MSCRAMM_family_adhesin_SdrD	573929	577942	1	No
Staphylococcus_aureus_ECT-R2_517	MSCRAMM_family_adhesin_SdrE	578336	581797	1	No
Staphylococcus_aureus_ECT-R2_518	glycosyltransferase	581918	583390	1	No
Staphylococcus_aureus_ECT-R2_519	glycosyltransferase	583515	585005	-1	No
Staphylococcus_aureus_ECT-R2_520	GTP_cyclohydrolase_I_FolE2	585287	586165	-1	No
Staphylococcus_aureus_ECT-R2_521	bacillithiol_biosynthesis_deacetylase_BshB2	586178	586843	-1	No
Staphylococcus_aureus_ECT-R2_522	YojF_family_protein	586857	587219	-1	No
Staphylococcus_aureus_ECT-R2_523	glucosamine-6-phosphate_deaminase	587495	588253	1	No
Staphylococcus_aureus_ECT-R2_524	3-hexulose-6-phosphate_synthase	588330	588962	1	No
Staphylococcus_aureus_ECT-R2_525	6-phospho-3-hexuloisomerase	588964	589512	1	No
Staphylococcus_aureus_ECT-R2_526	HAD_family_hydrolase	589625	590272	1	No
Staphylococcus_aureus_ECT-R2_527	MFS_transporter	590774	592174	1	No
Staphylococcus_aureus_ECT-R2_528	long-chain_fatty_acid--CoA_ligase	592718	594094	1	No
Staphylococcus_aureus_ECT-R2_529	thiolase_family_protein	594096	595235	1	No
Staphylococcus_aureus_ECT-R2_530	protein_VraC	595210	595575	1	No
Staphylococcus_aureus_ECT-R2_531	hypothetical_protein	595578	595847	1	No
Staphylococcus_aureus_ECT-R2_532	protein_VraX	596048	596215	-1	No
Staphylococcus_aureus_ECT-R2_533	bifunctional_hydroxymethylpyrimidine_kinase/phosphomethylpyrimidine_kinase	596722	597552	-1	No
Staphylococcus_aureus_ECT-R2_534	uracil-DNA_glycosylase	597736	598392	1	No
Staphylococcus_aureus_ECT-R2_535	DUF5327_family_protein	598393	598773	1	No
Staphylococcus_aureus_ECT-R2_536	DUF423_domain-containing_protein	598906	599274	1	No
Staphylococcus_aureus_ECT-R2_537	APC_family_permease	599395	600879	1	No
Staphylococcus_aureus_ECT-R2_538	threonine/serine_exporter_family_protein	601020	601472	-1	No
Staphylococcus_aureus_ECT-R2_539	threonine/serine_exporter_ThrE_family_protein	601485	602249	-1	No
Staphylococcus_aureus_ECT-R2_540	heme-dependent_peroxidase	602798	603550	-1	No
Staphylococcus_aureus_ECT-R2_541	phosphate_acetyltransferase	603718	604704	1	No
Staphylococcus_aureus_ECT-R2_542	lipoate--protein_ligase_family_protein	604779	605543	1	No
Staphylococcus_aureus_ECT-R2_543	mevalonate_kinase	606130	607050	1	No
Staphylococcus_aureus_ECT-R2_544	diphosphomevalonate_decarboxylase	607055	608038	1	No
Staphylococcus_aureus_ECT-R2_545	phosphomevalonate_kinase	608051	609127	1	No
Staphylococcus_aureus_ECT-R2_546	DUF1450_domain-containing_protein	609304	609645	1	No
Staphylococcus_aureus_ECT-R2_547	FAD-containing_oxidoreductase	609697	611019	-1	No
Staphylococcus_aureus_ECT-R2_548	Rrf2_family_transcriptional_regulator	611006	611446	-1	No
Staphylococcus_aureus_ECT-R2_549	hypothetical_protein	611504	611605	1	Yes
Staphylococcus_aureus_ECT-R2_550	transposase	612071	613465	1	No
Staphylococcus_aureus_ECT-R2_551	DUF443_domain-containing_protein	613466	614101	1	No
Staphylococcus_aureus_ECT-R2_552	DUF443_family_protein	614148	614768	1	No
Staphylococcus_aureus_ECT-R2_553	DUF443_family_protein	614908	615540	1	No
Staphylococcus_aureus_ECT-R2_554	aldo/keto_reductase	615988	616926	1	No
Staphylococcus_aureus_ECT-R2_555	flavodoxin_family_protein	617372	617908	1	No
Staphylococcus_aureus_ECT-R2_556	GNAT_family_N-acetyltransferase	618076	618552	1	No
Staphylococcus_aureus_ECT-R2_557	HD_domain-containing_protein	618592	619887	1	No
Staphylococcus_aureus_ECT-R2_558	hypothetical_protein	619915	620436	1	No
Staphylococcus_aureus_ECT-R2_559	alcohol_dehydrogenase_AdhP	620935	621945	1	No
Staphylococcus_aureus_ECT-R2_560	hypothetical_protein	622020	622128	1	No
Staphylococcus_aureus_ECT-R2_561	DUF1934_family_protein	622254	622637	1	No
Staphylococcus_aureus_ECT-R2_562	arginine--tRNA_ligase	622634	624295	1	No
Staphylococcus_aureus_ECT-R2_563	endonuclease_III_domain-containing_protein	624565	625200	1	No
Staphylococcus_aureus_ECT-R2_564	ABC_transporter_substrate-binding_protein	625512	626339	1	No
Staphylococcus_aureus_ECT-R2_565	iron_ABC_transporter_permease	626488	627438	1	No
Staphylococcus_aureus_ECT-R2_566	HAD_family_hydrolase	627493	628212	1	No
Staphylococcus_aureus_ECT-R2_567	alpha/beta_hydrolase	628196	628996	1	No
Staphylococcus_aureus_ECT-R2_568	hypothetical_protein	629132	629638	1	No
Staphylococcus_aureus_ECT-R2_569	hypothetical_protein	629800	630516	1	No
Staphylococcus_aureus_ECT-R2_570	alpha/beta_hydrolase	630685	631473	1	No
Staphylococcus_aureus_ECT-R2_571	transcriptional_regulator	631725	632099	-1	No
Staphylococcus_aureus_ECT-R2_572	DMT_family_transporter	633047	633976	-1	No
Staphylococcus_aureus_ECT-R2_573	DUF2922_domain-containing_protein	634171	634395	-1	No
Staphylococcus_aureus_ECT-R2_574	hypothetical_protein	634412	634615	-1	Yes
Staphylococcus_aureus_ECT-R2_575	tyrosine-type_recombinase/integrase	634774	635334	1	No
Staphylococcus_aureus_ECT-R2_576	DUF4040_family_protein	635353	637755	1	No
Staphylococcus_aureus_ECT-R2_577	monovalent_cation/H+_antiporter_subunit_B	637742	638167	1	No
Staphylococcus_aureus_ECT-R2_578	cation:proton_antiporter	638164	638508	1	No
Staphylococcus_aureus_ECT-R2_579	Na+/H+_antiporter_subunit_D	638498	639994	1	No
Staphylococcus_aureus_ECT-R2_580	Na+/H+_antiporter_subunit_E	639995	640477	1	No
Staphylococcus_aureus_ECT-R2_581	cation:proton_antiporter	640474	640776	1	No
Staphylococcus_aureus_ECT-R2_582	Na+/H+_antiporter_subunit_G	640730	641188	1	No
Staphylococcus_aureus_ECT-R2_583	sodium:proton_antiporter	641528	643570	1	No
Staphylococcus_aureus_ECT-R2_584	ISL3-like_element_IS1181_family_transposase	643678	644997	-1	No
Staphylococcus_aureus_ECT-R2_585	metal_ABC_transporter_substrate-binding_protein	646117	647046	-1	No
Staphylococcus_aureus_ECT-R2_586	metal_ABC_transporter_permease	647043	647879	-1	No
Staphylococcus_aureus_ECT-R2_587	metal_ABC_transporter_ATP-binding_protein	647873	648616	-1	No
Staphylococcus_aureus_ECT-R2_588	metal-dependent_transcriptional_regulator	648738	649382	1	No
Staphylococcus_aureus_ECT-R2_589	M50_family_metallopeptidase	649462	650214	-1	No
Staphylococcus_aureus_ECT-R2_590	WecB/TagA/CpsF_family_glycosyltransferase	650450	651214	1	No
Staphylococcus_aureus_ECT-R2_591	teichoic_acids_export_ABC_transporter_ATP-binding_subunit_TagH	651275	652069	-1	No
Staphylococcus_aureus_ECT-R2_592	teichoic_acids_export_ABC_transporter_permease_subunit_TagG	652416	653228	1	No
Staphylococcus_aureus_ECT-R2_593	CDP-glycerol_glycerophosphotransferase_family_protein	653327	654430	1	No
Staphylococcus_aureus_ECT-R2_594	glycosyltransferase_family_2_protein	654427	655488	1	No
Staphylococcus_aureus_ECT-R2_595	glycerol-3-phosphate_cytidylyltransferase	655551	655949	1	No
Staphylococcus_aureus_ECT-R2_596	D-alanyl-D-alanine_carboxypeptidase	656066	657361	-1	No
Staphylococcus_aureus_ECT-R2_597	ABC_transporter_ATP-binding_protein	657782	659509	1	No
Staphylococcus_aureus_ECT-R2_598	nucleoside_permease	659866	661095	1	No
Staphylococcus_aureus_ECT-R2_599	hypothetical_protein	661350	661442	1	Yes
Staphylococcus_aureus_ECT-R2_600	YitT_family_protein	661620	662453	1	No
Staphylococcus_aureus_ECT-R2_601	ABC_transporter_ATP-binding_protein	662735	663532	1	No
Staphylococcus_aureus_ECT-R2_602	iron_ABC_transporter_permease	663568	664572	1	No
Staphylococcus_aureus_ECT-R2_603	iron_ABC_transporter_permease	664569	665585	1	No
Staphylococcus_aureus_ECT-R2_604	dihydroxyacetone_kinase_subunit_DhaK	665819	666787	1	No
Staphylococcus_aureus_ECT-R2_605	dihydroxyacetone_kinase_subunit_L	666829	667413	1	No
Staphylococcus_aureus_ECT-R2_606	PTS-dependent_dihydroxyacetone_kinase_phosphotransferase_subunit_DhaM	667406	667768	1	No
Staphylococcus_aureus_ECT-R2_607	hypothetical_protein	667884	668381	1	No
Staphylococcus_aureus_ECT-R2_608	membrane_protein	668838	669905	1	No
Staphylococcus_aureus_ECT-R2_609	alpha/beta_hydrolase	670056	671099	1	No
Staphylococcus_aureus_ECT-R2_610	hypothetical_protein	671428	671856	1	No
Staphylococcus_aureus_ECT-R2_611	GNAT_family_N-acetyltransferase	672065	672571	-1	No
Staphylococcus_aureus_ECT-R2_612	NAD(P)-dependent_oxidoreductase	672684	673607	1	No
Staphylococcus_aureus_ECT-R2_613	response_regulator_transcription_factor	673623	674297	1	No
Staphylococcus_aureus_ECT-R2_614	sensor_histidine_kinase	674290	675330	1	No
Staphylococcus_aureus_ECT-R2_615	ABC_transporter_ATP-binding_protein	675474	676235	1	No
Staphylococcus_aureus_ECT-R2_616	FtsX-like_permease_family_protein	676225	678114	1	No
Staphylococcus_aureus_ECT-R2_617	DUF47_domain-containing_protein	678839	679456	1	No
Staphylococcus_aureus_ECT-R2_618	inorganic_phosphate_transporter	679472	680479	1	No
Staphylococcus_aureus_ECT-R2_619	LysM_peptidoglycan-binding_domain-containing_protein	681067	681864	-1	No
Staphylococcus_aureus_ECT-R2_620	hypothetical_protein	682225	682869	1	No
Staphylococcus_aureus_ECT-R2_621	helix-turn-helix_transcriptional_regulator	683566	685716	1	No
Staphylococcus_aureus_ECT-R2_622	HTH-type_transcriptional_regulator_SarX	685862	686221	1	No
Staphylococcus_aureus_ECT-R2_623	YebC/PmpR_family_DNA-binding_transcriptional_regulator	686411	687127	1	No
Staphylococcus_aureus_ECT-R2_624	cupin	687127	687600	1	No
Staphylococcus_aureus_ECT-R2_625	hypothetical_protein	687692	687808	1	Yes
Staphylococcus_aureus_ECT-R2_626	DUF402_domain-containing_protein	687953	688597	1	No
Staphylococcus_aureus_ECT-R2_627	LysR_family_transcriptional_regulator	688713	689579	1	No
Staphylococcus_aureus_ECT-R2_628	MFS_transporter	689711	690931	1	No
Staphylococcus_aureus_ECT-R2_629	DUF456_domain-containing_protein	690928	691416	1	No
Staphylococcus_aureus_ECT-R2_630	DUF1129_family_protein	691515	692204	-1	No
Staphylococcus_aureus_ECT-R2_631	GNAT_family_N-acetyltransferase	692331	692774	1	No
Staphylococcus_aureus_ECT-R2_632	hypothetical_protein	692841	693236	1	No
Staphylococcus_aureus_ECT-R2_633	hypothetical_protein	693374	693673	1	No
Staphylococcus_aureus_ECT-R2_634	GNAT_family_N-acetyltransferase	693753	694295	1	No
Staphylococcus_aureus_ECT-R2_635	TIGR00730_family_Rossman_fold_protein	694391	694957	-1	No
Staphylococcus_aureus_ECT-R2_636	YaiI/YqxD_family_protein	694959	695417	-1	No
Staphylococcus_aureus_ECT-R2_637	hypothetical_protein	695420	696103	-1	No
Staphylococcus_aureus_ECT-R2_638	undecaprenyl-diphosphate_phosphatase	696275	697150	-1	No
Staphylococcus_aureus_ECT-R2_639	ABC_transporter_ATP-binding_protein/permease	697369	699000	1	No
[truncated: 1,974 more rows]
